# Supplementary material for: Integrated Analysis of Methylomic and Transcriptomic Data to Identify Potential Diagnostic Biomarkers for Major Depressive Disorder
Source: Genes (Basel). 2021 Jan 27;12(2):178. doi: 10.3390/genes12020178 (PMC7912210; doi:10.3390/genes12020178)
Supplement: Supplementary file 1 [file genes-12-00178-s001.zip]

Archive with 10 entries (9 files):
- Table S1-S10/
- Table S1-S10/Table S1-S6.docx
- Table S1-S10/Table S10.xlsx
- Table S1-S10/Table S3.xlsx
- Table S1-S10/Table S4.xlsx
- Table S1-S10/Table S5.xlsx
- Table S1-S10/Table S6.xlsx
- Table S1-S10/Table S7.xlsx
- Table S1-S10/Table S8.xlsx
- Table S1-S10/Table S9.xlsx
