# Supplementary material for: Integrated Analysis of Methylomic and Transcriptomic Data to Identify Potential Diagnostic Biomarkers for Major Depressive Disorder
Source: Genes (Basel). 2021 Jan 27;12(2):178. doi: 10.3390/genes12020178 (PMC7912210; doi:10.3390/genes12020178)
Supplement: Supplementary file 1 [file genes-12-00178-s001.zip › Table S1-S10/Table S10.xlsx]

## Sheet: all_DMP_DEG
Health_to_MDD.gene		Health_to_MDD.logFC	Health_to_MDD.AveExpr	Health_to_MDD.t	Health_to_MDD.P.Value	Health_to_MDD.adj.P.Val	Health_to_MDD.B	Health_to_MDD.Health_AVG	Health_to_MDD.MDD_AVG	Health_to_MDD.deltaBeta	Health_to_MDD.CHR	Health_to_MDD.MAPINFO	Health_to_MDD.Strand	Health_to_MDD.Type	Health_to_MDD.feature	Health_to_MDD.cgi	Health_to_MDD.feat.cgi	Health_to_MDD.UCSC_CpG_Islands_Name	Health_to_MDD.DHS	Health_to_MDD.Enhancer	Health_to_MDD.Phantom	Health_to_MDD.Probe_SNPs	Health_to_MDD.Probe_SNPs_10
B4GALT3	cg23082632	-0.0156111	0.0788598	-4.84892	3.15e-06	0.631228	2.68485	0.0893385	0.0737274	-0.0156111	1	161146978	F	II	5'UTR	shore	5'UTR-shore	chr1:161147061-161147451	NA	NA
FAM163A	cg26334801	0.0622735	0.616707	4.66338	6.98e-06	0.631228	1.91648	0.574907	0.637181	0.0622735	1	179715055	R	II	5'UTR	shore	5'UTR-shore	chr1:179711947-179713951	NA	NA
IGSF21	cg08937639	0.0905345	0.879902	4.52075	1.27e-05	0.741549	1.34093	0.819133	0.909667	0.0905345	1	18704828	R	II	3'UTR	shore	3'UTR-shore	chr1:18703295-18703496	NA	NA
VTI1A	cg21242004	0.0113627	0.956312	4.47448	1.53e-05	0.741549	1.15708	0.948685	0.960048	0.0113627	10	114205622	R	II	TSS1500	shore	TSS1500-shore	chr10:114206604-114207320	NA	NA
THAP4	cg09273030	0.00909814	0.967685	4.47403	1.54e-05	0.741549	1.15529	0.961578	0.970676	0.00909814	2	242566905	F	II	Body	opensea	Body-opensea		NA	NA
ZNF764	cg06086563	0.0079219	0.933474	4.44431	1.74e-05	0.741549	1.03798	0.928157	0.936079	0.0079219	16	30566640	F	I	Body	island	Body-island	chr16:30566442-30567278	NA	NA
SLFN5	cg23488685	-0.0079837	0.0327738	-4.42298	1.89e-05	0.741549	0.95416	0.0381327	0.030149	-0.0079837	17	33570178	R	I	5'UTR	island	5'UTR-island	chr17:33569141-33570527	NA	NA
NID2	cg20550154	0.0711438	0.305978	4.32841	2.78e-05	0.824881	0.586242	0.258224	0.329368	0.0711438	14	52487779	F	II	Body	opensea	Body-opensea		NA	TRUE
CREB1	cg14129040	0.0143834	0.890157	4.25881	3.67e-05	0.824881	0.319374	0.880502	0.894885	0.0143834	2	208414394	F	I	5'UTR	opensea	5'UTR-opensea		NA	TRUE
KDM4B	cg04406115	-0.0079737	0.945015	-4.25344	3.75e-05	0.824881	0.298927	0.950368	0.942394	-0.0079737	19	5065640	R	II	Body	island	Body-island	chr19:5065639-5065919	NA	NA
MAGI2	cg13330868	0.15162	0.652764	4.24782	3.83e-05	0.824881	0.277551	0.550992	0.702612	0.15162	7	79084196	R	I	TSS1500	shore	TSS1500-shore	chr7:79082174-79082427	NA	NA
MTSS1	cg01873977	0.0433135	0.737348	4.23139	4.09e-05	0.824881	0.215153	0.708275	0.751588	0.0433135	8	125699897	F	II	Body	opensea	Body-opensea		NA	TRUE
PSRC1	cg20569855	0.0203539	0.74246	4.21295	4.4e-05	0.824881	0.145357	0.728798	0.749152	0.0203539	1	109824440	R	I	Body	island	Body-island	chr1:109824313-109824526	NA	NA
LRRC47	cg09251492	0.00882886	0.964329	4.18508	4.91e-05	0.824881	0.0403352	0.958403	0.967232	0.00882886	1	3701070	F	II	Body	shelf	Body-shelf	chr1:3703672-3703908	NA	NA		rs34545744
LOC285954	cg07650391	0.0338711	0.786777	4.16777	5.26e-05	0.824881	-0.0246007	0.764042	0.797913	0.0338711	7	41733448	R	II	TSS200	opensea	TSS200-opensea		NA	NA
TNXB	cg12003024	-0.0144352	0.81481	-4.12758	6.15e-05	0.824881	-0.174606	0.824499	0.810064	-0.0144352	6	32025453	R	I	Body	opensea	Body-opensea		NA	NA
BCL2	cg05858920	-0.00602112	0.0256088	-4.12087	6.31e-05	0.824881	-0.199535	0.0296504	0.0236293	-0.00602112	18	60985959	F	II	5'UTR	shore	5'UTR-shore	chr18:60986621-60988286	NA	NA
TRIM26	cg12178225	0.00849863	0.966083	4.11812	6.38e-05	0.824881	-0.209755	0.960379	0.968877	0.00849863	6	30165961	F	II	Body	opensea	Body-opensea		NA	NA			rs79991044
HOXC4	cg15244786	0.0606141	0.544914	4.10679	6.67e-05	0.824881	-0.251751	0.504228	0.564842	0.0606141	12	54446279	F	I	5'UTR	shore	5'UTR-shore	chr12:54447744-54448091	TRUE	NA
HARS2	cg12422551	0.0188817	0.888306	4.09965	6.85e-05	0.824881	-0.278168	0.875632	0.894514	0.0188817	5	140069764	R	II	TSS1500	shore	TSS1500-shore	chr5:140070804-140071328	NA	NA
SMOC2	cg05097820	0.0161168	0.889442	4.09487	6.98e-05	0.824881	-0.295834	0.878624	0.894741	0.0161168	6	168867685	R	I	Body	opensea	Body-opensea		NA	NA
DPY19L1	cg12959265	0.0078065	0.960712	4.08491	7.25e-05	0.824881	-0.332585	0.955472	0.963278	0.0078065	7	34978974	R	II	Body	opensea	Body-opensea		NA	TRUE
DVL2	cg26892702	0.00902668	0.941989	4.08447	7.27e-05	0.824881	-0.33421	0.93593	0.944957	0.00902668	17	7132489	F	I	Body	opensea	Body-opensea		NA	NA
CORO2B	cg22541341	0.0548152	0.689726	4.07725	7.47e-05	0.824881	-0.360799	0.652932	0.707748	0.0548152	15	68879032	R	II	Body	opensea	Body-opensea		TRUE	TRUE
ODF3L2	cg11981700	0.0231695	0.902162	4.04916	8.32e-05	0.833981	-0.463944	0.88661	0.90978	0.0231695	19	475035	R	II	TSS200	opensea	TSS200-opensea		NA	NA
KIAA1383	cg06935979	0.0976794	0.537395	4.02604	9.09e-05	0.833981	-0.5484	0.47183	0.569509	0.0976794	1	232941706	F	II	1stExon	island	1stExon-island	chr1:232941054-232941707	NA	TRUE
TNRC6C	cg01303655	0.0151526	0.945367	4.0158	9.46e-05	0.833981	-0.585703	0.935196	0.950349	0.0151526	17	76102354	F	I	3'UTR	shore	3'UTR-shore	chr17:76100679-76101115	NA	NA
FBXL20	cg10589848	0.0205528	0.907395	4.00814	9.74e-05	0.833981	-0.613549	0.893599	0.914152	0.0205528	17	37559351	F	II	TSS1500	shore	TSS1500-shore	chr17:37557366-37558982	NA	NA
DEDD	cg19588863	0.0165871	0.895015	4.00181	9.98e-05	0.833981	-0.636517	0.883881	0.900468	0.0165871	1	161094059	F	II	Body	opensea	Body-opensea		NA	NA
BEX2	cg26016246	0.0293207	0.913645	3.99146	0.000103759	0.833981	-0.674009	0.893964	0.923285	0.0293207	X	102564442	F	II	3'UTR	shore	3'UTR-shore	chrX:102565314-102566034	NA	NA		rs11545115
ATXN3	cg12034871	0.0173694	0.915686	3.98838	0.00010498	0.833981	-0.685156	0.904028	0.921397	0.0173694	14	92525005	F	II	Body	opensea	Body-opensea		NA	TRUE
GRB7	cg14263391	0.0408977	0.48538	3.98626	0.00010583	0.833981	-0.69284	0.457928	0.498826	0.0408977	17	37894014	R	I	TSS1500	opensea	TSS1500-opensea		NA	NA
WASF1	cg10775733	0.0145004	0.928915	3.97707	0.000109583	0.833981	-0.726039	0.919181	0.933682	0.0145004	6	110498910	R	II	5'UTR	shore	5'UTR-shore	chr6:110500025-110500966	NA	NA
NID2	cg05884192	0.0373796	0.330012	3.96217	0.00011594	0.833981	-0.779733	0.304922	0.342302	0.0373796	14	52515736	F	II	Body	opensea	Body-opensea		NA	TRUE		rs2516585
PALM	cg07876162	0.0526317	0.482577	3.95093	0.000120966	0.833981	-0.820132	0.447249	0.49988	0.0526317	19	728176	R	I	Body	island	Body-island	chr19:727956-728177	NA	NA
NUAK2	cg24482850	0.0386353	0.836359	3.9427	0.000124776	0.833981	-0.849648	0.810426	0.849061	0.0386353	1	205291215	R	II	TSS1500	shore	TSS1500-shore	chr1:205290232-205291035	NA	NA
SGSM1	cg23801544	0.0144689	0.937309	3.92975	0.000131005	0.833981	-0.896006	0.927597	0.942066	0.0144689	22	25201139	F	II	TSS1500	shore	TSS1500-shore	chr22:25201953-25202553	NA	NA
TMEM139	cg12863927	0.00918792	0.946882	3.90871	0.000141761	0.833981	-0.971051	0.940715	0.949903	0.00918792	7	142983581	R	II	Body	shore	Body-shore	chr7:142985047-142985810	NA	NA
NFIC	cg14101485	0.0667088	0.391534	3.90503	0.000143724	0.833981	-0.98413	0.346757	0.413465	0.0667088	19	3369759	F	I	Body	island	Body-island	chr19:3369477-3369913	NA	NA
PTPRG	cg07099186	0.054323	0.748107	3.90349	0.000144559	0.833981	-0.989632	0.711644	0.765967	0.054323	3	61947083	R	II	Body	opensea	Body-opensea		NA	TRUE
CUTA	cg02854226	-0.00795117	0.0424094	-3.90295	0.000144846	0.833981	-0.991523	0.0477465	0.0397953	-0.00795117	6	33385965	F	II	1stExon	island	1stExon-island	chr6:33385678-33386262	NA	NA	high-CpG:33493640-33494075
KRT86	cg07115879	0.00797028	0.950266	3.89921	0.000146886	0.833981	-1.00481	0.944916	0.952886	0.00797028	12	52695515	R	II	TSS200	shore	TSS200-shore	chr12:52695727-52696004	NA	NA
ATP5G1	cg03031773	-0.0320931	0.0716879	-3.89821	0.000147437	0.833981	-1.00838	0.0932298	0.0611368	-0.0320931	17	46970570	R	II	5'UTR	shore	5'UTR-shore	chr17:46969695-46970125	NA	NA
C4orf27	cg26927939	0.041908	0.788417	3.89221	0.00015078	0.833981	-1.02969	0.760287	0.802195	0.041908	4	170679646	F	II	TSS1500	shore	TSS1500-shore	chr4:170678944-170679255	NA	NA
CCDC108	cg05231542	-0.021436	0.894706	-3.88145	0.000156951	0.833981	-1.0678	0.909094	0.887658	-0.021436	2	219902901	R	II	Body	shelf	Body-shelf	chr2:219906107-219906328	NA	NA
TCF25	cg00206161	-0.0211612	0.867619	-3.88127	0.000157054	0.833981	-1.06842	0.881823	0.860662	-0.0211612	16	89966879	F	II	Body	opensea	Body-opensea		NA	NA		rs62052183
CEP97	cg23962380	-0.0128295	0.0544029	-3.8806	0.000157448	0.833981	-1.07081	0.0630145	0.050185	-0.0128295	3	101443264	R	II	TSS1500	shore	TSS1500-shore	chr3:101443478-101443859	TRUE	NA
CNNM4	cg24506130	0.145676	0.876005	3.86101	0.000169341	0.833981	-1.13998	0.778222	0.923898	0.145676	2	97463258	R	I	Body	opensea	Body-opensea		NA	NA
PTPRN2	cg27113326	0.0374928	0.832	3.85974	0.000170143	0.833981	-1.14447	0.806833	0.844326	0.0374928	7	157454068	R	I	Body	island	Body-island	chr7:157453774-157454208	NA	NA
COL9A2	cg23847109	0.028996	0.169555	3.85953	0.000170275	0.833981	-1.1452	0.150091	0.179087	0.028996	1	40783060	F	I	TSS200	island	TSS200-island	chr1:40782220-40783145	NA	NA	high-CpG:40555481-40555965
CYP27C1	cg05780766	0.0527883	0.65606	3.84411	0.000180284	0.833981	-1.19943	0.620627	0.673415	0.0527883	2	127942965	F	II	3'UTR	opensea	3'UTR-opensea		NA	NA		rs77463432
HOXC4	cg03146625	0.0602487	0.630775	3.84371	0.000180548	0.833981	-1.20082	0.590334	0.650583	0.0602487	12	54448729	F	I	Body	shore	Body-shore	chr12:54447744-54448091	NA	NA
LNX1	cg23664174	0.0420914	0.713464	3.82969	0.000190146	0.833981	-1.24998	0.685211	0.727302	0.0420914	4	54357316	F	II	Body	opensea	Body-opensea		TRUE	TRUE
KIAA1383	cg00951395	0.06975	0.340886	3.81287	0.000202296	0.833981	-1.30874	0.294068	0.363818	0.06975	1	232941775	F	I	1stExon	shore	1stExon-shore	chr1:232941054-232941707	NA	TRUE
ODZ2	cg16434098	0.0115956	0.946076	3.81238	0.000202662	0.833981	-1.31045	0.938292	0.949888	0.0115956	5	167181836	F	II	Body	opensea	Body-opensea		NA	NA
ST5	cg00186954	0.0321156	0.894321	3.81119	0.00020355	0.833981	-1.3146	0.872764	0.904879	0.0321156	11	8933980	R	II	TSS1500	shore	TSS1500-shore	chr11:8932573-8933294	NA	NA
PACS2	cg03518390	-0.0103709	0.850822	-3.80429	0.000208777	0.833981	-1.33864	0.857783	0.847412	-0.0103709	14	105792853	F	I	Body	shelf	Body-shelf	chr14:105796420-105796749	NA	NA
DENND4A	cg06650067	-0.0168584	0.247079	-3.7981	0.000213573	0.833981	-1.36017	0.258395	0.241537	-0.0168584	15	66084924	R	II	TSS1500	island	TSS1500-island	chr15:66083839-66084925	NA	NA
CDC42BPA	cg14016676	-0.00726779	0.908548	-3.7923	0.000218164	0.833981	-1.38034	0.913426	0.906158	-0.00726779	1	227182615	R	I	Body	opensea	Body-opensea		NA	TRUE
AKNA	cg19556572	0.0327524	0.841981	3.78756	0.000221982	0.833981	-1.39678	0.819997	0.852749	0.0327524	9	117156701	F	II	TSS200	shelf	TSS200-shelf	chr9:117160139-117161064	NA	NA		rs16928692
SGIP1	cg23914278	0.00781618	0.959651	3.7756	0.000231904	0.833981	-1.43822	0.954405	0.962221	0.00781618	1	67084672	F	II	Body	opensea	Body-opensea		NA	TRUE		rs76482506
KCNQ1OT1	cg12433386	0.0226722	0.754264	3.7712	0.000235658	0.833981	-1.45343	0.739046	0.761718	0.0226722	11	2722340	F	I	TSS1500	shore	TSS1500-shore	chr11:2720410-2722087	NA	NA			rs80005273
SYNJ2	cg11230112	0.0138614	0.894096	3.7679	0.000238513	0.833981	-1.46484	0.884792	0.898653	0.0138614	6	158460979	R	I	Body	opensea	Body-opensea		NA	TRUE		rs73795212
C10orf107	cg11914795	0.0142093	0.89034	3.76619	0.000240006	0.833981	-1.47075	0.880802	0.895012	0.0142093	10	63422555	R	I	TSS200	island	TSS200-island	chr10:63422538-63423105	TRUE	TRUE
SLITRK3	cg22126211	0.0321491	0.398005	3.76496	0.000241081	0.833981	-1.47498	0.376425	0.408574	0.0321491	3	164914600	F	I	TSS200	opensea	TSS200-opensea		NA	NA
C6orf1	cg13409111	0.00864028	0.935708	3.76481	0.000241214	0.833981	-1.4755	0.929909	0.938549	0.00864028	6	34217744	F	II	TSS1500	shore	TSS1500-shore	chr6:34216408-34217348	NA	NA		rs77715853
HOXC4	cg27138204	0.0345031	0.166731	3.76085	0.000244724	0.833981	-1.48919	0.143571	0.178075	0.0345031	12	54446100	R	II	5'UTR	island	5'UTR-island	chr12:54445876-54446113	NA	NA
LYST	cg26370158	0.00919652	0.948613	3.76069	0.000244868	0.833981	-1.48974	0.94244	0.951636	0.00919652	1	235945912	F	II	Body	opensea	Body-opensea		NA	TRUE
NAALADL2	cg11632652	0.0192439	0.922113	3.75414	0.000250773	0.833981	-1.51231	0.909196	0.92844	0.0192439	3	174648902	F	II	Body	opensea	Body-opensea		NA	TRUE
MTA3	cg25471021	-0.0102583	0.0682849	-3.75232	0.000252438	0.833981	-1.51857	0.0751706	0.0649123	-0.0102583	2	42796439	F	I	Body	shore	Body-shore	chr2:42795847-42796230	TRUE	NA
SV2C	cg11268385	0.00928552	0.0668634	3.75181	0.000252902	0.833981	-1.52031	0.0606306	0.0699161	0.00928552	5	75377922	R	I	TSS1500	island	TSS1500-island	chr5:75377898-75378189	NA	NA
HSPB11	cg24250717	0.0223035	0.857366	3.74803	0.000256405	0.833981	-1.53334	0.842395	0.864699	0.0223035	1	54400955	F	II	Body	opensea	Body-opensea		NA	NA		rs74490983	rs60982013
SPOCD1	cg22169053	0.0242413	0.873733	3.74676	0.000257592	0.833981	-1.53771	0.857461	0.881702	0.0242413	1	32281460	F	II	5'UTR	opensea	5'UTR-opensea		NA	NA
KIF3B	cg01078772	-0.0327762	0.843163	-3.7427	0.000261416	0.833981	-1.55166	0.865164	0.832388	-0.0327762	20	30920486	F	II	3'UTR	opensea	3'UTR-opensea		NA	TRUE
AFAP1	cg22013070	0.00945582	0.874346	3.74003	0.000263956	0.833981	-1.56081	0.867999	0.877455	0.00945582	4	7799253	R	I	Body	shelf	Body-shelf	chr4:7802191-7802440	NA	NA
FGF18	cg21601919	0.00826031	0.067935	3.73821	0.000265703	0.833981	-1.56705	0.0623904	0.0706507	0.00826031	5	170877932	R	I	Body	island	Body-island	chr5:170877798-170878210	TRUE	NA
ALG8	cg17594624	0.092152	0.855647	3.73341	0.000270365	0.833981	-1.58352	0.793791	0.885943	0.092152	11	77813234	R	II	3'UTR	opensea	3'UTR-opensea		NA	NA
ATM	cg27453365	-0.0249165	0.0665321	-3.73255	0.000271216	0.833981	-1.58649	0.0832569	0.0583404	-0.0249165	11	108092316	F	II	TSS1500	shore	TSS1500-shore	chr11:108093211-108093969	NA	NA
MYO18A	cg23766305	-0.00529274	0.0422448	-3.7321	0.000271657	0.833981	-1.58803	0.0457974	0.0405047	-0.00529274	17	27507501	R	I	TSS200	island	TSS200-island	chr17:27506889-27507607	NA	NA	high-CpG:24531321-24531631
DLG2	cg02208793	0.0435432	0.828991	3.72771	0.000276012	0.833981	-1.60308	0.799764	0.843307	0.0435432	11	84634615	R	II	TSS200	opensea	TSS200-opensea		NA	TRUE
DNAJC7	cg21219666	0.013877	0.94692	3.72598	0.000277739	0.833981	-1.60898	0.937605	0.951482	0.013877	17	40166108	F	II	Body	shelf	Body-shelf	chr17:40168999-40169694	NA	NA
ZNF785	cg03239712	0.0115134	0.913088	3.7243	0.000279436	0.833981	-1.61474	0.905359	0.916873	0.0115134	16	30593652	F	II	3'UTR	shore	3'UTR-shore	chr16:30593965-30594525	NA	NA			rs79199963
PRKAR1B	cg19812944	0.0105858	0.923267	3.71349	0.000290564	0.833981	-1.65168	0.916162	0.926747	0.0105858	7	767893	R	II	TSS1500	shore	TSS1500-shore	chr7:766085-766952	NA	NA
CLDN6	cg02732252	0.0284914	0.288304	3.71332	0.000290737	0.833981	-1.65224	0.269179	0.297671	0.0284914	16	3068014	F	I	5'UTR	island	5'UTR-island	chr16:3067521-3068358	TRUE	NA
FAM109B	cg08650629	0.0243917	0.545286	3.71295	0.000291125	0.833981	-1.6535	0.528913	0.553305	0.0243917	22	42470106	F	I	TSS200	island	TSS200-island	chr22:42470035-42470669	TRUE	NA			rs76143570
DOCK9	cg11462939	0.00949125	0.927504	3.71074	0.000293463	0.833981	-1.66107	0.921133	0.930625	0.00949125	13	99606117	R	II	Body	opensea	Body-opensea		NA	TRUE
RUNX3	cg25470148	0.0144812	0.896719	3.70691	0.000297535	0.833981	-1.6741	0.886998	0.90148	0.0144812	1	25257931	F	II	TSS1500	island	TSS1500-island	chr1:25255527-25259005	NA	NA		rs74343148
PNPLA2	cg07026560	-0.00972397	0.868134	-3.70513	0.000299449	0.833981	-1.68016	0.874661	0.864937	-0.00972397	11	823839	R	I	Body	island	Body-island	chr11:823556-824878	NA	NA
CAMKK2	cg27277183	0.0271427	0.878927	3.69937	0.000305724	0.833981	-1.69977	0.860708	0.88785	0.0271427	12	121688441	F	I	Body	opensea	Body-opensea		NA	NA			rs63267362
FUT10	cg21167723	0.00814999	0.954137	3.69377	0.000311945	0.833981	-1.71881	0.948666	0.956816	0.00814999	8	33229395	F	II	3'UTR	opensea	3'UTR-opensea		NA	NA
FTL	cg02664162	-0.0121025	0.0657841	-3.68965	0.000316597	0.833981	-1.7328	0.0739077	0.0618051	-0.0121025	19	49469375	F	II	Body	island	Body-island	chr19:49468372-49469376	NA	NA		rs77396842
HOXC4	cg19164987	0.0438805	0.336523	3.68737	0.000319208	0.833981	-1.74057	0.307069	0.350949	0.0438805	12	54413000	F	I	5'UTR	island	5'UTR-island	chr12:54412990-54413346	NA	NA
PTPRN2	cg00860742	0.0264231	0.958891	3.68627	0.000320463	0.833981	-1.74427	0.941155	0.967578	0.0264231	7	158156215	F	II	Body	opensea	Body-opensea		NA	NA
GRAMD1B	cg06797734	0.0812625	0.795759	3.68523	0.000321668	0.833981	-1.74782	0.741213	0.822475	0.0812625	11	123448381	F	II	Body	island	Body-island	chr11:123448093-123448382	NA	NA
TRIM47	cg22433726	0.0153884	0.903142	3.68321	0.000324003	0.833981	-1.75466	0.892813	0.908201	0.0153884	17	73870495	R	II	3'UTR	shore	3'UTR-shore	chr17:73870722-73870957	NA	NA
SYNGAP1	cg01468420	0.0296914	0.264804	3.68265	0.000324657	0.833981	-1.75656	0.244874	0.274566	0.0296914	6	33393112	F	I	Body	shore	Body-shore	chr6:33393592-33393908	NA	TRUE
MON1A	cg25159927	0.0113999	0.94983	3.68155	0.000325944	0.833981	-1.7603	0.942178	0.953578	0.0113999	3	49947934	R	I	Body	island	Body-island	chr3:49947621-49948430	NA	NA
MUC2	cg00435098	0.00924005	0.9683	3.67532	0.000333303	0.833981	-1.78139	0.962097	0.971337	0.00924005	11	1092171	R	I	Body	shelf	Body-shelf	chr11:1094946-1095920	NA	NA	low-CpG:1082079-1082723
SLFN5	cg17143565	-0.0206273	0.059244	-3.67415	0.000334702	0.833981	-1.78535	0.0730897	0.0524624	-0.0206273	17	33569990	R	I	TSS200	island	TSS200-island	chr17:33569141-33570527	NA	NA
LOC646498	cg24898236	-0.015794	0.917408	-3.67409	0.000334771	0.833981	-1.78554	0.92801	0.912216	-0.015794	3	49228699	R	II	TSS1500	opensea	TSS1500-opensea		NA	NA
THY1	cg15449664	0.010169	0.916237	3.67216	0.000337092	0.833981	-1.79207	0.909412	0.919581	0.010169	11	119294408	F	I	TSS200	shore	TSS200-shore	chr11:119292689-119292891	NA	NA			rs79525057
PASK	cg25488284	-0.0192945	0.904346	-3.67108	0.000338404	0.833981	-1.79574	0.917297	0.898003	-0.0192945	2	242048127	F	II	Body	opensea	Body-opensea		NA	NA		rs77995541
C1orf123	cg18147584	0.0131374	0.960017	3.67076	0.000338791	0.833981	-1.79682	0.951199	0.964336	0.0131374	1	53679995	R	II	3'UTR	opensea	3'UTR-opensea		NA	NA
LRRFIP1	cg17032848	0.00955737	0.921338	3.66656	0.000343912	0.833981	-1.81099	0.914922	0.92448	0.00955737	2	238647755	R	II	Body	shelf	Body-shelf	chr2:238643905-238644109	NA	NA
UNC5B	cg14957186	-0.00522492	0.0524867	-3.66451	0.000346443	0.833981	-1.81791	0.0559939	0.0507689	-0.00522492	10	72977773	F	II	Body	island	Body-island	chr10:72977123-72977774	TRUE	NA
LRWD1	cg14029206	0.115187	0.898156	3.66437	0.000346614	0.833981	-1.81838	0.820839	0.936026	0.115187	7	102109095	R	I	Body	shelf	Body-shelf	chr7:102105123-102105782	NA	NA
C10orf58	cg07091481	0.0285951	0.652428	3.65947	0.000352747	0.833981	-1.83494	0.633234	0.661829	0.0285951	10	82169149	F	I	5'UTR	shore	5'UTR-shore	chr10:82168064-82168917	TRUE	NA
ANKIB1	cg15304674	0.0502707	0.649574	3.65601	0.000357118	0.833981	-1.84657	0.615831	0.666101	0.0502707	7	91923194	R	II	5'UTR	opensea	5'UTR-opensea		NA	TRUE		rs11974646
AKT2	cg26862316	0.0189113	0.943977	3.65295	0.000361042	0.833981	-1.85689	0.931283	0.950194	0.0189113	19	40792613	R	II	TSS1500	shore	TSS1500-shore	chr19:40790737-40791607	NA	NA
LMO7	cg18757541	0.00946616	0.928325	3.65085	0.000363757	0.833981	-1.86396	0.921971	0.931438	0.00946616	13	76220531	R	II	Body	opensea	Body-opensea		NA	TRUE
MAP4	cg05242416	0.0335993	0.801722	3.65036	0.000364398	0.833981	-1.86562	0.779169	0.812768	0.0335993	3	48128669	F	II	5'UTR	shore	5'UTR-shore	chr3:48129925-48130896	NA	NA
KIAA0319L	cg15388210	0.0385228	0.691767	3.64682	0.000369021	0.833981	-1.87752	0.665909	0.704432	0.0385228	1	36005826	R	II	Body	opensea	Body-opensea		NA	TRUE
ATP6V0B	cg03936071	0.0171004	0.871632	3.64648	0.00036947	0.833981	-1.87867	0.860153	0.877254	0.0171004	1	44443853	R	I	3'UTR	shore	3'UTR-shore	chr1:44444635-44445622	NA	NA
HCCA2	cg27226043	0.0192721	0.316132	3.64244	0.000374819	0.833981	-1.89224	0.303196	0.322468	0.0192721	11	1770394	F	I	Body	island	Body-island	chr11:1768979-1770712	NA	NA
LPGAT1	cg14513226	-0.00783171	0.0476356	-3.64011	0.000377936	0.833981	-1.90005	0.0528925	0.0450608	-0.00783171	1	212003502	R	I	5'UTR	island	5'UTR-island	chr1:212003431-212004280	NA	NA		rs78376285
SGK3	cg23158475	0.00813117	0.947132	3.63896	0.000379487	0.833981	-1.90392	0.941675	0.949806	0.00813117	8	67683529	F	II	5'UTR	shelf	5'UTR-shelf	chr8:67687305-67687787	NA	NA
MPG	cg01422009	0.0379139	0.621459	3.63581	0.000383758	0.833981	-1.91448	0.59601	0.633924	0.0379139	16	125896	F	II	TSS1500	shore	TSS1500-shore	chr16:127448-128631	NA	NA
ASB11	cg02042698	0.0255744	0.895364	3.63417	0.000386011	0.833981	-1.92	0.878198	0.903772	0.0255744	X	15303550	F	II	Body	opensea	Body-opensea		NA	NA
SPCS2	cg06029050	-0.0148622	0.0574114	-3.63068	0.000390826	0.833981	-1.9317	0.0673875	0.0525252	-0.0148622	11	74660429	F	II	1stExon	shore	1stExon-shore	chr11:74659931-74660373	NA	NA		rs61739903
DFFA	cg15452426	-0.0107848	0.0565269	-3.62922	0.000392856	0.833981	-1.93658	0.063766	0.0529812	-0.0107848	1	10532230	R	II	Body	island	Body-island	chr1:10532177-10532800	NA	NA
NCRNA00188	cg19179603	-0.00613638	0.0232055	-3.62718	0.000395701	0.833981	-1.94339	0.0273245	0.0211881	-0.00613638	17	16342230	F	I	TSS200	shore	TSS200-shore	chr17:16342504-16342897	NA	NA
KLF5	cg21973667	0.00848165	0.0641204	3.62681	0.000396222	0.833981	-1.94463	0.0584272	0.0669089	0.00848165	13	73634424	R	II	Body	shore	Body-shore	chr13:73632860-73634370	TRUE	TRUE			rs74900428
LGALS2	cg14711067	0.0174892	0.13284	3.62493	0.000398876	0.833981	-1.95093	0.1211	0.138589	0.0174892	22	37975975	R	I	1stExon	opensea	1stExon-opensea		NA	NA
NOTCH4	cg23585168	-0.0344674	0.586854	-3.62434	0.000399717	0.833981	-1.95291	0.609989	0.575522	-0.0344674	6	32178215	F	II	Body	opensea	Body-opensea		NA	NA
RREB1	cg10523380	-0.0102762	0.105585	-3.62334	0.000401137	0.833981	-1.95626	0.112482	0.102206	-0.0102762	6	7141602	R	I	5'UTR	shore	5'UTR-shore	chr6:7141036-7141576	NA	NA
HDAC4	cg22296756	0.0107106	0.901938	3.61844	0.000408159	0.833981	-1.97263	0.894749	0.90546	0.0107106	2	240305369	R	I	5'UTR	opensea	5'UTR-opensea		NA	NA
KIAA0513	cg26772894	0.0190841	0.443204	3.61378	0.00041495	0.833981	-1.98819	0.430394	0.449478	0.0190841	16	85122558	F	I	3'UTR	opensea	3'UTR-opensea		NA	NA
PLK5P	cg02351555	-0.0439258	0.580425	-3.61259	0.000416693	0.833981	-1.99214	0.609909	0.565983	-0.0439258	19	1526463	R	II	Body	island	Body-island	chr19:1526462-1526681	NA	NA
KSR1	cg24476449	-0.0480321	0.677319	-3.61193	0.000417673	0.833981	-1.99435	0.70956	0.661528	-0.0480321	17	25799212	F	II	5'UTR	opensea	5'UTR-opensea		NA	TRUE
PGD	cg00885901	-0.00815065	0.0458891	-3.61176	0.000417926	0.833981	-1.99492	0.0513601	0.0432095	-0.00815065	1	10459695	R	II	Body	island	Body-island	chr1:10458548-10459997	NA	NA
LTA	cg00501919	-0.0599488	0.585973	-3.61036	0.000419996	0.833981	-1.99958	0.626212	0.566263	-0.0599488	6	31540750	R	II	Body	opensea	Body-opensea		NA	NA
SIPA1	cg21033440	0.0382393	0.854762	3.60807	0.000423409	0.833981	-2.00721	0.829095	0.867334	0.0382393	11	65409861	F	I	Body	island	Body-island	chr11:65409636-65410127	NA	NA
EXD3	cg00077312	-0.00561038	0.964849	-3.60739	0.000424425	0.833981	-2.00947	0.968615	0.963005	-0.00561038	9	140311020	F	II	5'UTR	island	5'UTR-island	chr9:140310894-140312457	NA	NA
SAPS2	cg18471474	0.010893	0.946959	3.60459	0.000428653	0.833981	-2.01882	0.939647	0.95054	0.010893	22	50860456	R	II	Body	shelf	Body-shelf	chr22:50862756-50862967	NA	NA
SFRS1	cg02571920	-0.0113171	0.0471646	-3.60205	0.000432512	0.833981	-2.02727	0.054761	0.0434439	-0.0113171	17	56084885	F	II	TSS200	island	TSS200-island	chr17:56083750-56085373	NA	NA		rs2233909
TIMP2	cg19594745	-0.0160032	0.88415	-3.60099	0.000434135	0.833981	-2.03079	0.894892	0.878889	-0.0160032	17	76897297	F	II	Body	island	Body-island	chr17:76897078-76897298	NA	NA
TUBGCP4	cg06158227	0.0259287	0.858015	3.59972	0.000436081	0.833981	-2.03501	0.84061	0.866539	0.0259287	15	43662311	R	II	TSS1500	shore	TSS1500-shore	chr15:43662605-43663666	NA	NA
FAM53C	cg18986273	-0.0124398	0.0802052	-3.59886	0.000437413	0.833981	-2.03788	0.0885552	0.0761154	-0.0124398	5	137673771	R	II	5'UTR	island	5'UTR-island	chr5:137673380-137674328	NA	NA	high-CpG:137701144-137701909
MKL1	cg06594008	-0.013295	0.0889733	-3.59615	0.000441611	0.833981	-2.04689	0.0978973	0.0846023	-0.013295	22	41033637	F	II	TSS1500	shore	TSS1500-shore	chr22:41032129-41033272	NA	NA		rs72320889
FAM109B	cg24977886	0.0288066	0.606947	3.59545	0.000442707	0.833981	-2.04922	0.587611	0.616418	0.0288066	22	42470101	F	I	TSS200	island	TSS200-island	chr22:42470035-42470669	TRUE	NA			rs76143570
SFRP1	cg14548509	0.02849	0.273447	3.59376	0.000445355	0.833981	-2.05484	0.254323	0.282813	0.02849	8	41165144	F	II	Body	shore	Body-shore	chr8:41165852-41167140	NA	NA
SHC1	cg24441022	-0.0137311	0.0923629	-3.58932	0.000452371	0.833981	-2.06957	0.10158	0.0878486	-0.0137311	1	154946677	F	II	5'UTR	shore	5'UTR-shore	chr1:154946742-154947486	TRUE	NA		rs6661212
CMAS	cg13645001	-0.0170495	0.118024	-3.58828	0.000454033	0.833981	-2.07302	0.129468	0.112418	-0.0170495	12	22199579	F	I	Body	island	Body-island	chr12:22199062-22199589	NA	NA			rs34490765
ACHE	cg14824670	0.0244784	0.354577	3.58791	0.000454626	0.833981	-2.07426	0.338146	0.362624	0.0244784	7	100492175	F	I	5'UTR	shore	5'UTR-shore	chr7:100492217-100494941	NA	NA
HOXC4	cg22370252	0.0427228	0.278696	3.58477	0.000459673	0.833981	-2.08466	0.250019	0.292742	0.0427228	12	54446289	F	II	5'UTR	shore	5'UTR-shore	chr12:54447744-54448091	TRUE	TRUE
COL9A3	cg13203507	0.0177656	0.175458	3.58403	0.00046087	0.833981	-2.08711	0.163533	0.181299	0.0177656	20	61447442	F	I	TSS1500	shore	TSS1500-shore	chr20:61447685-61448891	NA	NA
ASB18	cg17411035	0.0328355	0.875414	3.58077	0.000466178	0.833981	-2.09789	0.853373	0.886209	0.0328355	2	237148507	R	II	Body	shore	Body-shore	chr2:237145613-237146576	NA	TRUE
RAB34	cg12873610	0.0282594	0.391127	3.5773	0.000471908	0.833981	-2.1094	0.372159	0.400418	0.0282594	17	27044322	R	I	Body	island	Body-island	chr17:27044168-27045049	TRUE	NA
FGF18	cg24698211	0.0243619	0.536781	3.57594	0.000474167	0.833981	-2.1139	0.520428	0.54479	0.0243619	5	170877540	F	I	Body	shore	Body-shore	chr5:170877798-170878210	TRUE	NA		rs77464936
EGFL8	cg24328676	0.0106634	0.897283	3.57494	0.000475832	0.833981	-2.1172	0.890125	0.900789	0.0106634	6	32134970	F	II	Body	island	Body-island	chr6:32134460-32135196	NA	TRUE
IGF1R	cg06671623	0.00833192	0.937022	3.57054	0.000483239	0.833981	-2.13174	0.93143	0.939762	0.00833192	15	99262351	F	II	Body	opensea	Body-opensea		NA	TRUE
MACF1	cg11786946	0.00958079	0.948728	3.56793	0.000487687	0.833981	-2.14037	0.942297	0.951878	0.00958079	1	39924150	F	II	Body	opensea	Body-opensea		NA	TRUE
TNFSF9	cg20617093	-0.00919547	0.0602426	-3.56734	0.000488696	0.833981	-2.14232	0.0664149	0.0572194	-0.00919547	19	6532849	R	II	Body	shore	Body-shore	chr19:6534759-6535079	TRUE	NA
TXLNA	cg27024417	-0.00694093	0.0448444	-3.56454	0.0004935	0.833981	-2.15153	0.0495034	0.0425625	-0.00694093	1	32645813	F	II	5'UTR	island	5'UTR-island	chr1:32645154-32645814	NA	NA	high-CpG:32417846-32418435
TMEM205	cg27112570	-0.0055961	0.0523201	-3.56385	0.000494706	0.833981	-2.15383	0.0560764	0.0504803	-0.0055961	19	11457043	R	II	TSS200	island	TSS200-island	chr19:11456744-11457251	NA	NA
MTHFSD	cg04068914	0.0212089	0.867389	3.56328	0.00049569	0.833981	-2.1557	0.853153	0.874362	0.0212089	16	86589886	F	II	TSS1500	shore	TSS1500-shore	chr16:86588435-86589513	NA	NA		rs74663199
HRH3	cg27022535	0.0117925	0.0853907	3.56217	0.000497628	0.833981	-2.15937	0.0774752	0.0892677	0.0117925	20	60794588	F	II	Body	island	Body-island	chr20:60794179-60796121	NA	NA
VPS52	cg16052901	-0.0473121	0.672462	-3.55906	0.000503065	0.833981	-2.1696	0.70422	0.656907	-0.0473121	6	33240864	F	II	TSS1500	shore	TSS1500-shore	chr6:33239326-33240099	NA	NA
ANKH	cg20752472	0.00819544	0.952569	3.55727	0.000506231	0.833981	-2.1755	0.947068	0.955263	0.00819544	5	14710734	R	II	3'UTR	opensea	3'UTR-opensea		NA	NA
KCTD3	cg21411834	0.0189181	0.902629	3.55573	0.000508958	0.833981	-2.18056	0.88993	0.908848	0.0189181	1	215740071	F	II	TSS1500	shore	TSS1500-shore	chr1:215740507-215741266	NA	NA
SETD7	cg24475272	-0.0224089	0.803092	-3.55453	0.000511098	0.833981	-2.18451	0.818133	0.795724	-0.0224089	4	140432613	F	II	3'UTR	opensea	3'UTR-opensea		NA	NA
NXPH3	cg20666069	-0.00580776	0.0350435	-3.55286	0.000514095	0.833981	-2.19001	0.0389419	0.0331341	-0.00580776	17	47653018	R	I	TSS1500	island	TSS1500-island	chr17:47652789-47653078	NA	NA
UBASH3B	cg20555462	0.0111458	0.927846	3.55001	0.000519248	0.833981	-2.1994	0.920364	0.93151	0.0111458	11	122535518	R	II	Body	opensea	Body-opensea		NA	TRUE
HORMAD2	cg21843594	0.0274986	0.423031	3.5481	0.000522725	0.833981	-2.20568	0.404573	0.432071	0.0274986	22	30476285	F	I	TSS200	island	TSS200-island	chr22:30476012-30476530	NA	NA
PLK3	cg27583604	-0.0349116	0.786858	-3.54531	0.000527837	0.833981	-2.21483	0.810292	0.77538	-0.0349116	1	45267345	F	II	Body	shore	Body-shore	chr1:45265534-45266783	NA	NA
CD81	cg20321801	0.0222223	0.386562	3.54022	0.000537298	0.833981	-2.23155	0.371646	0.393868	0.0222223	11	2404384	R	I	Body	shelf	Body-shelf	chr11:2406711-2406927	TRUE	TRUE
MS4A12	cg23532119	0.0129537	0.949696	3.53798	0.000541505	0.833981	-2.23888	0.941001	0.953955	0.0129537	11	60260203	F	II	TSS200	opensea	TSS200-opensea		NA	NA		rs73483202
UBE2D3	cg05129258	-0.0075691	0.0320868	-3.53519	0.000546783	0.833981	-2.248	0.0371674	0.0295983	-0.0075691	4	103749208	R	II	TSS200	island	TSS200-island	chr4:103747631-103749392	TRUE	NA
HSN2	cg00321644	-0.0115738	0.905876	-3.53482	0.000547499	0.833981	-2.24924	0.913645	0.902071	-0.0115738	12	977110	R	II	1stExon	opensea	1stExon-opensea		NA	NA
SKI	cg12222277	-0.015171	0.885485	-3.53385	0.000549344	0.833981	-2.2524	0.895668	0.880497	-0.015171	1	2191658	F	II	Body	opensea	Body-opensea		NA	NA
MLNR	cg15866367	0.033428	0.819681	3.53262	0.000551714	0.833981	-2.25645	0.797243	0.830671	0.033428	13	49796387	R	II	Body	shore	Body-shore	chr13:49794125-49795542	NA	NA
CDK4	cg22870189	0.0183124	0.167778	3.53163	0.000553608	0.833981	-2.25967	0.155486	0.173799	0.0183124	12	58145316	F	II	Body	shore	Body-shore	chr12:58145853-58146360	NA	NA
DTYMK	cg10460130	-0.00608519	0.0506811	-3.53154	0.000553778	0.833981	-2.25996	0.0547657	0.0486805	-0.00608519	2	242625978	R	II	Body	island	Body-island	chr2:242625961-242626720	NA	NA
CHTF18	cg09735190	0.0122909	0.896184	3.53113	0.00055458	0.833981	-2.26132	0.887934	0.900225	0.0122909	16	847986	R	I	3'UTR	shelf	3'UTR-shelf	chr16:850227-850806	NA	NA			rs3197381
DOK3	cg21807313	-0.0146208	0.793652	-3.52774	0.000561157	0.833981	-2.27241	0.803466	0.788845	-0.0146208	5	176931111	R	I	Body	island	Body-island	chr5:176931110-176931401	NA	NA
NUDT4	cg09688127	0.00933231	0.954728	3.52752	0.000561581	0.833981	-2.27312	0.948464	0.957796	0.00933231	12	93770794	R	II	TSS1500	shore	TSS1500-shore	chr12:93771465-93772289	NA	NA
CD3G	cg17206001	0.0159616	0.909757	3.52727	0.000562065	0.833981	-2.27393	0.899043	0.915005	0.0159616	11	118219601	R	II	Body	opensea	Body-opensea		NA	NA
CDC23	cg11178189	-0.00581731	0.0361637	-3.52272	0.00057104	0.833981	-2.28882	0.0400684	0.0342511	-0.00581731	5	137549012	F	II	1stExon	opensea	1stExon-opensea		NA	NA
RNF217	cg03099144	0.0108382	0.958296	3.51786	0.000580755	0.833981	-2.30468	0.951021	0.961859	0.0108382	6	125323425	F	II	5'UTR	opensea	5'UTR-opensea		NA	TRUE
SMARCD3	cg00516639	0.0100025	0.107591	3.51735	0.000581774	0.833981	-2.30633	0.100877	0.11088	0.0100025	7	150949183	F	I	Body	island	Body-island	chr7:150949063-150949268	NA	TRUE
FOXP1	cg01331540	0.011416	0.948188	3.51395	0.000588679	0.833981	-2.31742	0.940525	0.951941	0.011416	3	71027020	R	II	Body	opensea	Body-opensea		NA	NA
HYMAI	cg05326984	0.0176711	0.606302	3.51235	0.000591954	0.833981	-2.32263	0.594441	0.612112	0.0176711	6	144329766	R	I	Body	island	Body-island	chr6:144328916-144329847	TRUE	NA
PIP5K1C	cg23654206	0.0169102	0.106215	3.51109	0.00059454	0.833981	-2.32673	0.0948648	0.111775	0.0169102	19	3683811	F	II	Body	shelf	Body-shelf	chr19:3687786-3688262	TRUE	NA
KIFC1	cg15924693	-0.023962	0.318106	-3.51053	0.000595694	0.833981	-2.32855	0.33419	0.310229	-0.023962	6	33359001	R	II	TSS1500	shore	TSS1500-shore	chr6:33359097-33359975	NA	NA
ZMYM5	cg01082862	-0.00865383	0.0323647	-3.51033	0.000596107	0.833981	-2.3292	0.0381734	0.0295196	-0.00865383	13	20437106	R	I	5'UTR	island	5'UTR-island	chr13:20436776-20439089	NA	NA
HOXA3	cg19240213	0.0172245	0.796631	3.51014	0.000596502	0.833981	-2.32982	0.785069	0.802293	0.0172245	7	27163095	R	I	5'UTR	shore	5'UTR-shore	chr7:27163819-27164098	NA	TRUE
BBS9	cg20641562	0.00781216	0.955053	3.5097	0.000597415	0.833981	-2.33126	0.949809	0.957621	0.00781216	7	33194031	F	II	Body	opensea	Body-opensea		NA	NA		rs11768871
ATXN7	cg27413632	0.0118901	0.934504	3.50823	0.00060047	0.833981	-2.33605	0.926523	0.938413	0.0118901	3	63963913	F	II	Body	opensea	Body-opensea		NA	TRUE
ZNF718	cg15400655	0.0273103	0.370874	3.50467	0.000607909	0.833981	-2.34762	0.352542	0.379853	0.0273103	4	107995	R	I	Body	shore	Body-shore	chr4:107146-107898	NA	NA
APITD1	cg00162421	0.00795902	0.962103	3.49788	0.000622359	0.833981	-2.36969	0.95676	0.964719	0.00795902	1	10508962	F	II	Body	opensea	Body-opensea		NA	NA		rs1307492
XIRP2	cg11527730	0.0128853	0.929079	3.49767	0.000622804	0.833981	-2.37037	0.92043	0.933315	0.0128853	2	168115266	F	II	3'UTR	opensea	3'UTR-opensea		NA	TRUE
GSTZ1	cg17318645	-0.0105795	0.062363	-3.49726	0.000623701	0.833981	-2.37172	0.0694643	0.0588849	-0.0105795	14	77787612	R	II	Body	island	Body-island	chr14:77786690-77787794	NA	NA
METTL9	cg02497428	-0.0161247	0.897841	-3.49585	0.000626731	0.833981	-2.37627	0.908664	0.89254	-0.0161247	16	21665138	R	II	Body	opensea	Body-opensea		NA	NA
RAPGEF6	cg06972724	0.0338129	0.734604	3.49553	0.000627438	0.833981	-2.37733	0.711908	0.745721	0.0338129	5	130943742	R	II	Body	opensea	Body-opensea		NA	TRUE
TNXB	cg14620908	0.0557627	0.787255	3.49528	0.000627982	0.833981	-2.37814	0.749826	0.805588	0.0557627	6	32078614	R	II	TSS1500	opensea	TSS1500-opensea		NA	NA
LIMK1	cg21437766	-0.00521935	0.0491999	-3.49271	0.000633572	0.833981	-2.38647	0.0527033	0.0474839	-0.00521935	7	73498314	F	II	1stExon	island	1stExon-island	chr7:73498098-73498697	NA	NA	high-CpG:73135973-73136286
TIMP2	cg08012219	0.0445439	0.322982	3.49254	0.000633945	0.833981	-2.38702	0.293083	0.337627	0.0445439	17	76913036	F	II	Body	opensea	Body-opensea		NA	TRUE		rs73999317
MAPK15	cg24013620	0.0316776	0.309314	3.48964	0.000640312	0.833981	-2.3964	0.288051	0.319729	0.0316776	8	144798688	F	I	Body	island	Body-island	chr8:144798487-144799038	NA	TRUE
HIST2H2AB	cg07807709	-0.0119714	0.060335	-3.48636	0.000647606	0.833981	-2.40704	0.0683706	0.0563992	-0.0119714	1	149860026	R	II	TSS1500	shore	TSS1500-shore	chr1:149857769-149859470	TRUE	NA
LOC113230	cg07759206	0.0114608	0.129277	3.48608	0.000648222	0.833981	-2.40793	0.121584	0.133045	0.0114608	19	14185448	F	I	Body	island	Body-island	chr19:14185107-14185601	NA	NA			rs7255516
LOC154822	cg20258486	0.00959558	0.953685	3.48311	0.000654907	0.833981	-2.41756	0.947244	0.95684	0.00959558	7	158800888	R	II	TSS200	shore	TSS200-shore	chr7:158798591-158799434	NA	NA
RERE	cg00055811	0.0243039	0.89873	3.48309	0.000654952	0.833981	-2.41763	0.882417	0.906721	0.0243039	1	8543012	R	II	Body	opensea	Body-opensea		NA	TRUE			rs79775321
NFAM1	cg07264666	0.028665	0.16873	3.48221	0.00065693	0.833981	-2.42046	0.149489	0.178154	0.028665	22	42828415	R	I	TSS200	opensea	TSS200-opensea		NA	NA
IL10RB	cg05187003	-0.0225025	0.487222	-3.47907	0.000664076	0.833981	-2.43062	0.502326	0.479824	-0.0225025	21	34641507	R	II	Body	shelf	Body-shelf	chr21:34638515-34639075	NA	NA		rs8134758
VPS13D	cg22676023	0.0108201	0.925407	3.47832	0.000665797	0.833981	-2.43305	0.918144	0.928964	0.0108201	1	12289220	F	II	TSS1500	shore	TSS1500-shore	chr1:12289954-12290585	NA	NA
ALOXE3	cg05365385	-0.0171337	0.863498	-3.47787	0.000666816	0.833981	-2.43448	0.874999	0.857865	-0.0171337	17	7999745	F	II	3'UTR	opensea	3'UTR-opensea		NA	NA
FUT11	cg19270251	-0.00553176	0.0296655	-3.47675	0.000669404	0.833981	-2.43812	0.0333786	0.0278468	-0.00553176	10	75531974	R	I	TSS200	island	TSS200-island	chr10:75531970-75532817	NA	NA
LRDD	cg21166756	0.010003	0.877063	3.4766	0.000669755	0.833981	-2.43861	0.870348	0.880351	0.010003	11	800131	F	I	Body	shore	Body-shore	chr11:800551-800866	NA	NA
C6orf108	cg13260333	-0.0159452	0.0522965	-3.47467	0.000674219	0.833981	-2.44485	0.0629994	0.0470543	-0.0159452	6	43197365	F	II	TSS200	shore	TSS200-shore	chr6:43196811-43197340	NA	NA
HDAC5	cg14776943	-0.00788402	0.0438336	-3.47373	0.000676403	0.833981	-2.44788	0.0491256	0.0412416	-0.00788402	17	42201167	F	II	TSS200	island	TSS200-island	chr17:42200521-42201543	NA	NA
PXK	cg09627520	0.0315726	0.860351	3.47361	0.000676676	0.833981	-2.44826	0.839158	0.870731	0.0315726	3	58410836	R	II	3'UTR	opensea	3'UTR-opensea		NA	NA
RCBTB1	cg16550606	0.0190286	0.837495	3.47331	0.000677372	0.833981	-2.44923	0.824722	0.843751	0.0190286	13	50160670	R	II	TSS1500	shore	TSS1500-shore	chr13:50159386-50160106	NA	NA
MTL5	cg08257257	0.0340107	0.409948	3.47156	0.000681462	0.833981	-2.45487	0.387119	0.42113	0.0340107	11	68517804	R	I	Body	island	Body-island	chr11:68517667-68518179	NA	NA
PXMP4	cg24270031	-0.0192634	0.0733949	-3.47154	0.000681516	0.833981	-2.45495	0.0863252	0.0670618	-0.0192634	20	32308343	F	II	TSS1500	shore	TSS1500-shore	chr20:32307817-32308120	TRUE	NA
FAM49B	cg22730988	0.00864794	0.957954	3.46998	0.000685157	0.833981	-2.45995	0.952149	0.960797	0.00864794	8	130853794	R	II	3'UTR	opensea	3'UTR-opensea		NA	NA
DEFB136	cg01058004	0.027518	0.931649	3.46968	0.000685873	0.833981	-2.46093	0.913178	0.940696	0.027518	8	11833039	R	II	TSS1500	opensea	TSS1500-opensea		NA	NA
TNRC18	cg01385312	0.0339962	0.871021	3.46895	0.000687601	0.833981	-2.46329	0.848202	0.882198	0.0339962	7	5393918	F	II	Body	shore	Body-shore	chr7:5395872-5396300	NA	TRUE
EXTL2	cg04870470	0.0436531	0.609366	3.46718	0.000691797	0.83426	-2.469	0.580064	0.623717	0.0436531	1	101359714	R	II	5'UTR	shore	5'UTR-shore	chr1:101360588-101360832	NA	NA
ANO1	cg05846633	0.0366626	0.225987	3.46476	0.00069757	0.83426	-2.4768	0.201378	0.23804	0.0366626	11	69934109	R	I	Body	island	Body-island	chr11:69933919-69934209	NA	TRUE
COL11A2	cg16139380	-0.0196179	0.850306	-3.46393	0.000699562	0.83426	-2.47947	0.863474	0.843856	-0.0196179	6	33142968	R	II	Body	opensea	Body-opensea		NA	NA			rs57114235
MAP3K12	cg23431730	-0.00771195	0.0547399	-3.46151	0.000705388	0.83426	-2.48725	0.0599164	0.0522045	-0.00771195	12	53887070	F	II	5'UTR	island	5'UTR-island	chr12:53886562-53887101	NA	TRUE
TOR3A	cg17591574	0.00865136	0.93619	3.45949	0.000710288	0.83426	-2.49375	0.930382	0.939034	0.00865136	1	179059407	R	II	Body	opensea	Body-opensea		NA	TRUE
44083	cg07863022	0.042014	0.265356	3.45881	0.000711942	0.83426	-2.49593	0.237155	0.279169	0.042014	17	75315108	R	I	5'UTR	opensea	5'UTR-opensea		TRUE	NA
C7orf26	cg00109923	0.0101268	0.939791	3.4573	0.000715645	0.83426	-2.5008	0.932993	0.94312	0.0101268	7	6631520	R	II	Body	shore	Body-shore	chr7:6629328-6630235	NA	NA
SPON1	cg01211137	0.0241878	0.930032	3.45702	0.000716319	0.83426	-2.50168	0.913796	0.937984	0.0241878	11	13993807	R	II	Body	opensea	Body-opensea		NA	TRUE
CASP8	cg20418725	-0.00626889	0.0432608	-3.457	0.00071638	0.83426	-2.50176	0.0474687	0.0411998	-0.00626889	2	202122474	R	II	5'UTR	opensea	5'UTR-opensea		TRUE	NA
MGC70857	cg13514324	-0.058198	0.561017	-3.45631	0.00071806	0.83426	-2.50396	0.600081	0.541883	-0.058198	8	145755804	F	II	TSS1500	island	TSS1500-island	chr8:145751955-145756326	NA	NA
RPTOR	cg16638092	0.0328345	0.520242	3.45475	0.000721926	0.83426	-2.50899	0.498203	0.531037	0.0328345	17	78800774	R	I	Body	shore	Body-shore	chr17:78798780-78799160	TRUE	TRUE
P2RY2	cg19574878	0.00814594	0.94727	3.4542	0.000723277	0.83426	-2.51075	0.941802	0.949948	0.00814594	11	72943745	F	II	5'UTR	shore	5'UTR-shore	chr11:72945279-72946228	NA	NA		rs76107585
GPAM	cg09962477	0.00877843	0.957603	3.45365	0.000724645	0.83426	-2.51252	0.951711	0.960489	0.00877843	10	113911430	F	II	3'UTR	opensea	3'UTR-opensea		NA	NA	low-CpG:113901286-113901564	rs80131380
NFIC	cg25826463	0.0526991	0.447341	3.44945	0.000735144	0.835444	-2.52601	0.411968	0.464667	0.0526991	19	3369820	F	I	Body	island	Body-island	chr19:3369477-3369913	NA	NA
KRT27	cg04252152	0.023459	0.930664	3.44804	0.000738693	0.835444	-2.53053	0.914917	0.938376	0.023459	17	38933754	R	II	Body	shelf	Body-shelf	chr17:38935799-38936093	NA	NA
IREB2	cg22916109	-0.00738784	0.0443814	-3.44782	0.000739236	0.835444	-2.53121	0.0493404	0.0419525	-0.00738784	15	78730334	R	II	TSS200	island	TSS200-island	chr15:78730095-78731105	NA	NA
EVX2	cg15133351	0.0231543	0.232437	3.44684	0.000741734	0.835444	-2.53438	0.216895	0.240049	0.0231543	2	176948732	F	I	TSS200	shore	TSS200-shore	chr2:176949511-176949795	NA	NA
MIR107	cg03948048	0.0170355	0.903996	3.44629	0.000743136	0.835444	-2.53615	0.892561	0.909597	0.0170355	10	91352963	R	II	TSS1500	opensea	TSS1500-opensea		NA	NA
TNRC4	cg15673994	0.0202808	0.761721	3.44308	0.000751327	0.836505	-2.54643	0.748107	0.768388	0.0202808	1	151675859	R	I	3'UTR	opensea	3'UTR-opensea		NA	NA
GNPTAB	cg01687189	0.0490331	0.567853	3.44256	0.000752669	0.836505	-2.5481	0.534941	0.583974	0.0490331	12	102225365	R	II	TSS1500	shore	TSS1500-shore	chr12:102224262-102224614	NA	NA
MYH3	cg10233599	0.00878536	0.933086	3.44095	0.000756812	0.836505	-2.55325	0.927189	0.935974	0.00878536	17	10538019	F	II	Body	shelf	Body-shelf	chr17:10541481-10541794	NA	NA
MYT1L	cg00158539	0.0473052	0.49033	3.43699	0.000767114	0.836505	-2.56592	0.458577	0.505882	0.0473052	2	1859035	R	I	Body	opensea	Body-opensea		TRUE	TRUE
CILP2	cg03186620	0.0169971	0.792009	3.43488	0.000772641	0.836505	-2.57265	0.7806	0.797597	0.0169971	19	19657416	F	I	3'UTR	shore	3'UTR-shore	chr19:19654767-19656818	NA	NA
KCTD10	cg01900213	0.00836566	0.963371	3.43474	0.000773026	0.836505	-2.57312	0.957755	0.966121	0.00836566	12	109903001	F	II	Body	opensea	Body-opensea		NA	TRUE
FABP6	cg18341960	0.0214047	0.370797	3.43173	0.000780985	0.836505	-2.58272	0.35643	0.377834	0.0214047	5	159615694	F	I	5'UTR	opensea	5'UTR-opensea		NA	TRUE
MCF2L2	cg20585088	-0.00523184	0.0294473	-3.42923	0.000787682	0.836505	-2.59072	0.0329591	0.0277273	-0.00523184	3	182970927	R	I	Body	shore	Body-shore	chr3:182971429-182972635	TRUE	NA	high-CpG:184453547-184454650
KDM2B	cg00031896	0.0179351	0.233701	3.42776	0.00079163	0.836505	-2.5954	0.221662	0.239598	0.0179351	12	122020205	R	I	TSS1500	shore	TSS1500-shore	chr12:122018170-122018457	NA	NA	low-CpG:120504543-120504591
PDLIM1	cg25968326	0.0114989	0.941589	3.42775	0.000791655	0.836505	-2.59543	0.933871	0.94537	0.0114989	10	97051613	F	II	TSS1500	shore	TSS1500-shore	chr10:97050185-97051124	NA	NA		rs76200039
NEB	cg10033502	0.00815006	0.953187	3.42608	0.000796172	0.836505	-2.60077	0.947716	0.955867	0.00815006	2	152496744	F	II	Body	opensea	Body-opensea		NA	NA
GOSR1	cg00940577	0.0201033	0.319543	3.42452	0.000800416	0.836505	-2.60575	0.306049	0.326152	0.0201033	17	28803884	F	I	TSS1500	shore	TSS1500-shore	chr17:28804336-28804693	NA	NA
BAHCC1	cg17624073	0.0236147	0.514338	3.42446	0.000800582	0.836505	-2.60594	0.498487	0.522102	0.0236147	17	79393583	R	I	Body	island	Body-island	chr17:79393341-79393742	TRUE	NA
GNL1	cg19954314	-0.024367	0.0872802	-3.42123	0.000809433	0.836505	-2.61624	0.103636	0.0792691	-0.024367	6	30525422	R	II	TSS200	shore	TSS200-shore	chr6:30523286-30523519	NA	NA
MYH9	cg11691093	-0.00820831	0.0379846	-3.41974	0.000813521	0.836505	-2.62096	0.0434943	0.035286	-0.00820831	22	36727373	F	II	Body	opensea	Body-opensea		NA	NA		rs72249580
SSTR5	cg24433189	-0.0278184	0.373478	-3.41853	0.000816886	0.836505	-2.62483	0.392151	0.364333	-0.0278184	16	1128689	F	II	TSS200	island	TSS200-island	chr16:1128223-1130394	NA	NA		rs35454254
MTMR14	cg20226230	-0.00849009	0.931016	-3.41686	0.000821523	0.836505	-2.63013	0.936715	0.928225	-0.00849009	3	9743616	F	II	Body	shore	Body-shore	chr3:9745499-9746782	NA	NA
EFCAB2	cg05128437	0.00827959	0.944522	3.41594	0.0008241	0.836505	-2.63306	0.938964	0.947244	0.00827959	1	245209111	F	II	Body	opensea	Body-opensea		NA	TRUE		rs4020082
C2orf65	cg17019053	0.0357411	0.324356	3.41471	0.000827564	0.836505	-2.63699	0.300366	0.336107	0.0357411	2	74875263	F	I	TSS200	island	TSS200-island	chr2:74875128-74875562	NA	NA
PRKAR2A	cg27421679	-0.0121747	0.8991	-3.41046	0.000839576	0.836505	-2.65049	0.907272	0.895097	-0.0121747	3	48788345	R	II	3'UTR	opensea	3'UTR-opensea		NA	NA
TAF15	cg12315363	0.0128766	0.165026	3.40992	0.000841112	0.836505	-2.6522	0.156383	0.16926	0.0128766	17	34136012	F	I	TSS1500	island	TSS1500-island	chr17:34135878-34137007	NA	NA		rs4251709
LCE1B	cg03881934	0.00821078	0.951112	3.40666	0.000850464	0.836505	-2.66255	0.945601	0.953812	0.00821078	1	152784305	F	II	TSS200	opensea	TSS200-opensea		NA	NA		rs79081053	rs16834572
ATXN7L1	cg03739378	0.0180169	0.908084	3.40579	0.000853	0.836505	-2.66534	0.895991	0.914008	0.0180169	7	105295865	R	II	Body	opensea	Body-opensea		NA	TRUE
LY6E	cg17052170	0.0456765	0.655383	3.40542	0.00085406	0.836505	-2.6665	0.624723	0.6704	0.0456765	8	144099482	F	I	TSS1500	island	TSS1500-island	chr8:144099456-144099731	NA	NA
ZNF211	cg26384031	-0.00913234	0.0597117	-3.40318	0.000860569	0.836505	-2.67361	0.0658417	0.0567093	-0.00913234	19	58144340	R	II	TSS200	island	TSS200-island	chr19:58144339-58144999	NA	NA
DBNDD2	cg00929635	0.032728	0.413712	3.40315	0.000860665	0.836505	-2.67372	0.391744	0.424472	0.032728	20	44035918	F	I	5'UTR	island	5'UTR-island	chr20:44034458-44035954	TRUE	NA	high-CpG:43469332-43469335	rs6104142
CLCF1	cg23797615	-0.0338866	0.65822	-3.40064	0.000867986	0.836505	-2.68165	0.680966	0.647079	-0.0338866	11	67132472	F	II	3'UTR	opensea	3'UTR-opensea		NA	TRUE
MTFMT	cg24373369	0.0301056	0.352239	3.40011	0.000869549	0.836505	-2.68333	0.332031	0.362137	0.0301056	15	65320737	F	I	Body	shore	Body-shore	chr15:65321431-65321996	NA	NA
OLFML3	cg26824174	0.0102712	0.934008	3.39869	0.000873739	0.836505	-2.68783	0.927114	0.937385	0.0102712	1	114522444	F	II	Body	opensea	Body-opensea		NA	TRUE
ETS1	cg24065451	0.0301612	0.751538	3.39867	0.000873798	0.836505	-2.68789	0.731292	0.761454	0.0301612	11	128419512	R	I	Body	island	Body-island	chr11:128419198-128419513	NA	TRUE
RPTOR	cg03794617	0.0428263	0.549326	3.39841	0.000874567	0.836505	-2.68872	0.520579	0.563406	0.0428263	17	78796999	F	II	Body	shore	Body-shore	chr17:78798780-78799160	NA	NA
IGFL2	cg10833393	-0.043393	0.674682	-3.3971	0.000878462	0.836505	-2.69288	0.703809	0.660416	-0.043393	19	46651227	F	II	5'UTR	opensea	5'UTR-opensea		NA	NA
FCGRT	cg08059845	0.0197614	0.147345	3.39645	0.000880401	0.836505	-2.69494	0.134081	0.153842	0.0197614	19	50015975	R	I	5'UTR	shore	5'UTR-shore	chr19:50016531-50016851	TRUE	NA	low-CpG:54707680-54707821
ME3	cg11602041	0.0234968	0.846314	3.39594	0.000881904	0.836505	-2.69654	0.830543	0.854039	0.0234968	11	86318874	F	II	Body	opensea	Body-opensea		NA	TRUE		rs7109270
PPP1R13B	cg03586793	0.0404659	0.766099	3.39561	0.000882891	0.836505	-2.69758	0.738937	0.779403	0.0404659	14	104312558	F	II	Body	shore	Body-shore	chr14:104313161-104314990	NA	NA
CD36	cg26138637	-0.0180847	0.826043	-3.3943	0.000886811	0.836505	-2.70173	0.838182	0.820098	-0.0180847	7	80236112	R	II	5'UTR	opensea	5'UTR-opensea		NA	TRUE
SCFD2	cg23999526	0.00932898	0.920213	3.39386	0.000888131	0.836505	-2.70312	0.913951	0.92328	0.00932898	4	53922057	R	II	Body	opensea	Body-opensea		NA	TRUE
PHF21A	cg21888923	0.0119609	0.921826	3.39345	0.000889378	0.836505	-2.70444	0.913797	0.925758	0.0119609	11	46068364	R	II	Body	opensea	Body-opensea		NA	TRUE
PRDM16	cg07956247	-0.0115591	0.854613	-3.39206	0.000893562	0.836505	-2.70883	0.862372	0.850813	-0.0115591	1	3148005	F	I	Body	island	Body-island	chr1:3147845-3148081	NA	NA			rs59581440
MED16	cg22838050	-0.0842787	0.510975	-3.39029	0.000898927	0.836505	-2.71443	0.567545	0.483266	-0.0842787	19	872690	F	II	Body	shore	Body-shore	chr19:870774-871318	NA	TRUE
CNR2	cg24452347	0.0213557	0.135414	3.39024	0.000899062	0.836505	-2.71457	0.121079	0.142435	0.0213557	1	24229300	R	I	5'UTR	island	5'UTR-island	chr1:24229115-24229537	TRUE	NA
PWWP2B	cg06547490	0.0399267	0.289049	3.38999	0.000899828	0.836505	-2.71537	0.262249	0.302175	0.0399267	10	134222053	F	I	3'UTR	shelf	3'UTR-shelf	chr10:134218268-134219615	NA	TRUE
PIK3R2	cg04610450	0.0287681	0.372092	3.3899	0.000900103	0.836505	-2.71565	0.352782	0.38155	0.0287681	19	18280601	R	I	3'UTR	shore	3'UTR-shore	chr19:18279514-18280178	NA	NA
HORMAD2	cg15209808	0.03448	0.436194	3.38868	0.000903826	0.836505	-2.71951	0.41305	0.44753	0.03448	22	30476254	R	I	TSS200	island	TSS200-island	chr22:30476012-30476530	NA	NA
RPL38	cg04029715	-0.0159898	0.0528164	-3.38726	0.000908167	0.836505	-2.724	0.0635493	0.0475595	-0.0159898	17	72199935	R	II	5'UTR	island	5'UTR-island	chr17:72199932-72200428	NA	NA
POLR3K	cg05055400	-0.0107907	0.0413979	-3.38496	0.000915254	0.836505	-2.73127	0.048641	0.0378503	-0.0107907	16	103592	F	I	1stExon	island	1stExon-island	chr16:103424-104190	NA	NA	high-CpG:43557-43706
ADARB2	cg05750078	0.012579	0.940745	3.38332	0.000920338	0.836505	-2.73645	0.932302	0.944881	0.012579	10	1567746	R	II	Body	opensea	Body-opensea		NA	NA
ATOH7	cg20156072	-0.00512364	0.955918	-3.38228	0.000923561	0.836505	-2.73972	0.959357	0.954233	-0.00512364	10	69992004	F	II	TSS200	shore	TSS200-shore	chr10:69990893-69991523	NA	NA
EDARADD	cg09164898	0.0128744	0.113023	3.38142	0.000926253	0.836505	-2.74245	0.104381	0.117256	0.0128744	1	236559463	R	II	Body	shore	Body-shore	chr1:236558459-236559336	TRUE	NA
MIR140	cg03549146	0.0674555	0.477092	3.38029	0.000929781	0.836505	-2.746	0.431814	0.49927	0.0674555	16	69966902	R	I	TSS200	opensea	TSS200-opensea		NA	NA
ICA1	cg20641531	0.0277903	0.768338	3.3781	0.000936678	0.836505	-2.75292	0.749684	0.777474	0.0277903	7	8302731	F	II	TSS1500	shore	TSS1500-shore	chr7:8301031-8302252	NA	NA
PSMB9	cg16494397	-0.00579278	0.0266533	-3.37789	0.000937318	0.836505	-2.75355	0.0305416	0.0247489	-0.00579278	6	32821639	F	II	TSS1500	island	TSS1500-island	chr6:32820849-32822370	NA	NA	high-CpG:32929399-32929787
KIAA1949	cg23181870	-0.00815313	0.0562651	-3.37568	0.000944351	0.836505	-2.76055	0.0617377	0.0535846	-0.00815313	6	30654845	F	II	5'UTR	island	5'UTR-island	chr6:30654392-30654934	TRUE	NA			rs34146885
ATP13A1	cg19037388	-0.00560362	0.0389172	-3.3742	0.000949068	0.836505	-2.76521	0.0426785	0.0370749	-0.00560362	19	19774945	F	II	TSS1500	shore	TSS1500-shore	chr19:19773991-19774767	NA	NA
CRYM	cg01420987	-0.0300168	0.0737718	-3.37415	0.00094921	0.836505	-2.76535	0.09392	0.0639032	-0.0300168	16	21312694	R	II	5'UTR	island	5'UTR-island	chr16:21312168-21313333	NA	NA		rs226058
CENPP	cg13872739	0.0120485	0.922192	3.37401	0.000949664	0.836505	-2.76579	0.914105	0.926153	0.0120485	9	95246206	R	II	Body	opensea	Body-opensea		NA	NA
AVP	cg04632887	0.0243095	0.482751	3.37223	0.000955384	0.836505	-2.77141	0.466434	0.490743	0.0243095	20	3065559	F	I	TSS200	shore	TSS200-shore	chr20:3063005-3064146	NA	NA
44088	cg17007389	0.0290497	0.834614	3.37159	0.000957437	0.836505	-2.77342	0.815115	0.844165	0.0290497	7	55874624	R	II	Body	opensea	Body-opensea		NA	NA
HIST1H1D	cg15485323	-0.00668023	0.0343425	-3.36961	0.000963832	0.836505	-2.77964	0.0388264	0.0321462	-0.00668023	6	26234460	R	II	3'UTR	opensea	3'UTR-opensea		NA	NA
SMARCE1	cg11235291	-0.0124639	0.0650404	-3.36864	0.000966965	0.836505	-2.78268	0.0734065	0.0609427	-0.0124639	17	38804673	F	II	TSS1500	island	TSS1500-island	chr17:38803944-38804703	TRUE	NA
CTDP1	cg16288572	0.0663875	0.92722	3.36702	0.000972259	0.836505	-2.78778	0.882658	0.949046	0.0663875	18	77499273	R	II	Body	shore	Body-shore	chr18:77499753-77500274	NA	NA
RUNX3	cg00164462	0.0125415	0.951684	3.36699	0.000972353	0.836505	-2.78787	0.943266	0.955807	0.0125415	1	25234549	F	I	Body	island	Body-island	chr1:25234428-25234807	NA	NA
LRSAM1	cg10049880	-0.015478	0.0504771	-3.3665	0.000973959	0.836505	-2.78941	0.0608664	0.0453884	-0.015478	9	130213948	R	II	TSS1500	island	TSS1500-island	chr9:130213143-130214335	NA	NA
TBC1D16	cg15710638	0.0163145	0.808331	3.36572	0.000976512	0.836505	-2.79186	0.79738	0.813695	0.0163145	17	77915957	R	I	Body	shore	Body-shore	chr17:77916684-77916916	NA	TRUE
GRIK5	cg17726655	-0.0096398	0.93741	-3.36487	0.000979312	0.836505	-2.79454	0.943881	0.934241	-0.0096398	19	42509860	R	II	Body	island	Body-island	chr19:42509859-42510094	NA	NA
PTMS	cg00028636	-0.0161045	0.0647277	-3.36449	0.000980549	0.836505	-2.79572	0.0755376	0.0594331	-0.0161045	12	6876321	F	II	Body	island	Body-island	chr12:6875481-6876923	NA	NA
FCHO1	cg20464719	0.0573451	0.310031	3.36424	0.000981396	0.836505	-2.79652	0.271539	0.328885	0.0573451	19	17889512	F	I	Body	opensea	Body-opensea		TRUE	TRUE
UQCR	cg01608030	-0.0257104	0.0931346	-3.36238	0.000987525	0.836505	-2.80235	0.110392	0.0846818	-0.0257104	19	1605680	F	II	TSS200	island	TSS200-island	chr19:1604918-1605681	NA	NA
NAT10	cg24774154	-0.0182305	0.0733401	-3.3596	0.0009968	0.836505	-2.81108	0.0855771	0.0673465	-0.0182305	11	34127519	R	II	5'UTR	island	5'UTR-island	chr11:34126828-34127573	NA	NA
CALCR	cg03722243	-0.0120189	0.101328	-3.35891	0.000999098	0.836505	-2.81324	0.109395	0.0973762	-0.0120189	7	93205131	R	II	TSS1500	shore	TSS1500-shore	chr7:93204085-93204381	NA	TRUE
EHBP1L1	cg15945999	-0.0451568	0.663364	-3.35854	0.00100034	0.836505	-2.8144	0.693674	0.648518	-0.0451568	11	65355408	F	II	Body	shelf	Body-shelf	chr11:65359292-65360328	NA	NA
CPNE2	cg04391957	0.0214806	0.259167	3.35738	0.00100424	0.836505	-2.81803	0.244749	0.266229	0.0214806	16	57125654	R	II	TSS1500	shore	TSS1500-shore	chr16:57126044-57127110	NA	NA
HOXC4	cg25122233	0.0387362	0.53335	3.35635	0.00100771	0.836505	-2.82126	0.507349	0.546086	0.0387362	12	54412506	R	I	5'UTR	shore	5'UTR-shore	chr12:54412990-54413346	NA	NA
TBCD	cg23989207	0.0400527	0.491449	3.3556	0.00101025	0.836505	-2.82361	0.464564	0.504617	0.0400527	17	80870107	R	I	Body	shore	Body-shore	chr17:80871287-80871504	NA	NA
DAP	cg16101806	0.0107487	0.956491	3.3551	0.00101195	0.836505	-2.82518	0.949276	0.960025	0.0107487	5	10701439	F	II	Body	opensea	Body-opensea		NA	TRUE
PRDM16	cg02892384	0.00999406	0.929733	3.35491	0.0010126	0.836505	-2.82578	0.923025	0.933019	0.00999406	1	3108803	R	II	Body	shelf	Body-shelf	chr1:3111579-3111909	NA	NA
NR2F6	cg24057642	0.028195	0.229554	3.35429	0.00101472	0.836505	-2.82774	0.210629	0.238824	0.028195	19	17357641	R	I	TSS1500	shore	TSS1500-shore	chr19:17355181-17356471	NA	NA
RPAP3	cg05735659	-0.00794691	0.0548006	-3.35405	0.00101552	0.836505	-2.82847	0.0601349	0.052188	-0.00794691	12	48099394	F	I	5'UTR	island	5'UTR-island	chr12:48099317-48099905	NA	NA
TNPO1	cg02658739	-0.0182682	0.0811371	-3.35323	0.00101833	0.836505	-2.83106	0.0933993	0.0751311	-0.0182682	5	72143916	R	I	Body	island	Body-island	chr5:72143909-72144822	TRUE	NA
TBC1D16	cg11523661	0.0138811	0.871443	3.35295	0.00101926	0.836505	-2.83191	0.862126	0.876007	0.0138811	17	77916043	R	I	Body	shore	Body-shore	chr17:77916684-77916916	NA	TRUE
IGF2AS	cg24047810	0.0168116	0.239409	3.3529	0.00101945	0.836505	-2.83208	0.228125	0.244936	0.0168116	11	2162341	F	I	Body	island	Body-island	chr11:2158951-2162484	NA	NA	high-CpG:2118699-2119180
IKBKB	cg04223844	-0.00611762	0.0372154	-3.35177	0.0010233	0.836505	-2.83561	0.0413217	0.0352041	-0.00611762	8	42128868	F	II	5'UTR	island	5'UTR-island	chr8:42128689-42129141	NA	NA	high-CpG:42247954-42248214
PTPRN2	cg25073700	0.0318205	0.767456	3.35177	0.0010233	0.836505	-2.83561	0.746097	0.777917	0.0318205	7	157628207	F	I	Body	shelf	Body-shelf	chr7:157631319-157631615	NA	TRUE		rs10232911
ANK1	cg12439423	-0.0145075	0.879137	-3.35166	0.00102368	0.836505	-2.83595	0.888875	0.874367	-0.0145075	8	41522721	R	II	Body	opensea	Body-opensea		NA	NA
TRIM10	cg04560098	-0.0363972	0.61751	-3.35147	0.00102435	0.836505	-2.83656	0.641941	0.605544	-0.0363972	6	30127760	R	II	Body	opensea	Body-opensea		NA	NA
SLC12A7	cg22772691	0.028608	0.340835	3.35137	0.0010247	0.836505	-2.83688	0.321632	0.35024	0.028608	5	1104195	R	I	Body	shelf	Body-shelf	chr5:1099943-1100764	NA	NA
FGFR1	cg15791248	0.0432366	0.743259	3.35087	0.00102642	0.836505	-2.83845	0.714237	0.757474	0.0432366	8	38326730	F	II	TSS1500	shore	TSS1500-shore	chr8:38325091-38326374	NA	NA		rs17182044
STOX2	cg22648407	-0.00718459	0.915849	-3.34887	0.00103329	0.836505	-2.84468	0.920671	0.913487	-0.00718459	4	184931986	R	I	Body	opensea	Body-opensea		NA	NA
PRDM16	cg22796923	0.00931603	0.951989	3.34817	0.00103574	0.836505	-2.84689	0.945736	0.955052	0.00931603	1	3086509	F	II	Body	opensea	Body-opensea		TRUE	TRUE
CDK15	cg18151569	0.0118859	0.94622	3.34755	0.00103789	0.836505	-2.84883	0.938242	0.950128	0.0118859	2	202669902	R	II	TSS1500	opensea	TSS1500-opensea		NA	NA
FLJ12825	cg04024827	0.0263091	0.187895	3.34743	0.0010383	0.836505	-2.8492	0.170235	0.196544	0.0263091	12	54454163	R	II	Body	shore	Body-shore	chr12:54454249-54454458	NA	TRUE
MUM1	cg02854447	0.00904905	0.963109	3.34569	0.00104437	0.836505	-2.85465	0.957035	0.966085	0.00904905	19	1377113	R	II	Body	island	Body-island	chr19:1376554-1377568	NA	NA
MGEA5	cg18927080	-0.00697811	0.0329219	-3.34541	0.00104534	0.836505	-2.85551	0.0376058	0.0306277	-0.00697811	10	103578526	F	II	TSS1500	shore	TSS1500-shore	chr10:103577394-103578256	NA	NA
NFAM1	cg09335713	0.0207688	0.108647	3.34509	0.00104647	0.836505	-2.85653	0.0947064	0.115475	0.0207688	22	42828418	R	I	TSS200	opensea	TSS200-opensea		NA	NA
GDPD4	cg13002506	0.0128004	0.92285	3.3448	0.00104746	0.836505	-2.85741	0.914258	0.927058	0.0128004	11	76998821	F	II	TSS1500	opensea	TSS1500-opensea		TRUE	TRUE		rs12361485
NFIC	cg03381209	0.0240032	0.160087	3.34479	0.00104751	0.836505	-2.85745	0.143976	0.167979	0.0240032	19	3369702	R	II	Body	island	Body-island	chr19:3369477-3369913	NA	NA
TLE2	cg26465405	0.0106993	0.909103	3.34052	0.00106257	0.836505	-2.87079	0.901921	0.912621	0.0106993	19	3039745	F	II	Body	shelf	Body-shelf	chr19:3035638-3035872	NA	NA
B3GNT8	cg07523071	0.0151447	0.941929	3.34031	0.00106332	0.836505	-2.87145	0.931764	0.946908	0.0151447	19	41935153	F	II	TSS1500	opensea	TSS1500-opensea		NA	NA
BACH2	cg06866423	0.0357904	0.80214	3.33982	0.00106506	0.836505	-2.87297	0.778116	0.813907	0.0357904	6	90926672	F	II	5'UTR	opensea	5'UTR-opensea		NA	TRUE
SMOC2	cg02448805	0.0281814	0.828588	3.33751	0.00107332	0.836505	-2.88018	0.809672	0.837853	0.0281814	6	168916275	R	I	Body	shelf	Body-shelf	chr6:168918596-168918902	NA	NA
SND1	cg05068777	0.0109623	0.953606	3.33709	0.00107482	0.836505	-2.88149	0.946248	0.95721	0.0109623	7	127426100	F	II	Body	opensea	Body-opensea		NA	TRUE
GRB7	cg08284496	0.0279322	0.461586	3.33463	0.00108369	0.836505	-2.88917	0.442837	0.47077	0.0279322	17	37894027	R	I	TSS1500	opensea	TSS1500-opensea		NA	NA			rs76984273
ACMSD	cg14906206	0.013722	0.929709	3.33447	0.00108426	0.836505	-2.88965	0.920499	0.934221	0.013722	2	135625209	R	II	Body	opensea	Body-opensea		NA	TRUE
AP2A2	cg11631280	0.0146475	0.91846	3.33427	0.00108497	0.836505	-2.89027	0.908628	0.923276	0.0146475	11	1001383	R	II	Body	opensea	Body-opensea		NA	NA
GRK5	cg03075966	0.0119221	0.959086	3.33389	0.00108637	0.836505	-2.89147	0.951084	0.963006	0.0119221	10	120981763	R	II	Body	opensea	Body-opensea		NA	TRUE
TBX4	cg06365535	0.0211126	0.266184	3.33364	0.00108727	0.836505	-2.89224	0.252012	0.273125	0.0211126	17	59534102	F	I	Body	island	Body-island	chr17:59531723-59535254	NA	NA
ZSCAN18	cg14889658	0.0583097	0.627119	3.33102	0.00109682	0.836505	-2.90041	0.587979	0.646289	0.0583097	19	58628735	R	II	Body	shore	Body-shore	chr19:58629309-58630241	NA	NA
PLEKHJ1	cg07226140	-0.00698106	0.0683633	-3.33027	0.00109957	0.836505	-2.90275	0.0730492	0.0660681	-0.00698106	19	2237081	F	II	TSS1500	island	TSS1500-island	chr19:2235681-2237102	NA	NA
ARHGAP27	cg23659289	0.0298333	0.487748	3.32861	0.00110566	0.836505	-2.90791	0.467723	0.497556	0.0298333	17	43472725	R	I	3'UTR	island	3'UTR-island	chr17:43472527-43474343	NA	TRUE
BEST2	cg23867562	-0.0218976	0.460648	-3.32847	0.00110618	0.836505	-2.90834	0.475346	0.453449	-0.0218976	19	12861921	F	II	TSS1500	shelf	TSS1500-shelf	chr19:12865419-12865825	TRUE	TRUE
SAMD12	cg17069828	0.00927957	0.958852	3.32796	0.00110807	0.836505	-2.90994	0.952623	0.961902	0.00927957	8	119476471	F	II	Body	opensea	Body-opensea		NA	TRUE
ZFPM1	cg02944617	0.029431	0.38798	3.32778	0.00110873	0.836505	-2.91049	0.368225	0.397656	0.029431	16	88566748	R	I	Body	shelf	Body-shelf	chr16:88569267-88569491	NA	NA
EHMT2	cg25165975	-0.0329896	0.791353	-3.32677	0.00111246	0.836505	-2.91363	0.813496	0.780507	-0.0329896	6	31855202	R	II	Body	shore	Body-shore	chr6:31856896-31857104	NA	NA			rs80145470
TMEM131	cg16445423	-0.0125891	0.885137	-3.32631	0.00111418	0.836505	-2.91507	0.893588	0.880998	-0.0125891	2	98609870	R	II	Body	shore	Body-shore	chr2:98611733-98612944	NA	NA
SRC	cg10865498	0.0234968	0.398428	3.32556	0.00111695	0.836505	-2.91739	0.382657	0.406153	0.0234968	20	35975022	R	I	5'UTR	shore	5'UTR-shore	chr20:35974177-35974913	NA	NA
44083	cg03840467	0.0164702	0.920418	3.32543	0.00111744	0.836505	-2.9178	0.909363	0.925833	0.0164702	17	75278162	F	I	Body	island	Body-island	chr17:75277317-75278172	NA	NA
ZNF829	cg21292152	-0.0108688	0.0422477	-3.32484	0.00111966	0.836505	-2.91965	0.0495432	0.0386744	-0.0108688	19	37406949	R	II	1stExon	island	1stExon-island	chr19:37406931-37407463	TRUE	NA	high-CpG:42098758-42099057
MAD1L1	cg24525952	0.019306	0.515426	3.32398	0.00112287	0.836505	-2.92233	0.502467	0.521773	0.019306	7	2127830	R	I	Body	opensea	Body-opensea		NA	NA
COL5A1	cg13987700	0.0198787	0.328633	3.32308	0.00112622	0.836505	-2.9251	0.315289	0.335168	0.0198787	9	137657798	R	I	Body	shelf	Body-shelf	chr9:137660513-137660742	NA	NA
TRAPPC6B	cg19753337	0.0331714	0.143306	3.32276	0.00112741	0.836505	-2.92609	0.121041	0.154212	0.0331714	14	39639847	F	I	TSS1500	shore	TSS1500-shore	chr14:39639364-39639635	TRUE	NA		rs7161232
NEAT1	cg12637942	-0.0116579	0.0408824	-3.32267	0.00112777	0.836505	-2.92639	0.0487076	0.0370497	-0.0116579	11	65190225	F	I	TSS200	island	TSS200-island	chr11:65189463-65190295	TRUE	NA
HTR7P	cg22490861	0.0278318	0.226719	3.31916	0.00114102	0.836505	-2.93729	0.208037	0.235869	0.0278318	12	13154718	R	I	Body	island	Body-island	chr12:13154088-13154866	NA	TRUE
IFT140	cg01566834	-0.00534111	0.949219	-3.31865	0.00114296	0.836505	-2.93888	0.952804	0.947463	-0.00534111	16	1607350	F	II	Body	shelf	Body-shelf	chr16:1604964-1605345	NA	NA		rs78153364
SHQ1	cg04777971	0.0142623	0.128361	3.31728	0.00114817	0.836505	-2.94312	0.118788	0.13305	0.0142623	3	72896668	F	II	Body	shore	Body-shore	chr3:72896940-72897793	NA	NA
PRSS33	cg12720905	-0.018824	0.872231	-3.31554	0.00115482	0.839667	-2.94851	0.884867	0.866043	-0.018824	16	2836754	R	II	TSS200	shore	TSS200-shore	chr16:2835063-2835958	NA	NA
DPY19L3	cg09577932	0.00787093	0.944126	3.3113	0.00117122	0.839937	-2.96166	0.938842	0.946713	0.00787093	19	32975200	R	II	3'UTR	opensea	3'UTR-opensea		NA	NA
PAG1	cg19411922	0.0520997	0.555851	3.3109	0.00117278	0.839937	-2.96291	0.52088	0.572979	0.0520997	8	82012575	R	II	5'UTR	opensea	5'UTR-opensea		NA	TRUE
PILRB	cg18342832	-0.0070203	0.0382648	-3.31062	0.00117386	0.839937	-2.96377	0.0429771	0.0359568	-0.0070203	7	99933797	F	I	5'UTR	island	5'UTR-island	chr7:99933238-99934087	NA	NA	high-CpG:99771576-99771750
ODC1	cg26236235	-0.0116002	0.917262	-3.31026	0.00117529	0.839937	-2.9649	0.925049	0.913448	-0.0116002	2	10584541	R	II	Body	shelf	Body-shelf	chr2:10587827-10589155	NA	NA
TNIK	cg12354192	0.04918	0.46093	3.31005	0.00117611	0.839937	-2.96555	0.427919	0.477099	0.04918	3	171159987	R	II	Body	opensea	Body-opensea		NA	NA
COQ4	cg11980791	-0.0144374	0.0582013	-3.30924	0.00117926	0.839937	-2.96805	0.0678922	0.0534548	-0.0144374	9	131084797	F	II	5'UTR	island	5'UTR-island	chr9:131084541-131085471	NA	NA	high-CpG:130124566-130124989
PITX1	cg21614303	0.0192721	0.336535	3.309	0.0011802	0.839937	-2.96879	0.323599	0.342871	0.0192721	5	134366377	F	I	Body	shore	Body-shore	chr5:134366913-134367438	NA	NA
HOXC4	cg05408649	0.0522011	0.290729	3.30712	0.00118758	0.843795	-2.9746	0.25569	0.307891	0.0522011	12	54446019	F	I	5'UTR	island	5'UTR-island	chr12:54445876-54446113	NA	NA
SEC14L4	cg07217063	-0.0204196	0.620447	-3.3047	0.00119716	0.845347	-2.9821	0.634154	0.613734	-0.0204196	22	30901886	R	I	TSS200	shore	TSS200-shore	chr22:30901242-30901744	TRUE	NA
FAM83D	cg26220336	-0.0325396	0.50871	-3.30305	0.00120373	0.845347	-2.9872	0.530552	0.498012	-0.0325396	20	37554591	F	II	TSS1500	shore	TSS1500-shore	chr20:37554754-37555835	NA	NA
NR6A1	cg13886752	-0.00945894	0.944215	-3.30138	0.00121041	0.845347	-2.99236	0.950564	0.941105	-0.00945894	9	127334918	F	II	Body	opensea	Body-opensea		NA	TRUE
SLC13A5	cg26782108	0.0124385	0.162877	3.30023	0.00121502	0.845347	-2.99591	0.154527	0.166966	0.0124385	17	6617124	R	I	TSS1500	island	TSS1500-island	chr17:6616422-6617471	TRUE	NA
H2AFY2	cg09777856	0.00861926	0.935549	3.30021	0.00121511	0.845347	-2.99598	0.929764	0.938383	0.00861926	10	71871633	R	I	3'UTR	opensea	3'UTR-opensea		NA	NA
LHFPL5	cg19743406	0.0246133	0.772507	3.30004	0.00121577	0.845347	-2.99649	0.755986	0.780599	0.0246133	6	35771838	F	I	TSS1500	shore	TSS1500-shore	chr6:35772960-35773172	NA	NA			rs59697285
SLC1A5	cg15114651	-0.0240723	0.524525	-3.29941	0.00121833	0.845347	-2.99845	0.540683	0.516611	-0.0240723	19	47289410	F	II	TSS1500	shore	TSS1500-shore	chr19:47290585-47291983	NA	NA
MAD1L1	ch.7.111787F	-0.0239591	0.124612	-3.29928	0.00121886	0.845347	-2.99885	0.140694	0.116735	-0.0239591	7	2269058	F	II	Body	shelf	Body-shelf	chr7:2272010-2272856	NA	NA
SOHLH2	cg05264501	0.00935264	0.940934	3.29909	0.0012196	0.845347	-2.99942	0.934656	0.944008	0.00935264	13	36787952	F	II	Body	shore	Body-shore	chr13:36788414-36789038	NA	NA
NCK1	cg09847234	-0.00530389	0.0331554	-3.29903	0.00121986	0.845347	-2.99962	0.0367155	0.0314116	-0.00530389	3	136581777	F	II	5'UTR	shore	5'UTR-shore	chr3:136580875-136581721	NA	NA		rs10620554
MAPK1	cg14815005	-0.0152323	0.0416433	-3.29868	0.00122126	0.845347	-3.00069	0.0518677	0.0366354	-0.0152323	22	22222162	F	I	TSS200	island	TSS200-island	chr22:22221055-22222367	NA	NA
TNS4	cg27016929	0.0138858	0.101898	3.29825	0.00122303	0.845347	-3.00204	0.0925778	0.106464	0.0138858	17	38655903	R	II	5'UTR	opensea	5'UTR-opensea		TRUE	TRUE
CNOT2	cg10464585	-0.00730228	0.046813	-3.29811	0.00122359	0.845347	-3.00247	0.0517145	0.0444122	-0.00730228	12	70636491	R	II	TSS1500	shore	TSS1500-shore	chr12:70636617-70637749	TRUE	NA
TOX3	cg01200905	0.0223344	0.862539	3.29689	0.00122854	0.846364	-3.00623	0.847547	0.869882	0.0223344	16	52480264	R	II	Body	opensea	Body-opensea		NA	TRUE
CHUK	cg07793810	-0.00532723	0.0285279	-3.29546	0.00123436	0.847277	-3.01064	0.0321037	0.0267765	-0.00532723	10	101989373	F	I	TSS200	island	TSS200-island	chr10:101989127-101989533	NA	NA	high-CpG:101979297-101979364
PLUNC	cg17884201	0.0208577	0.941564	3.29369	0.0012416	0.847277	-3.01609	0.927563	0.948421	0.0208577	20	31823372	F	II	TSS1500	opensea	TSS1500-opensea		NA	NA		rs2752903
PTRH2	cg05265306	-0.00554623	0.034466	-3.29361	0.00124196	0.847277	-3.01636	0.0381888	0.0326426	-0.00554623	17	57784459	R	II	5'UTR	shore	5'UTR-shore	chr17:57784754-57785108	NA	NA
BRUNOL5	cg02822381	0.014623	0.203973	3.29262	0.00124603	0.847277	-3.01941	0.194158	0.208781	0.014623	19	3225634	R	I	Body	shore	Body-shore	chr19:3224743-3225007	NA	NA
NRXN1	cg15912010	0.0177187	0.918381	3.2919	0.00124898	0.847277	-3.02162	0.906488	0.924207	0.0177187	2	50956659	R	II	Body	opensea	Body-opensea		NA	TRUE
MCM6	cg13158291	-0.00757745	0.0472546	-3.2918	0.00124939	0.847277	-3.02192	0.0523408	0.0447634	-0.00757745	2	136634256	F	II	TSS1500	shore	TSS1500-shore	chr2:136633363-136634229	NA	NA
NCAM1	cg11994052	0.0269687	0.662948	3.29076	0.00125369	0.847277	-3.02512	0.644846	0.671814	0.0269687	11	112916105	R	I	Body	opensea	Body-opensea		NA	NA
MB	cg26954519	-0.0210099	0.850207	-3.28911	0.00126056	0.847277	-3.03022	0.864309	0.843299	-0.0210099	22	36014356	F	II	TSS1500	opensea	TSS1500-opensea		NA	NA
COMP	cg04726439	0.0240214	0.374755	3.28888	0.00126153	0.847277	-3.03094	0.358631	0.382652	0.0240214	19	18898394	R	I	Body	island	Body-island	chr19:18898228-18898449	TRUE	NA
NAT15	cg14187965	-0.00627153	0.0361129	-3.28869	0.0012623	0.847277	-3.03151	0.0403226	0.034051	-0.00627153	16	3508542	R	II	5'UTR	island	5'UTR-island	chr16:3507545-3508606	NA	NA
SAMD13	cg20426713	0.00837006	0.932968	3.28676	0.00127039	0.847277	-3.03746	0.927349	0.935719	0.00837006	1	84763338	R	II	TSS1500	shore	TSS1500-shore	chr1:84764108-84764906	NA	NA
AFAP1	cg06068179	0.0202155	0.923648	3.28629	0.00127237	0.847277	-3.03891	0.910079	0.930294	0.0202155	4	7814047	R	II	Body	opensea	Body-opensea		NA	TRUE			rs2067841
KIAA1462	cg05198963	-0.0166534	0.857186	-3.28629	0.00127237	0.847277	-3.03891	0.868364	0.851711	-0.0166534	10	30336870	R	II	5'UTR	opensea	5'UTR-opensea		NA	NA
SGCB	cg24396566	-0.017894	0.153903	-3.28397	0.00128216	0.847277	-3.04605	0.165914	0.14802	-0.017894	4	52904500	F	I	TSS200	island	TSS200-island	chr4:52904454-52904912	TRUE	NA
ARRB1	cg25899829	0.0177434	0.753795	3.28129	0.00129353	0.847277	-3.05428	0.741885	0.759629	0.0177434	11	75046147	R	I	Body	opensea	Body-opensea		NA	NA
CHRNB1	cg15792487	0.00982999	0.0663898	3.28129	0.00129355	0.847277	-3.05429	0.0597916	0.0696216	0.00982999	17	7348316	R	II	TSS200	island	TSS200-island	chr17:7348274-7348830	TRUE	NA
WNT10B	cg25594307	0.0134906	0.105949	3.28042	0.00129727	0.847277	-3.05697	0.0968934	0.110384	0.0134906	12	49366217	F	II	TSS1500	shore	TSS1500-shore	chr12:49363664-49364443	NA	NA
TAPBP	cg03591496	-0.00957111	0.0569003	-3.28013	0.0012985	0.847277	-3.05785	0.0633247	0.0537536	-0.00957111	6	33280653	F	II	Body	shore	Body-shore	chr6:33281112-33281827	TRUE	NA			rs73410043
CSNK1D	cg04428071	0.017051	0.921502	3.27968	0.00130041	0.847277	-3.05923	0.910057	0.927108	0.017051	17	80225377	F	I	Body	opensea	Body-opensea		TRUE	TRUE		rs79848634
CRABP1	cg07199257	0.00832404	0.920995	3.2796	0.00130076	0.847277	-3.05947	0.915407	0.923731	0.00832404	15	78640536	R	II	3'UTR	opensea	3'UTR-opensea		NA	NA
CCDC55	cg14517309	0.00987676	0.946866	3.27955	0.00130097	0.847277	-3.05963	0.940237	0.950113	0.00987676	17	28511883	F	II	Body	opensea	Body-opensea		NA	NA	low-CpG:25535948-25536296
PTPRC	cg26399994	-0.0192126	0.899056	-3.27781	0.00130846	0.847277	-3.06497	0.911953	0.89274	-0.0192126	1	198649046	R	II	Body	opensea	Body-opensea		NA	NA
WNT10B	cg05142520	0.0234498	0.429056	3.27743	0.00131008	0.847277	-3.06613	0.413316	0.436766	0.0234498	12	49364426	R	I	5'UTR	island	5'UTR-island	chr12:49363664-49364443	NA	NA
TRIP13	cg12705693	-0.0232911	0.82075	-3.27698	0.00131207	0.847277	-3.06754	0.836384	0.813092	-0.0232911	5	912860	F	II	Body	island	Body-island	chr5:912494-912861	NA	NA
PRO1768	cg06889165	0.0389044	0.806942	3.27694	0.00131222	0.847277	-3.06765	0.780828	0.819732	0.0389044	14	90042580	F	II	Body	opensea	Body-opensea		NA	TRUE
RNPC3	cg10123224	0.0120438	0.0815582	3.27612	0.00131578	0.847277	-3.07017	0.073474	0.0855178	0.0120438	1	104068567	R	I	TSS200	island	TSS200-island	chr1:104068487-104068913	TRUE	NA	high-CpG:103840904-103841449
GALNTL6	cg05678100	0.0116314	0.0783585	3.27556	0.00131819	0.847277	-3.07188	0.0705511	0.0821825	0.0116314	4	172734031	F	II	TSS1500	island	TSS1500-island	chr4:172733734-172735118	NA	NA
HECW2	cg11416518	0.0232486	0.849323	3.27479	0.00132153	0.847277	-3.07424	0.833718	0.856966	0.0232486	2	197070128	R	II	Body	opensea	Body-opensea		NA	TRUE
ANO1	cg24891434	0.0446025	0.261327	3.27398	0.00132507	0.847277	-3.07672	0.231389	0.275991	0.0446025	11	69934031	R	I	Body	island	Body-island	chr11:69933919-69934209	NA	NA
PRRT1	cg21398794	0.0208379	0.118009	3.27337	0.00132776	0.847277	-3.07862	0.104022	0.12486	0.0208379	6	32118432	R	I	Body	island	Body-island	chr6:32118101-32118544	NA	NA
USP47	cg16402894	-0.00709028	0.0636754	-3.27297	0.0013295	0.847277	-3.07983	0.0684346	0.0613443	-0.00709028	11	11864017	F	II	Body	island	Body-island	chr11:11863272-11864018	TRUE	NA
PHACTR4	cg08123074	0.0169936	0.107433	3.27264	0.00133092	0.847277	-3.08083	0.0960267	0.11302	0.0169936	1	28764523	R	II	TSS200	opensea	TSS200-opensea		TRUE	TRUE
ITSN1	cg19807612	-0.00576995	0.0503884	-3.27162	0.00133543	0.847277	-3.08398	0.0542614	0.0484914	-0.00576995	21	35014421	R	II	TSS1500	shore	TSS1500-shore	chr21:35014823-35015792	NA	NA
RNF207	cg15584788	0.00897866	0.0936051	3.26889	0.00134746	0.847277	-3.09233	0.0875783	0.096557	0.00897866	1	6265300	F	II	TSS1500	shore	TSS1500-shore	chr1:6265825-6266778	NA	NA
PLEC1	cg19672546	0.0292009	0.239302	3.26846	0.00134938	0.847277	-3.09366	0.219701	0.248902	0.0292009	8	145025123	F	I	Body	island	Body-island	chr8:145024449-145025179	NA	NA
KCNE3	cg11775521	0.0333554	0.27196	3.2681	0.00135098	0.847277	-3.09477	0.249571	0.282926	0.0333554	11	74178795	F	I	TSS200	island	TSS200-island	chr11:74178175-74178801	NA	TRUE
SMARCA4	cg08315613	-0.0367884	0.52645	-3.26694	0.00135612	0.847277	-3.0983	0.551144	0.514356	-0.0367884	19	11074303	F	II	5'UTR	shore	5'UTR-shore	chr19:11071116-11072340	NA	NA
BAT2	cg22954787	0.00802124	0.958678	3.26677	0.00135688	0.847277	-3.09882	0.953294	0.961315	0.00802124	6	31599631	R	I	Body	island	Body-island	chr6:31599519-31599761	NA	NA
LOC400931	cg16114706	-0.0103532	0.838379	-3.26658	0.00135773	0.847277	-3.0994	0.845328	0.834975	-0.0103532	22	46509464	F	I	Body	opensea	Body-opensea		NA	NA
SLC1A5	cg03359362	-0.00828514	0.0701783	-3.26654	0.00135793	0.847277	-3.09954	0.0757395	0.0674544	-0.00828514	19	47289611	R	II	TSS1500	shore	TSS1500-shore	chr19:47290585-47291983	NA	NA
ZNF238	cg19698993	0.0207386	0.147297	3.2657	0.00136168	0.847277	-3.10211	0.133377	0.154116	0.0207386	1	244213616	F	II	TSS1500	island	TSS1500-island	chr1:244213397-244213619	NA	TRUE
PIGQ	cg08805041	-0.0304177	0.813652	-3.26543	0.00136288	0.847277	-3.10293	0.83407	0.803652	-0.0304177	16	621841	R	II	5'UTR	shore	5'UTR-shore	chr16:619805-620195	NA	NA
ZNF18	cg23596567	0.0503277	0.587396	3.26373	0.00137054	0.847277	-3.10815	0.553614	0.603942	0.0503277	17	11901585	F	II	TSS1500	shore	TSS1500-shore	chr17:11900442-11900984	NA	NA
BSCL2	cg08290212	-0.00563093	0.0416695	-3.2636	0.00137112	0.847277	-3.10855	0.0454492	0.0398182	-0.00563093	11	62473659	F	I	Body	island	Body-island	chr11:62473453-62474156	NA	NA	high-CpG:62230078-62230466
DPPA3	cg01044476	-0.0187332	0.869846	-3.2628	0.0013747	0.847277	-3.11097	0.882421	0.863688	-0.0187332	12	7865756	R	II	Body	opensea	Body-opensea		NA	NA
IGF1R	cg02613818	0.0871944	0.912594	3.26268	0.00137526	0.847277	-3.11135	0.854066	0.941261	0.0871944	15	99236767	R	II	Body	opensea	Body-opensea		NA	TRUE
SPCS3	cg24634408	0.023293	0.941852	3.26091	0.00138326	0.847277	-3.11676	0.926217	0.94951	0.023293	4	177250214	F	II	3'UTR	opensea	3'UTR-opensea		NA	NA
GRAMD2	cg21483999	0.0144619	0.827428	3.26086	0.00138353	0.847277	-3.11693	0.817721	0.832183	0.0144619	15	72476373	F	I	Body	shore	Body-shore	chr15:72476676-72476969	TRUE	TRUE
SIRT7	cg06831842	-0.0124821	0.0784107	-3.26059	0.00138473	0.847277	-3.11774	0.0867891	0.074307	-0.0124821	17	79875386	F	II	Body	shore	Body-shore	chr17:79875425-79876124	NA	NA
MAD1L1	cg15944538	0.00857158	0.937515	3.25959	0.00138927	0.847277	-3.12079	0.931761	0.940333	0.00857158	7	2113832	F	II	Body	shelf	Body-shelf	chr7:2116367-2116781	NA	NA
KANK2	cg25417529	0.015386	0.762812	3.25899	0.00139201	0.847277	-3.12262	0.752484	0.76787	0.015386	19	11289356	R	I	Body	shore	Body-shore	chr19:11289021-11289248	NA	NA	low-CpG:11150328-11150390
KRCC1	cg07873325	0.0122314	0.86091	3.25839	0.00139477	0.847277	-3.12447	0.8527	0.864931	0.0122314	2	88355771	F	I	TSS1500	shore	TSS1500-shore	chr2:88354840-88355574	NA	NA
OPRD1	cg00256816	0.00836541	0.955858	3.25813	0.00139596	0.847277	-3.12526	0.950243	0.958608	0.00836541	1	29188362	F	II	Body	shore	Body-shore	chr1:29189307-29189952	NA	NA
ANKRD11	cg06012574	-0.00756594	0.0399283	-3.25682	0.001402	0.847277	-3.12928	0.0450068	0.0374409	-0.00756594	16	89557737	F	II	TSS1500	island	TSS1500-island	chr16:89555775-89557753	NA	NA
SNX9	cg15900051	0.0243289	0.917302	3.25501	0.00141034	0.847277	-3.1348	0.900972	0.925301	0.0243289	6	158245997	R	II	Body	shore	Body-shore	chr6:158243601-158245035	NA	NA			rs34234080
MITF	cg24874749	0.0169679	0.933495	3.2546	0.00141221	0.847277	-3.13604	0.922106	0.939074	0.0169679	3	70016979	R	II	3'UTR	opensea	3'UTR-opensea		NA	NA
TMSL3	cg23057687	0.0496837	0.915782	3.25391	0.00141541	0.847277	-3.13814	0.882433	0.932116	0.0496837	4	91760659	R	II	TSS1500	shore	TSS1500-shore	chr4:91760039-91760267	NA	NA
WNT3A	cg26841013	0.0223877	0.199641	3.25146	0.00142685	0.847277	-3.14564	0.184613	0.207001	0.0223877	1	228248013	R	I	3'UTR	shore	3'UTR-shore	chr1:228246631-228247197	TRUE	TRUE
ZDHHC14	cg08929197	0.0180936	0.559578	3.25125	0.00142782	0.847277	-3.14627	0.547433	0.565527	0.0180936	6	158068523	F	I	Body	opensea	Body-opensea		NA	NA		rs2271071
DYDC2	cg18396533	-0.0210014	0.350781	-3.25053	0.00143119	0.847277	-3.14846	0.364878	0.343876	-0.0210014	10	82116208	R	II	TSS1500	island	TSS1500-island	chr10:82116202-82117120	NA	TRUE
VAC14	cg08796240	0.0300365	0.784635	3.25015	0.00143297	0.847277	-3.14962	0.764474	0.79451	0.0300365	16	70733832	F	I	Body	opensea	Body-opensea		NA	NA
KCNJ12	cg11413133	0.0372176	0.151205	3.24943	0.00143637	0.847277	-3.15182	0.126224	0.163441	0.0372176	17	21281318	F	I	5'UTR	island	5'UTR-island	chr17:21279506-21281574	NA	NA
RPTOR	cg11222173	0.0347458	0.704512	3.24844	0.00144104	0.847277	-3.15484	0.681189	0.715935	0.0347458	17	78748019	R	I	Body	opensea	Body-opensea		NA	NA
RPS3A	cg07963355	-0.0075259	0.964022	-3.24701	0.00144779	0.847277	-3.1592	0.969073	0.961548	-0.0075259	4	152025000	F	II	Body	shelf	Body-shelf	chr4:152020470-152021110	NA	NA		rs77947885
SPNS1	cg00474657	-0.0212866	0.843231	-3.24658	0.00144983	0.847277	-3.16051	0.857519	0.836233	-0.0212866	16	28989308	F	II	Body	shelf	Body-shelf	chr16:28985881-28986661	TRUE	NA
KANK2	cg17107691	0.0239955	0.81812	3.24649	0.00145024	0.847277	-3.16077	0.802013	0.826008	0.0239955	19	11289376	R	I	Body	shore	Body-shore	chr19:11289021-11289248	NA	NA	low-CpG:11150328-11150390
SNX24	cg18639228	0.0152332	0.932511	3.24573	0.00145384	0.847277	-3.16308	0.922286	0.937519	0.0152332	5	122232684	R	II	Body	opensea	Body-opensea		NA	TRUE
TRPM4	cg10212847	-0.012537	0.911408	-3.24503	0.0014572	0.847277	-3.16522	0.919823	0.907286	-0.012537	19	49665940	F	II	Body	shelf	Body-shelf	chr19:49669275-49669552	NA	NA
ZDHHC14	cg13026550	0.0134617	0.907902	3.24471	0.00145871	0.847277	-3.16619	0.898866	0.912328	0.0134617	6	158068497	F	I	Body	opensea	Body-opensea		NA	NA
FAM71F1	cg21351241	-0.0407439	0.72212	-3.24407	0.00146178	0.847277	-3.16814	0.749468	0.708725	-0.0407439	7	128354862	R	II	TSS1500	opensea	TSS1500-opensea		NA	NA
MTBP	cg07352234	-0.0105426	0.0506974	-3.24378	0.00146316	0.847277	-3.16902	0.057774	0.0472314	-0.0105426	8	121457652	R	I	TSS200	island	TSS200-island	chr8:121457353-121457657	TRUE	NA	high-CpG:121526823-121526854
MFSD7	cg05671702	-0.0126853	0.882656	-3.24253	0.00146917	0.847277	-3.17284	0.89117	0.878485	-0.0126853	4	679751	R	II	Body	shore	Body-shore	chr4:680047-680366	NA	NA
SLC47A1	cg16887170	-0.0173705	0.880617	-3.24138	0.00147468	0.847277	-3.17632	0.892277	0.874906	-0.0173705	17	19451180	F	II	Body	opensea	Body-opensea		NA	NA		rs35453480
MAFG	cg22193912	0.0557305	0.339402	3.24135	0.00147484	0.847277	-3.17642	0.301994	0.357725	0.0557305	17	79881523	F	I	5'UTR	shore	5'UTR-shore	chr17:79880449-79880872	TRUE	NA
ZNF560	cg24818573	-0.0121015	0.0755071	-3.24066	0.00147816	0.847277	-3.17851	0.08363	0.0715285	-0.0121015	19	9609342	F	II	TSS200	island	TSS200-island	chr19:9608804-9609343	NA	NA
NLGN1	cg00781378	0.00879476	0.92514	3.23931	0.00148471	0.847277	-3.18263	0.919237	0.928032	0.00879476	3	173999704	F	II	3'UTR	opensea	3'UTR-opensea		NA	NA		rs73882747
HOXC4	cg03416628	0.0328368	0.193651	3.23902	0.0014861	0.847277	-3.1835	0.17161	0.204447	0.0328368	12	54446505	F	II	5'UTR	shore	5'UTR-shore	chr12:54447744-54448091	TRUE	TRUE
DHX16	cg20378070	0.0243541	0.701675	3.2383	0.00148963	0.847277	-3.1857	0.685328	0.709682	0.0243541	6	30641179	F	I	TSS1500	shore	TSS1500-shore	chr6:30640431-30640853	NA	NA
SLC9A8	cg13759513	0.0446435	0.903197	3.23809	0.00149062	0.847277	-3.18632	0.873231	0.917874	0.0446435	20	48448154	F	II	Body	opensea	Body-opensea		NA	TRUE
TFAP2A	cg16226962	0.0162338	0.296142	3.23649	0.00149845	0.847277	-3.19119	0.285246	0.301479	0.0162338	6	10415687	R	I	Body	shore	Body-shore	chr6:10417384-10417842	TRUE	TRUE			rs79200392
JOSD1	cg27610821	0.0348802	0.225379	3.23609	0.00150039	0.847277	-3.1924	0.201966	0.236847	0.0348802	22	39097732	R	I	TSS1500	island	TSS1500-island	chr22:39096373-39097754	NA	NA
MSH5	cg13843771	-0.00721369	0.0403138	-3.23544	0.00150362	0.847277	-3.1944	0.0451559	0.0379422	-0.00721369	6	31707922	F	I	5'UTR	island	5'UTR-island	chr6:31707489-31708336	NA	NA		rs17207454
ZNF420	cg24839718	-0.0097891	0.118065	-3.23533	0.00150415	0.847277	-3.19472	0.124636	0.114847	-0.0097891	19	37568953	R	II	TSS1500	island	TSS1500-island	chr19:37568952-37569549	NA	NA
LYST	cg04144714	0.0279954	0.853531	3.23448	0.00150831	0.847277	-3.19729	0.83474	0.862735	0.0279954	1	236017325	R	II	5'UTR	opensea	5'UTR-opensea		NA	NA
TMEM107	cg14312586	-0.00521523	0.0278884	-3.23424	0.00150949	0.847277	-3.19802	0.0313891	0.0261738	-0.00521523	17	8079878	R	I	TSS200	island	TSS200-island	chr17:8079490-8080125	TRUE	NA
FLT4	cg06967124	-0.0395065	0.487797	-3.23407	0.00151034	0.847277	-3.19854	0.514315	0.474808	-0.0395065	5	180045597	R	II	Body	shore	Body-shore	chr5:180045789-180048897	TRUE	NA
ORC1L	cg08613513	-0.0339794	0.0882367	-3.23388	0.00151126	0.847277	-3.19911	0.111045	0.0770654	-0.0339794	1	52870060	F	II	1stExon	island	1stExon-island	chr1:52869867-52870305	NA	NA		rs4442321
MAL2	cg27322481	0.0123503	0.945287	3.23272	0.00151702	0.84781	-3.20265	0.936997	0.949347	0.0123503	8	120230610	F	II	Body	opensea	Body-opensea		NA	TRUE		rs7462025
PSMD1	cg03172765	0.0176436	0.91174	3.2321	0.00152007	0.84781	-3.20452	0.899897	0.91754	0.0176436	2	232034629	R	II	Body	opensea	Body-opensea		NA	TRUE
AGAP1	cg00767712	0.0170916	0.901996	3.23017	0.00152966	0.847902	-3.21037	0.890523	0.907615	0.0170916	2	236774716	R	II	Body	shore	Body-shore	chr2:236773883-236774084	NA	TRUE
ORC2L	cg25926652	0.0386502	0.738492	3.23009	0.0015301	0.847902	-3.21063	0.712549	0.751199	0.0386502	2	201810588	R	II	Body	opensea	Body-opensea		NA	TRUE
KIAA0895	cg02920176	0.0105222	0.94212	3.22913	0.00153488	0.848367	-3.21353	0.935057	0.945579	0.0105222	7	36404389	F	II	Body	shore	Body-shore	chr7:36406370-36407017	NA	NA
HRH3	cg00418735	-0.0301671	0.701127	-3.22803	0.00154037	0.848493	-3.21685	0.721376	0.691209	-0.0301671	20	60791033	F	II	3'UTR	shore	3'UTR-shore	chr20:60791309-60791718	NA	NA
AHNAK	cg19902569	-0.00540068	0.0532143	-3.22783	0.00154139	0.848493	-3.21747	0.0568394	0.0514388	-0.00540068	11	62313929	R	II	5'UTR	island	5'UTR-island	chr11:62313282-62314314	NA	NA
HDAC4	cg16138690	0.0342939	0.460986	3.22741	0.00154349	0.848493	-3.21873	0.437967	0.472261	0.0342939	2	240153337	R	I	Body	shore	Body-shore	chr2:240153476-240153792	NA	NA			rs1666866
NPTN	cg11443973	0.0152407	0.946511	3.22732	0.00154397	0.848493	-3.21903	0.936281	0.951522	0.0152407	15	73853740	R	II	3'UTR	opensea	3'UTR-opensea		NA	NA
EXOC2	cg26889659	0.0602707	0.671721	3.22689	0.00154614	0.848493	-3.22033	0.631265	0.691536	0.0602707	6	684090	F	I	5'UTR	opensea	5'UTR-opensea		TRUE	TRUE
PGS1	cg04453241	-0.0085505	0.0407963	-3.22505	0.0015554	0.848493	-3.22588	0.0465357	0.0379852	-0.0085505	17	76374567	F	I	TSS200	island	TSS200-island	chr17:76374443-76375201	TRUE	NA
NADK	cg05152432	0.0106479	0.919216	3.22494	0.00155598	0.848493	-3.22623	0.912069	0.922716	0.0106479	1	1689887	F	I	Body	shore	Body-shore	chr1:1691767-1692063	NA	NA
KHDC1L	cg10190334	-0.00825325	0.920941	-3.22402	0.00156064	0.848493	-3.22901	0.926481	0.918227	-0.00825325	6	73935676	F	II	TSS1500	opensea	TSS1500-opensea		NA	NA			rs72942640
NAB2	cg02138198	-0.012175	0.885192	-3.22401	0.00156072	0.848493	-3.22906	0.893364	0.881189	-0.012175	12	57485116	F	II	Body	shelf	Body-shelf	chr12:57480797-57483116	NA	NA
WNT8B	cg07570687	0.0363449	0.203679	3.22207	0.0015706	0.850113	-3.23492	0.179283	0.215628	0.0363449	10	102243282	R	II	3'UTR	shore	3'UTR-shore	chr10:102241980-102242559	NA	TRUE
KCNQ1	cg19670883	0.0168519	0.125068	3.22188	0.00157156	0.850113	-3.23549	0.113757	0.130608	0.0168519	11	2502357	F	II	Body	opensea	Body-opensea		NA	NA
QPRT	cg05127221	0.0113432	0.87202	3.2217	0.00157248	0.850113	-3.23603	0.864406	0.875749	0.0113432	16	29706381	R	I	Body	island	Body-island	chr16:29706198-29706458	NA	NA
PALM	cg27183173	0.0493736	0.43855	3.22097	0.0015762	0.850113	-3.23823	0.405409	0.454783	0.0493736	19	728040	R	I	Body	island	Body-island	chr19:727956-728177	NA	NA			rs62131300
CARS	cg13442606	-0.0306651	0.716081	-3.21998	0.00158131	0.850113	-3.24124	0.736664	0.705999	-0.0306651	11	3071269	R	II	Body	opensea	Body-opensea		TRUE	TRUE
ZNF462	cg13738615	0.0224483	0.312305	3.21924	0.00158513	0.850113	-3.24348	0.297237	0.319686	0.0224483	9	109624741	F	I	TSS1500	shore	TSS1500-shore	chr9:109622424-109623203	TRUE	NA			rs75128206
C11orf9	cg08368973	0.0323351	0.380321	3.2185	0.00158894	0.850113	-3.24572	0.358617	0.390952	0.0323351	11	61519778	R	I	TSS1500	island	TSS1500-island	chr11:61519741-61519972	TRUE	NA
MBD3	cg20083497	0.015358	0.919658	3.21666	0.00159847	0.850113	-3.25127	0.909349	0.924707	0.015358	19	1584191	F	II	Body	shore	Body-shore	chr19:1584445-1585247	NA	NA
MAZ	cg03523538	-0.0358747	0.667971	-3.21659	0.00159886	0.850113	-3.2515	0.692051	0.656176	-0.0358747	16	29820460	F	II	Body	shore	Body-shore	chr16:29818681-29819554	NA	NA		rs34286592
INO80D	cg00738085	-0.0140658	0.0660863	-3.21559	0.00160402	0.850113	-3.25449	0.0755277	0.0614619	-0.0140658	2	206949648	R	II	5'UTR	shore	5'UTR-shore	chr2:206949712-206950613	NA	NA
CACNA1C	cg09641955	0.0128228	0.904374	3.21405	0.00161208	0.850113	-3.25915	0.895767	0.90859	0.0128228	12	2716844	F	II	Body	opensea	Body-opensea		NA	TRUE
RHBG	cg07702888	0.0178375	0.526168	3.21363	0.00161427	0.850113	-3.26041	0.514194	0.532032	0.0178375	1	156338793	R	I	TSS1500	island	TSS1500-island	chr1:156338758-156339251	TRUE	NA
VSTM2L	cg09565639	-0.00793802	0.0636493	-3.21358	0.00161455	0.850113	-3.26057	0.0689776	0.0610395	-0.00793802	20	36531346	F	I	TSS200	island	TSS200-island	chr20:36531143-36532133	NA	NA
PPP1R3B	cg20400248	0.018892	0.860552	3.21263	0.00161957	0.850113	-3.26346	0.847871	0.866763	0.018892	8	9005257	F	II	5'UTR	shelf	5'UTR-shelf	chr8:9008058-9009353	NA	NA		rs10523713
ARHGAP10	cg20866785	0.0225423	0.808339	3.21146	0.00162573	0.850113	-3.26698	0.793208	0.81575	0.0225423	4	148733880	F	II	Body	opensea	Body-opensea		NA	TRUE
BEND3	cg00222625	0.0134812	0.948626	3.21093	0.0016285	0.850113	-3.26857	0.939577	0.953058	0.0134812	6	107432440	R	II	5'UTR	shelf	5'UTR-shelf	chr6:107435454-107437310	NA	NA
GNAS	cg22407822	0.0170975	0.680052	3.21072	0.00162961	0.850113	-3.2692	0.668575	0.685673	0.0170975	20	57463658	F	I	3'UTR	island	3'UTR-island	chr20:57463652-57467739	NA	NA
REEP4	cg00664054	0.0333161	0.738177	3.21062	0.00163013	0.850113	-3.2695	0.715815	0.749131	0.0333161	8	21998309	R	II	Body	shore	Body-shore	chr8:21998711-21999544	NA	NA
MAP3K8	cg04081651	-0.00875105	0.0581565	-3.21054	0.00163059	0.850113	-3.26976	0.0640305	0.0552794	-0.00875105	10	30722660	F	II	TSS1500	island	TSS1500-island	chr10:30722378-30723707	NA	NA
DNA2	cg13484341	0.0149924	0.143508	3.21045	0.00163106	0.850113	-3.27003	0.133444	0.148437	0.0149924	10	70232027	F	II	TSS200	shore	TSS200-shore	chr10:70231396-70231797	NA	NA
ZC3HAV1L	cg06398524	0.018023	0.931992	3.20861	0.00164081	0.850113	-3.27556	0.919894	0.937918	0.018023	7	138710963	F	II	3'UTR	opensea	3'UTR-opensea		NA	NA		rs72045931
CAMK2D	cg00247361	0.00902775	0.933669	3.2085	0.00164142	0.850113	-3.27591	0.927609	0.936637	0.00902775	4	114541072	F	II	Body	opensea	Body-opensea		NA	TRUE		rs57116867
FLJ26850	cg27397787	-0.0175673	0.117471	-3.20819	0.00164307	0.850113	-3.27684	0.129263	0.111696	-0.0175673	19	50553907	F	II	TSS200	shore	TSS200-shore	chr19:50554012-50554492	NA	NA			rs76433729
RWDD2B	cg00002080	-0.0270523	0.813692	-3.20813	0.00164337	0.850113	-3.27701	0.831851	0.804798	-0.0270523	21	30390417	F	II	Body	shore	Body-shore	chr21:30391264-30391758	NA	NA		rs72301258
TJAP1	cg16759204	0.0315936	0.867973	3.20777	0.00164533	0.850113	-3.27812	0.846766	0.87836	0.0315936	6	43456501	R	II	5'UTR	opensea	5'UTR-opensea		NA	NA
FOXJ1	cg16861241	0.0205263	0.563508	3.20765	0.00164595	0.850113	-3.27847	0.54973	0.570256	0.0205263	17	74138396	R	I	TSS1500	shore	TSS1500-shore	chr17:74135922-74137802	NA	TRUE
COMMD3	cg23130651	0.0324377	0.797271	3.20727	0.00164797	0.850113	-3.27961	0.775498	0.807935	0.0324377	10	22604242	R	II	TSS1500	shore	TSS1500-shore	chr10:22604907-22605632	NA	NA
DCHS1	cg13390800	0.0461269	0.691311	3.20715	0.00164861	0.850113	-3.27997	0.660349	0.706476	0.0461269	11	6677919	R	II	TSS1500	shore	TSS1500-shore	chr11:6676496-6677096	NA	NA
VPS37B	cg19979750	-0.0119811	0.884962	-3.20694	0.00164976	0.850113	-3.28062	0.893004	0.881023	-0.0119811	12	123352680	R	II	Body	shore	Body-shore	chr12:123351641-123351918	TRUE	NA
ANKRD11	cg05493336	0.0182281	0.434484	3.20656	0.00165176	0.850113	-3.28174	0.422249	0.440477	0.0182281	16	89469845	R	I	5'UTR	opensea	5'UTR-opensea		NA	TRUE
LPIN1	cg00523161	0.0488275	0.200269	3.20462	0.00166219	0.850113	-3.28759	0.167494	0.216322	0.0488275	2	11888753	R	I	5'UTR	shore	5'UTR-shore	chr2:11886249-11887207	NA	TRUE
C11orf87	cg00343414	-0.0275538	0.791398	-3.20368	0.00166726	0.850113	-3.29042	0.809893	0.782339	-0.0275538	11	109292465	F	I	TSS1500	shore	TSS1500-shore	chr11:109293519-109294983	NA	NA		rs6589069
DEM1	cg20155064	0.0087386	0.962356	3.20341	0.00166875	0.850113	-3.29125	0.95649	0.965229	0.0087386	1	40980814	F	II	Body	opensea	Body-opensea		NA	NA		rs41268067
MZF1	cg13923040	-0.00962102	0.110076	-3.20283	0.00167188	0.850113	-3.29299	0.116534	0.106913	-0.00962102	19	59085345	F	II	TSS1500	shore	TSS1500-shore	chr19:59086697-59087299	NA	NA
MKL1	cg06207852	-0.0148755	0.0458593	-3.20208	0.00167595	0.850113	-3.29525	0.0558442	0.0409687	-0.0148755	22	41033162	R	II	TSS1500	island	TSS1500-island	chr22:41032129-41033272	NA	NA
KDM2B	cg07529210	0.0286321	0.411615	3.20174	0.00167779	0.850113	-3.29627	0.392396	0.421028	0.0286321	12	122019110	F	I	TSS200	shore	TSS200-shore	chr12:122016170-122017693	NA	NA	low-CpG:120503262-120503513
SIN3A	cg14804635	-0.00528603	0.0450162	-3.20057	0.00168415	0.850113	-3.29978	0.0485644	0.0432783	-0.00528603	15	75747750	R	II	5'UTR	island	5'UTR-island	chr15:75743081-75748449	NA	NA
RIN1	cg12103475	0.0252615	0.145595	3.1994	0.00169054	0.850113	-3.3033	0.128639	0.1539	0.0252615	11	66103540	R	I	Body	shore	Body-shore	chr11:66102024-66102279	NA	TRUE
PPP1R13B	cg22973515	0.0103328	0.94655	3.19899	0.00169279	0.850113	-3.30453	0.939614	0.949947	0.0103328	14	104228343	F	II	Body	opensea	Body-opensea		NA	TRUE
KCNJ12	cg01637175	0.0570852	0.211478	3.19898	0.00169288	0.850113	-3.30458	0.17316	0.230246	0.0570852	17	21281507	F	I	5'UTR	island	5'UTR-island	chr17:21279506-21281574	NA	NA
C15orf33	cg03981793	0.0483609	0.809079	3.19893	0.00169316	0.850113	-3.30473	0.776618	0.824979	0.0483609	15	49716270	R	II	Body	opensea	Body-opensea		NA	NA
HOXC9	cg05069426	-0.0116457	0.0655465	-3.1983	0.00169657	0.850113	-3.3066	0.0733634	0.0617177	-0.0116457	12	54393966	R	II	5'UTR	island	5'UTR-island	chr12:54393374-54394648	NA	NA
AHDC1	cg24442740	0.0446965	0.224216	3.19799	0.00169827	0.850113	-3.30754	0.194214	0.238911	0.0446965	1	27902069	F	I	5'UTR	island	5'UTR-island	chr1:27901660-27902688	NA	TRUE
AP1AR	cg06200982	0.00944259	0.956224	3.19742	0.0017014	0.850113	-3.30925	0.949886	0.959328	0.00944259	4	113168556	F	II	Body	opensea	Body-opensea		NA	TRUE
PRRT1	cg00403498	0.0145934	0.111492	3.19714	0.00170297	0.850113	-3.3101	0.101697	0.11629	0.0145934	6	32119923	R	II	TSS1500	shore	TSS1500-shore	chr6:32121829-32122529	NA	TRUE
MAPT	cg00891649	-0.00761953	0.0783234	-3.19688	0.00170442	0.850113	-3.31089	0.0834379	0.0758184	-0.00761953	17	43972573	R	II	5'UTR	island	5'UTR-island	chr17:43971410-43975040	NA	NA
NLN	cg03550620	0.0358756	0.756825	3.19628	0.00170771	0.850113	-3.31268	0.732744	0.76862	0.0358756	5	65020927	F	II	Body	shelf	Body-shelf	chr5:65017603-65018512	NA	NA
HOXA10	cg09636715	0.0111141	0.91032	3.1962	0.00170814	0.850113	-3.31292	0.90286	0.913974	0.0111141	7	27217057	R	I	Body	shelf	Body-shelf	chr7:27219309-27219750	NA	NA
SPATA17	cg03511754	0.03838	0.373031	3.19599	0.00170932	0.850113	-3.31356	0.347269	0.385649	0.03838	1	217804877	R	II	Body	shore	Body-shore	chr1:217804267-217804477	TRUE	NA
RNF39	cg19046933	0.00946913	0.947461	3.19488	0.00171547	0.850113	-3.31689	0.941105	0.950574	0.00946913	6	30038922	R	I	Body	island	Body-island	chr6:30038881-30039477	NA	NA
KCNK10	cg22873661	0.0332413	0.258014	3.19468	0.00171655	0.850113	-3.31748	0.235701	0.268943	0.0332413	14	88788597	F	II	Body	shore	Body-shore	chr14:88789600-88790493	NA	NA
FAM131B	cg00292971	0.0335736	0.817302	3.19448	0.00171769	0.850113	-3.31809	0.794766	0.82834	0.0335736	7	143060536	R	II	TSS1500	shore	TSS1500-shore	chr7:143058917-143060156	NA	NA
C8orf33	cg11270233	-0.00630451	0.0525302	-3.19386	0.00172112	0.850113	-3.31994	0.056762	0.0504575	-0.00630451	8	146277426	R	II	TSS1500	island	TSS1500-island	chr8:146277254-146277491	NA	NA
DPCR1	cg15709227	0.0332895	0.747135	3.1933	0.00172428	0.850113	-3.32165	0.72479	0.75808	0.0332895	6	30918097	F	II	Body	opensea	Body-opensea		NA	NA		rs56243415
GALNT2	cg11753356	0.019888	0.931268	3.19302	0.00172584	0.850113	-3.32249	0.917918	0.937806	0.019888	1	230356642	R	II	Body	opensea	Body-opensea		NA	TRUE
MPP5	cg17327331	0.0389464	0.624542	3.19296	0.00172617	0.850113	-3.32267	0.5984	0.637346	0.0389464	14	67736448	F	II	5'UTR	opensea	5'UTR-opensea		NA	TRUE
C18orf1	cg14846965	0.0257742	0.221366	3.1906	0.00173938	0.850113	-3.32974	0.204065	0.22984	0.0257742	18	13611481	R	I	TSS200	opensea	TSS200-opensea		TRUE	TRUE
NUP85	cg01967518	-0.00772703	0.0456386	-3.19036	0.00174072	0.850113	-3.33046	0.0508252	0.0430982	-0.00772703	17	73201413	F	II	TSS200	island	TSS200-island	chr17:73201326-73202122	NA	NA	high-CpG:70712994-70713121
SATB1	cg01069104	-0.0286214	0.145248	-3.18969	0.00174449	0.850113	-3.33247	0.16446	0.135839	-0.0286214	3	18467441	R	II	TSS1500	island	TSS1500-island	chr3:18467440-18467664	NA	NA
KCTD2	cg07392740	-0.0289116	0.724388	-3.18904	0.00174816	0.850113	-3.33442	0.743794	0.714882	-0.0289116	17	73061848	F	II	3'UTR	opensea	3'UTR-opensea		NA	NA
ZBTB1	cg04817113	-0.00868886	0.0434354	-3.1888	0.00174952	0.850113	-3.33514	0.0492677	0.0405788	-0.00868886	14	64972279	F	I	5'UTR	shore	5'UTR-shore	chr14:64969967-64972180	NA	NA
CXCL6	cg22670329	0.0201697	0.191367	3.18867	0.00175024	0.850113	-3.33552	0.177829	0.197998	0.0201697	4	74702075	F	II	TSS200	shore	TSS200-shore	chr4:74702420-74702627	NA	NA		rs79143912
C1QC	cg25882380	-0.0180407	0.100549	-3.1884	0.00175177	0.850113	-3.33634	0.112659	0.0946181	-0.0180407	1	22969945	R	II	TSS200	opensea	TSS200-opensea		NA	NA			rs6676997
LEKR1	cg01002317	0.021488	0.919694	3.18779	0.00175522	0.850113	-3.33816	0.90527	0.926758	0.021488	3	156559505	R	II	Body	opensea	Body-opensea		NA	TRUE
ZC3HC1	ch.7.2691555F	-0.00538915	0.035355	-3.18757	0.0017565	0.850113	-3.33884	0.0389724	0.0335832	-0.00538915	7	129667665	F	II	Body	opensea	Body-opensea		NA	NA
GPR125	cg05029312	-0.0110535	0.913424	-3.18724	0.00175836	0.850113	-3.33982	0.920844	0.90979	-0.0110535	4	22476976	R	II	Body	opensea	Body-opensea		NA	TRUE		rs75374735
RXRA	cg13931640	0.0265412	0.521303	3.18593	0.00176579	0.850113	-3.34373	0.503487	0.530028	0.0265412	9	137277819	R	I	Body	opensea	Body-opensea		NA	NA
VSTM2B	cg10836101	0.0213639	0.121287	3.18565	0.00176739	0.850113	-3.34457	0.106947	0.128311	0.0213639	19	30020886	F	I	Body	island	Body-island	chr19:30015781-30021367	NA	NA
ZNF574	cg17629793	-0.00566216	0.0460076	-3.18474	0.00177263	0.850113	-3.34732	0.0498082	0.0441461	-0.00566216	19	42580205	R	II	TSS200	island	TSS200-island	chr19:42579935-42580588	NA	NA
RFX1	cg08259958	-0.00623038	0.0547023	-3.18447	0.00177417	0.850113	-3.34812	0.0588844	0.052654	-0.00623038	19	14117194	F	I	TSS200	island	TSS200-island	chr19:14116532-14118017	NA	NA		rs73925708
ARHGEF7	cg09129334	0.0426239	0.686369	3.18282	0.00178363	0.850113	-3.35306	0.657759	0.700383	0.0426239	13	111837676	R	II	Body	opensea	Body-opensea		NA	NA
KIAA1147	cg24405270	-0.00601417	0.0682301	-3.18106	0.00179376	0.850113	-3.35832	0.072267	0.0662529	-0.00601417	7	141401010	R	II	Body	shore	Body-shore	chr7:141401432-141402207	TRUE	NA
C3orf39	cg16913477	0.104779	0.904532	3.1791	0.00180517	0.850113	-3.3642	0.834201	0.93898	0.104779	3	43124056	F	II	5'UTR	shelf	5'UTR-shelf	chr3:43121421-43121669	NA	NA		rs63048960
MACROD1	cg06325565	-0.0264267	0.702271	-3.17889	0.00180638	0.850113	-3.36482	0.72001	0.693583	-0.0264267	11	63889842	R	II	Body	shelf	Body-shelf	chr11:63887355-63887600	NA	TRUE
OR4D11	cg08331163	-0.0141615	0.877028	-3.17878	0.00180703	0.850113	-3.36516	0.886534	0.872373	-0.0141615	11	59271519	R	II	1stExon	opensea	1stExon-opensea		NA	NA
TBXA2R	cg07481491	0.020009	0.152325	3.17686	0.00181821	0.850113	-3.37088	0.138894	0.158903	0.020009	19	3607130	F	II	TSS1500	island	TSS1500-island	chr19:3606371-3607270	NA	TRUE	high-CpG:3557568-3558168
UST	cg03702732	0.0125317	0.953567	3.17464	0.00183126	0.850113	-3.37752	0.945155	0.957687	0.0125317	6	149283123	R	II	Body	opensea	Body-opensea		NA	TRUE
FLJ12825	cg03199745	0.0307253	0.413032	3.1744	0.00183271	0.850113	-3.37825	0.392408	0.423133	0.0307253	12	54454445	F	I	Body	island	Body-island	chr12:54454249-54454458	NA	TRUE
RANBP3L	cg26511075	0.00880843	0.925702	3.17419	0.00183392	0.850113	-3.37886	0.91979	0.928598	0.00880843	5	36301436	R	II	1stExon	opensea	1stExon-opensea		NA	TRUE
MYST1	cg02220965	0.0360234	0.291932	3.1726	0.00184336	0.850113	-3.38362	0.267752	0.303775	0.0360234	16	31128310	R	I	TSS1500	shore	TSS1500-shore	chr16:31128799-31129200	NA	NA
CLN8	cg23878422	0.00840487	0.952856	3.17257	0.0018435	0.850113	-3.3837	0.947214	0.955619	0.00840487	8	1731923	R	II	3'UTR	shore	3'UTR-shore	chr8:1733267-1733929	NA	NA
KDM2B	cg07020001	0.0176832	0.10962	3.17166	0.00184893	0.850113	-3.38642	0.0977501	0.115433	0.0176832	12	122019031	F	II	TSS200	shore	TSS200-shore	chr12:122016170-122017693	NA	NA	low-CpG:120503262-120503513
EFTUD1	cg27636559	0.0264973	0.737567	3.17116	0.00185192	0.850113	-3.38792	0.719781	0.746279	0.0264973	15	82431147	R	II	Body	opensea	Body-opensea		NA	TRUE			rs72749527
SNORA70B	cg01723929	0.00817254	0.955373	3.17087	0.00185363	0.850113	-3.38878	0.949888	0.95806	0.00817254	2	61645604	R	II	TSS1500	opensea	TSS1500-opensea		NA	NA
PDCD1	cg27051683	-0.0223282	0.61097	-3.16949	0.00186191	0.850113	-3.39291	0.625957	0.603629	-0.0223282	2	242802069	F	I	TSS1500	shelf	TSS1500-shelf	chr2:242805752-242806034	TRUE	TRUE		rs41404549
SNCAIP	cg21036194	0.0442429	0.899168	3.16926	0.00186327	0.850113	-3.39359	0.869471	0.913714	0.0442429	5	121742044	R	II	Body	opensea	Body-opensea		NA	NA
TMEM219	cg26928336	-0.00747043	0.0276926	-3.16906	0.00186446	0.850113	-3.39418	0.032707	0.0252366	-0.00747043	16	29973734	R	I	5'UTR	shore	5'UTR-shore	chr16:29973023-29973570	NA	NA
SND1	cg12952736	-0.0107011	0.907224	-3.16865	0.00186689	0.850113	-3.39539	0.914407	0.903706	-0.0107011	7	127556278	F	II	Body	opensea	Body-opensea		NA	NA
RBMS1	cg10582795	0.023226	0.849713	3.16831	0.00186895	0.850113	-3.39641	0.834123	0.857349	0.023226	2	161172036	R	II	Body	opensea	Body-opensea		NA	TRUE
CDKN2C	cg07099107	-0.0134965	0.0470645	-3.1662	0.00188167	0.850113	-3.4027	0.0561238	0.0426273	-0.0134965	1	51435681	F	II	1stExon	shore	1stExon-shore	chr1:51433762-51435505	TRUE	NA
TCHH	cg23021650	0.0220455	0.917849	3.16611	0.00188221	0.850113	-3.40297	0.903051	0.925096	0.0220455	1	152087889	F	II	TSS1500	shelf	TSS1500-shelf	chr1:152083021-152084240	NA	NA
COL5A1	cg03430597	0.0217338	0.902862	3.1638	0.00189627	0.850113	-3.40987	0.888274	0.910008	0.0217338	9	137660514	R	II	Body	island	Body-island	chr9:137660513-137660742	NA	TRUE
IFIT5	cg06671069	-0.0131415	0.120983	-3.16212	0.00190651	0.850113	-3.41486	0.129804	0.116663	-0.0131415	10	91174283	F	I	TSS200	shore	TSS200-shore	chr10:91174405-91175166	NA	NA		rs61855170
GRB7	cg11183072	0.0344372	0.19568	3.16156	0.00190996	0.850113	-3.41654	0.172565	0.207002	0.0344372	17	37894397	F	I	TSS200	opensea	TSS200-opensea		NA	NA
NF1	cg23376470	0.0173613	0.908094	3.16141	0.00191087	0.850113	-3.41698	0.896441	0.913802	0.0173613	17	29684077	R	II	Body	opensea	Body-opensea		NA	TRUE
MAD1L1	cg25020969	0.0225571	0.841943	3.16078	0.00191473	0.850113	-3.41885	0.826802	0.84936	0.0225571	7	1967802	F	I	Body	island	Body-island	chr7:1967664-1967994	NA	NA
ARRB2	cg13466002	0.0451172	0.440927	3.16053	0.00191627	0.850113	-3.4196	0.410643	0.45576	0.0451172	17	4621252	F	I	Body	opensea	Body-opensea		NA	NA
LRRC41	cg09747578	-0.0181567	0.0573866	-3.15905	0.0019254	0.850113	-3.424	0.069574	0.0514173	-0.0181567	1	46769076	F	II	TSS200	shore	TSS200-shore	chr1:46767425-46769036	NA	NA	high-CpG:46541402-46541936	rs72883426
PCYT1A	cg00121562	-0.011799	0.0659803	-3.15695	0.00193837	0.850113	-3.43023	0.0739001	0.0621012	-0.011799	3	196014011	R	II	5'UTR	shore	5'UTR-shore	chr3:196014248-196015104	NA	NA
FHL3	cg07782002	-0.0104535	0.0932995	-3.15531	0.00194864	0.850113	-3.43513	0.100316	0.0898627	-0.0104535	1	38471247	F	I	TSS200	island	TSS200-island	chr1:38470617-38471396	TRUE	NA	high-CpG:38243716-38243884
SPOCD1	cg24304338	-0.0288801	0.669689	-3.15528	0.00194878	0.850113	-3.4352	0.689074	0.660194	-0.0288801	1	32258091	F	II	Body	shelf	Body-shelf	chr1:32254004-32254353	NA	NA
COL22A1	cg05492433	0.0130616	0.918183	3.15431	0.00195489	0.850113	-3.43809	0.909415	0.922477	0.0130616	8	139784203	R	I	Body	opensea	Body-opensea		NA	NA
NKX2-1	cg13600489	0.0147399	0.090802	3.15422	0.00195541	0.850113	-3.43834	0.0809081	0.095648	0.0147399	14	36988217	R	I	Body	island	Body-island	chr14:36986362-36990576	NA	NA
ZBTB2	cg12995410	-0.00510976	0.0338071	-3.15228	0.00196765	0.850113	-3.44413	0.037237	0.0321272	-0.00510976	6	151712734	F	II	TSS200	island	TSS200-island	chr6:151711094-151712829	NA	NA	high-CpG:151754337-151754584
CASC3	cg26061772	-0.0101149	0.0496204	-3.15218	0.00196829	0.850113	-3.44443	0.0564099	0.046295	-0.0101149	17	38296295	F	II	TSS1500	opensea	TSS1500-opensea		NA	NA
GNA12	cg18634690	0.00887745	0.941504	3.1509	0.00197635	0.850113	-3.44822	0.935545	0.944422	0.00887745	7	2827233	F	II	Body	opensea	Body-opensea		NA	NA		rs2258960
RAC1	cg15381475	0.0347119	0.205199	3.15025	0.00198046	0.850113	-3.45014	0.181899	0.216611	0.0347119	7	6436101	F	I	Body	opensea	Body-opensea		NA	NA
IPO4	cg18225536	-0.00552887	0.0260783	-3.14913	0.00198757	0.850113	-3.45346	0.0297895	0.0242606	-0.00552887	14	24658182	F	I	TSS200	island	TSS200-island	chr14:24657555-24658221	NA	NA
PDE6B	cg27357918	0.0402411	0.779046	3.14803	0.00199461	0.850113	-3.45674	0.752035	0.792276	0.0402411	4	645256	R	I	Body	island	Body-island	chr4:645236-645579	NA	NA
SRRM1	cg16712094	-0.00634437	0.039136	-3.14792	0.00199526	0.850113	-3.45704	0.0433946	0.0370502	-0.00634437	1	24969528	R	I	TSS200	island	TSS200-island	chr1:24969027-24970196	NA	NA
KCNJ9	cg16879052	-0.0370342	0.500607	-3.14629	0.0020057	0.850113	-3.46188	0.525465	0.488431	-0.0370342	1	160054270	R	II	Body	island	Body-island	chr1:160053721-160054738	NA	TRUE
NFIA	cg15575375	0.0145718	0.929532	3.14567	0.00200972	0.850113	-3.46373	0.919751	0.934323	0.0145718	1	61649973	F	I	Body	opensea	Body-opensea		TRUE	TRUE			rs61770507
TMX3	cg05188150	0.0160698	0.924373	3.14554	0.00201053	0.850113	-3.4641	0.913587	0.929657	0.0160698	18	66383305	R	II	TSS1500	shore	TSS1500-shore	chr18:66381934-66382575	NA	NA
HMGCL	cg11851169	-0.00692331	0.0471183	-3.14533	0.00201191	0.850113	-3.46474	0.0517655	0.0448422	-0.00692331	1	24152077	F	II	TSS200	opensea	TSS200-opensea		NA	NA
TIAM2	cg18649028	0.0085465	0.106321	3.14387	0.00202128	0.850113	-3.46905	0.100584	0.10913	0.0085465	6	155428138	F	II	5'UTR	opensea	5'UTR-opensea		NA	NA	low-CpG:155469812-155469886
GDNF	cg11275487	0.0344013	0.550797	3.14362	0.00202291	0.850113	-3.46979	0.527706	0.562107	0.0344013	5	37836119	F	II	TSS1500	shore	TSS1500-shore	chr5:37836747-37840726	NA	NA		rs2735274
PRAC	cg27170782	0.0141778	0.139167	3.14311	0.00202621	0.850113	-3.4713	0.12965	0.143828	0.0141778	17	46800028	F	I	TSS200	shore	TSS200-shore	chr17:46800533-46800746	NA	NA
CLCN6	cg07970642	0.0194056	0.94387	3.14125	0.00203831	0.850113	-3.47682	0.930844	0.95025	0.0194056	1	11870461	F	II	Body	shelf	Body-shelf	chr1:11865462-11866566	NA	NA
44083	cg20772590	-0.0363634	0.739014	-3.1409	0.0020406	0.850113	-3.47786	0.763422	0.727059	-0.0363634	17	75446431	F	II	TSS200	shore	TSS200-shore	chr17:75447477-75447821	NA	NA
MBOAT7	cg04347158	0.0111847	0.926251	3.14089	0.00204064	0.850113	-3.47788	0.918744	0.929928	0.0111847	19	54689447	F	II	Body	shelf	Body-shelf	chr19:54693034-54695497	NA	NA
GJA5	cg21267551	0.0192627	0.886801	3.14004	0.00204619	0.850113	-3.48039	0.873872	0.893134	0.0192627	1	147233743	R	II	5'UTR	opensea	5'UTR-opensea		NA	NA
ANO1	cg15682194	0.0125506	0.115929	3.13822	0.00205815	0.850113	-3.48579	0.107505	0.120056	0.0125506	11	69925136	F	II	Body	island	Body-island	chr11:69924338-69925197	TRUE	TRUE
LYST	cg12720444	0.0137785	0.949677	3.13758	0.00206235	0.850113	-3.48768	0.940428	0.954207	0.0137785	1	235825993	F	II	3'UTR	opensea	3'UTR-opensea		NA	TRUE			rs77850326
GALNTL6	cg18329797	-0.0247648	0.828581	-3.13752	0.00206277	0.850113	-3.48787	0.845204	0.820439	-0.0247648	4	173585926	R	II	Body	opensea	Body-opensea		NA	NA
GRLF1	cg23328124	0.0158056	0.95243	3.13738	0.00206367	0.850113	-3.48827	0.941821	0.957627	0.0158056	19	47421913	R	II	TSS200	opensea	TSS200-opensea		NA	NA
CCDC92	cg13487667	0.0321394	0.67481	3.13671	0.00206806	0.850113	-3.49024	0.653237	0.685376	0.0321394	12	124434373	R	II	5'UTR	opensea	5'UTR-opensea		NA	NA
ATXN3	cg20089531	0.0170316	0.868585	3.13626	0.00207107	0.850113	-3.49158	0.857153	0.874185	0.0170316	14	92573973	R	I	TSS1500	shore	TSS1500-shore	chr14:92572554-92573103	NA	NA
OSBPL5	cg14488317	0.0303842	0.261752	3.13595	0.00207311	0.850113	-3.4925	0.241357	0.271742	0.0303842	11	3181446	R	I	5'UTR	shore	5'UTR-shore	chr11:3181574-3182120	TRUE	TRUE
LOC404266	cg03809346	-0.00927516	0.0586777	-3.13449	0.00208281	0.850113	-3.49682	0.0649035	0.0556283	-0.00927516	17	46671077	F	II	Body	island	Body-island	chr17:46670522-46671458	NA	NA
HSD17B8	cg12699756	-0.014155	0.926094	-3.13431	0.00208396	0.850113	-3.49733	0.935595	0.92144	-0.014155	6	33173482	R	II	Body	shore	Body-shore	chr6:33172289-33172823	TRUE	NA
ESPNL	cg05099493	0.00818947	0.955356	3.13378	0.00208752	0.850113	-3.49891	0.949859	0.958048	0.00818947	2	239009232	F	I	1stExon	island	1stExon-island	chr2:239009072-239009361	NA	NA
ERP27	cg15858679	0.015754	0.893684	3.13303	0.00209253	0.850113	-3.50113	0.88311	0.898864	0.015754	12	15067176	F	II	3'UTR	opensea	3'UTR-opensea		NA	NA		rs79151359
IQCD	cg19723459	-0.0137592	0.061194	-3.13109	0.00210547	0.850113	-3.50684	0.0704296	0.0566704	-0.0137592	12	113658936	R	II	TSS200	shore	TSS200-shore	chr12:113659038-113659657	NA	NA
TAX1BP1	cg11084020	-0.0135355	0.0593135	-3.13101	0.00210599	0.850113	-3.50707	0.068399	0.0548635	-0.0135355	7	27779567	F	II	TSS200	island	TSS200-island	chr7:27779566-27780601	TRUE	NA
DAD1L	cg17367439	0.00992769	0.948615	3.13086	0.00210702	0.850113	-3.50752	0.941952	0.951879	0.00992769	12	25070931	F	II	Body	opensea	Body-opensea		NA	NA
KNDC1	cg18740861	-0.00642374	0.956125	-3.12962	0.00211538	0.850113	-3.51119	0.960437	0.954013	-0.00642374	10	134998487	R	II	Body	shore	Body-shore	chr10:134999520-134999831	NA	NA
CADM2	cg22380921	0.0186483	0.185189	3.12837	0.00212379	0.850113	-3.51486	0.172671	0.19132	0.0186483	3	85008786	F	II	1stExon	island	1stExon-island	chr3:85008284-85008837	NA	NA		rs62250578
PSMD3	cg02150526	-0.0179017	0.105043	-3.12763	0.00212885	0.850113	-3.51706	0.117059	0.0991571	-0.0179017	17	38136938	R	I	TSS200	island	TSS200-island	chr17:38136650-38137490	NA	NA
MAPRE1	cg14303674	0.0388696	0.492255	3.12751	0.00212964	0.850113	-3.51741	0.466164	0.505034	0.0388696	20	31407348	R	II	TSS1500	shore	TSS1500-shore	chr20:31407531-31408124	NA	NA
CBFB	cg09000178	-0.00771177	0.0395368	-3.12691	0.00213372	0.850113	-3.51918	0.0447132	0.0370014	-0.00771177	16	67063319	F	I	1stExon	island	1stExon-island	chr16:67062613-67064012	NA	NA
LYPD5	cg09253581	0.0220112	0.160243	3.12635	0.0021375	0.850113	-3.52082	0.145469	0.16748	0.0220112	19	44302822	R	I	Body	island	Body-island	chr19:44302665-44303176	TRUE	NA
MRPS16	cg06995967	0.0147362	0.895525	3.12596	0.00214015	0.850113	-3.52197	0.885634	0.90037	0.0147362	10	75013665	F	II	TSS1500	shore	TSS1500-shore	chr10:75012126-75012531	NA	NA
SPATS2L	cg05691004	0.0226233	0.902245	3.1257	0.00214195	0.850113	-3.52275	0.887059	0.909682	0.0226233	2	201170426	F	II	TSS200	shore	TSS200-shore	chr2:201171200-201172492	NA	NA
LTB4R2	cg25576711	-0.0433055	0.199715	-3.12549	0.00214338	0.850113	-3.52336	0.228783	0.185478	-0.0433055	14	24780557	F	II	Body	island	Body-island	chr14:24779874-24780932	TRUE	NA	high-CpG:23849959-23850497
MAD1L1	cg20556803	0.0224101	0.353812	3.12541	0.00214393	0.850113	-3.5236	0.33877	0.36118	0.0224101	7	2114593	R	I	Body	shore	Body-shore	chr7:2116367-2116781	NA	NA
UNC93B1	cg07744435	0.0236398	0.849599	3.12508	0.00214621	0.850113	-3.52458	0.833731	0.857371	0.0236398	11	67768362	R	II	Body	shelf	Body-shelf	chr11:67770426-67771629	NA	NA
AGPAT9	cg07775417	0.041135	0.683907	3.12481	0.00214803	0.850113	-3.52537	0.656296	0.697431	0.041135	4	84469563	F	II	Body	opensea	Body-opensea		TRUE	TRUE
HIST1H2AC	cg10185311	-0.0164246	0.0512395	-3.12463	0.00214926	0.850113	-3.5259	0.0622642	0.0458396	-0.0164246	6	26124167	F	II	TSS1500	shore	TSS1500-shore	chr6:26124493-26124782	TRUE	NA	low-CpG:26232128-26232147
SLFN5	cg10794915	-0.0304711	0.0871924	-3.12397	0.00215374	0.850113	-3.52783	0.107646	0.0771745	-0.0304711	17	33569985	R	II	TSS200	island	TSS200-island	chr17:33569141-33570527	NA	NA
DYSF	cg26787256	0.0276815	0.856415	3.12366	0.00215588	0.850113	-3.52874	0.837834	0.865516	0.0276815	2	71695338	F	II	Body	shore	Body-shore	chr2:71693164-71694127	NA	NA		rs4852786
CSMD3	cg13448814	-0.00869999	0.0504609	-3.12358	0.00215644	0.850113	-3.52899	0.0563007	0.0476007	-0.00869999	8	114447055	F	I	Body	shore	Body-shore	chr8:114444826-114445085	NA	NA		rs2927868
TTC7B	cg01955025	0.0293012	0.783045	3.12329	0.00215845	0.850113	-3.52985	0.763377	0.792678	0.0293012	14	91091782	R	II	Body	shelf	Body-shelf	chr14:91087475-91087796	NA	TRUE
WDR86	cg02891728	0.017999	0.818987	3.12306	0.00216001	0.850113	-3.53052	0.806906	0.824905	0.017999	7	151088236	R	I	Body	opensea	Body-opensea		NA	NA			rs74844063
CHRM4	cg01257383	-0.0309214	0.64468	-3.12276	0.00216206	0.850113	-3.53139	0.665435	0.634514	-0.0309214	11	46408399	F	II	TSS1500	shore	TSS1500-shore	chr11:46406904-46407441	TRUE	NA		rs78125679
ACOT7	cg21156684	0.00971227	0.926892	3.12265	0.00216284	0.850113	-3.53173	0.920373	0.930086	0.00971227	1	6411612	F	II	Body	opensea	Body-opensea		NA	TRUE
PLA2G4C	cg12986110	-0.0264963	0.793402	-3.12179	0.00216877	0.850113	-3.53426	0.811187	0.784691	-0.0264963	19	48551504	R	II	3'UTR	opensea	3'UTR-opensea		NA	NA
SLC20A2	cg10806146	0.032917	0.366635	3.1215	0.00217077	0.850113	-3.53512	0.34454	0.377457	0.032917	8	42356871	R	I	5'UTR	opensea	5'UTR-opensea		NA	TRUE
TPPP3	cg10096948	0.0157025	0.185903	3.12031	0.00217902	0.850113	-3.53863	0.175363	0.191066	0.0157025	16	67428497	R	I	TSS1500	island	TSS1500-island	chr16:67427284-67428950	NA	NA
CCDC150	cg15654594	0.0131973	0.909785	3.1199	0.00218181	0.850113	-3.53981	0.900927	0.914124	0.0131973	2	197577863	F	II	Body	opensea	Body-opensea		NA	NA
DDR1	cg02680487	0.0191462	0.550565	3.11838	0.0021924	0.850113	-3.54429	0.537714	0.55686	0.0191462	6	30851529	F	I	TSS1500	shore	TSS1500-shore	chr6:30852102-30852676	NA	NA
RANBP17	cg08358803	0.0388925	0.758411	3.11781	0.00219639	0.850113	-3.54597	0.732306	0.771198	0.0388925	5	170288742	R	I	TSS1500	shore	TSS1500-shore	chr5:170288879-170289737	TRUE	NA
SGPP1	cg26013396	0.0266455	0.868362	3.11774	0.00219688	0.850113	-3.54618	0.850476	0.877122	0.0266455	14	64191548	R	II	Body	shelf	Body-shelf	chr14:64194241-64195049	NA	NA
FGR	cg13448978	0.045091	0.316843	3.11735	0.00219961	0.850113	-3.54733	0.286577	0.331668	0.045091	1	27961796	F	I	TSS200	island	TSS200-island	chr1:27961559-27961810	NA	NA
SRRM4	cg10323841	-0.0514598	0.479317	-3.11565	0.00221154	0.850113	-3.55233	0.513859	0.462399	-0.0514598	12	119474768	F	II	Body	opensea	Body-opensea		NA	TRUE
BAT1	cg26863842	-0.0453361	0.650983	-3.11501	0.00221599	0.850113	-3.55419	0.681414	0.636078	-0.0453361	6	31506723	R	II	Body	shelf	Body-shelf	chr6:31509668-31509896	NA	NA
ATP5L	cg24306751	-0.00723855	0.0423194	-3.11493	0.00221661	0.850113	-3.55445	0.0471781	0.0399396	-0.00723855	11	118271956	R	I	TSS200	shore	TSS200-shore	chr11:118272261-118272546	TRUE	NA
SBNO2	cg10757068	0.0104752	0.928027	3.11367	0.00222543	0.850113	-3.55813	0.920996	0.931471	0.0104752	19	1141150	F	I	Body	shore	Body-shore	chr19:1140837-1141119	NA	NA
NR3C1	cg18998365	0.0305705	0.510397	3.11307	0.0022297	0.850113	-3.5599	0.489877	0.520448	0.0305705	5	142781532	F	II	5'UTR	shore	5'UTR-shore	chr5:142782071-142785071	NA	NA		rs10482616
FAM69C	cg18820209	-0.00884913	0.0721221	-3.11242	0.0022343	0.850113	-3.56181	0.078062	0.0692128	-0.00884913	18	72124685	F	II	TSS200	island	TSS200-island	chr18:72123606-72124717	NA	NA			rs11443644
BIN2	cg02023138	0.00965612	0.936121	3.11223	0.00223563	0.850113	-3.56236	0.92964	0.939296	0.00965612	12	51701979	R	II	Body	opensea	Body-opensea		TRUE	TRUE
MTUS2	cg20165694	0.0428483	0.475385	3.11155	0.00224047	0.850113	-3.56436	0.446623	0.489472	0.0428483	13	30077315	F	I	Body	island	Body-island	chr13:30077245-30077490	NA	NA
GAL3ST2	cg17685622	0.017608	0.809935	3.11123	0.00224274	0.850113	-3.5653	0.798115	0.815723	0.017608	2	242737344	F	II	Body	opensea	Body-opensea		NA	NA
ASB4	cg02805025	0.0348634	0.68205	3.11123	0.00224274	0.850113	-3.5653	0.658648	0.693512	0.0348634	7	95155053	F	II	Body	shelf	Body-shelf	chr7:95157166-95157388	NA	NA
OTOR	cg04809990	0.0221553	0.904645	3.11096	0.00224465	0.850113	-3.56609	0.889774	0.911929	0.0221553	20	16728895	R	II	TSS200	opensea	TSS200-opensea		NA	NA
ZNF295	cg11579999	0.0162645	0.1712	3.11096	0.0022447	0.850113	-3.5661	0.160283	0.176547	0.0162645	21	43431529	F	II	TSS1500	shore	TSS1500-shore	chr21:43429279-43431489	NA	NA		rs1054526
MAP2K1	cg14155397	-0.0195264	0.120453	-3.11056	0.00224754	0.850113	-3.56727	0.13356	0.114034	-0.0195264	15	66678782	R	II	TSS1500	shore	TSS1500-shore	chr15:66678895-66679963	NA	NA
PCP4L1	cg01794501	-0.0216133	0.328157	-3.1104	0.00224864	0.850113	-3.56773	0.342665	0.321052	-0.0216133	1	161229027	F	II	Body	island	Body-island	chr1:161228477-161229028	NA	TRUE
MRPS18B	cg21424801	-0.0213513	0.0589833	-3.10913	0.00225775	0.850113	-3.57147	0.073315	0.0519637	-0.0213513	6	30584892	R	I	TSS1500	island	TSS1500-island	chr6:30584885-30585677	NA	NA
C1orf51	cg21715963	-0.0101726	0.0367194	-3.10908	0.00225812	0.850113	-3.57162	0.0435476	0.033375	-0.0101726	1	150254838	R	II	TSS1500	shore	TSS1500-shore	chr1:150254365-150254637	NA	NA
BRAF	cg25204078	0.0163807	0.884202	3.10793	0.00226632	0.850113	-3.57497	0.873207	0.889587	0.0163807	7	140625651	F	II	TSS1500	shore	TSS1500-shore	chr7:140623997-140624949	NA	NA
DUSP13	cg04834572	0.00839885	0.949078	3.10792	0.00226644	0.850113	-3.57502	0.94344	0.951839	0.00839885	10	76868766	F	II	1stExon	shelf	1stExon-shelf	chr10:76871055-76871620	TRUE	NA
RPTOR	cg09175325	0.0191035	0.815865	3.10774	0.00226775	0.850113	-3.57556	0.803042	0.822145	0.0191035	17	78800199	F	II	Body	shore	Body-shore	chr17:78798780-78799160	NA	TRUE
TMEM5	cg25180550	0.0081845	0.969047	3.10756	0.00226902	0.850113	-3.57607	0.963553	0.971737	0.0081845	12	64177990	F	II	Body	shelf	Body-shelf	chr12:64173448-64174238	NA	NA
TM9SF3	cg16156662	0.0203357	0.916974	3.10748	0.00226956	0.850113	-3.57629	0.903324	0.92366	0.0203357	10	98294082	R	II	Body	opensea	Body-opensea		NA	TRUE
MYPN	cg00745735	0.00976101	0.943758	3.10734	0.00227063	0.850113	-3.57673	0.937206	0.946967	0.00976101	10	69868860	R	II	TSS1500	opensea	TSS1500-opensea		NA	NA
C17orf56	cg18713450	0.0107829	0.86074	3.10705	0.00227267	0.850113	-3.57756	0.853502	0.864285	0.0107829	17	79206060	R	I	Body	opensea	Body-opensea		NA	NA
INO80	ch.15.415873F	0.0161632	0.109071	3.10699	0.00227311	0.850113	-3.57774	0.0982213	0.114384	0.0161632	15	41279195	F	II	Body	opensea	Body-opensea		NA	NA
SLC35E4	cg08454563	-0.0239413	0.842023	-3.10696	0.00227336	0.850113	-3.57784	0.858093	0.834152	-0.0239413	22	31040187	F	II	Body	opensea	Body-opensea		TRUE	TRUE
LOC285419	cg22872906	-0.0318434	0.320954	-3.10688	0.0022739	0.850113	-3.57806	0.342328	0.310484	-0.0318434	4	124694137	F	II	Body	opensea	Body-opensea		NA	NA
TEF	cg26297819	0.0151399	0.0963678	3.10625	0.00227845	0.850113	-3.57991	0.0862054	0.101345	0.0151399	22	41763280	R	I	TSS200	opensea	TSS200-opensea		NA	TRUE
FOXC1	cg20491838	0.0113924	0.127646	3.10487	0.00228841	0.850113	-3.58394	0.119999	0.131391	0.0113924	6	1611451	F	I	1stExon	island	1stExon-island	chr6:1604606-1615866	NA	NA
TRIM26	cg09084877	-0.00843376	0.0545736	-3.10485	0.0022886	0.850113	-3.58402	0.0602346	0.0518009	-0.00843376	6	30181302	R	II	TSS200	island	TSS200-island	chr6:30180933-30182187	NA	NA
TMEM145	cg19701213	-0.025395	0.251575	-3.10384	0.00229592	0.850113	-3.58697	0.268621	0.243226	-0.025395	19	42817154	F	II	TSS1500	shore	TSS1500-shore	chr19:42817412-42818038	NA	NA
NEFH	cg23842255	0.0200477	0.153546	3.10184	0.0023105	0.850113	-3.59283	0.140089	0.160137	0.0200477	22	29876363	F	I	1stExon	island	1stExon-island	chr22:29875919-29877242	NA	NA		rs7288867
ITGAL	cg16519923	-0.0251137	0.873216	-3.10176	0.00231109	0.850113	-3.59306	0.890073	0.864959	-0.0251137	16	30485810	F	II	Body	shore	Body-shore	chr16:30485382-30485721	NA	NA
RPL6	cg25689940	0.00814907	0.955257	3.10157	0.00231249	0.850113	-3.59362	0.949787	0.957936	0.00814907	12	112847715	R	I	TSS1500	shore	TSS1500-shore	chr12:112846955-112847200	NA	NA
C17orf96	cg16535018	0.0169315	0.123903	3.09915	0.00233029	0.850113	-3.60071	0.112538	0.129469	0.0169315	17	36829606	F	II	1stExon	shore	1stExon-shore	chr17:36829692-36831500	NA	TRUE
HOXC4	cg00567703	0.0332316	0.439641	3.09858	0.00233444	0.850113	-3.60236	0.417335	0.450566	0.0332316	12	54413101	F	I	5'UTR	island	5'UTR-island	chr12:54412990-54413346	NA	NA
IQGAP2	cg18793322	0.0214842	0.924313	3.09834	0.00233627	0.850113	-3.60308	0.909893	0.931377	0.0214842	5	76003762	R	II	3'UTR	opensea	3'UTR-opensea		NA	NA
COL11A2	cg20858304	-0.0133137	0.865087	-3.09809	0.0023381	0.850113	-3.60381	0.874024	0.86071	-0.0133137	6	33147659	R	II	Body	opensea	Body-opensea		NA	NA		rs2982272	rs2982271
SEC24D	cg03843493	0.0258486	0.878169	3.09808	0.00233817	0.850113	-3.60384	0.860819	0.886667	0.0258486	4	119695822	F	II	Body	opensea	Body-opensea		NA	TRUE
RSPH3	cg02739853	0.0168457	0.904221	3.09802	0.0023386	0.850113	-3.604	0.892914	0.90976	0.0168457	6	159398502	R	II	3'UTR	opensea	3'UTR-opensea		NA	NA
HMHA1	cg02324006	-0.0246021	0.829602	-3.09756	0.00234203	0.850113	-3.60536	0.846116	0.821514	-0.0246021	19	1080034	R	II	Body	island	Body-island	chr19:1079682-1081937	NA	NA
MIR124-3	cg19267861	0.0112674	0.130378	3.09686	0.00234722	0.850113	-3.60741	0.122815	0.134082	0.0112674	20	61809724	R	I	TSS200	island	TSS200-island	chr20:61806254-61810867	NA	NA
ERC1	cg12165841	0.0340336	0.72537	3.09634	0.00235106	0.850113	-3.60892	0.702526	0.736559	0.0340336	12	1428039	R	II	Body	opensea	Body-opensea		NA	TRUE
PHTF1	cg12587818	0.0106243	0.94471	3.09624	0.00235178	0.850113	-3.6092	0.937578	0.948203	0.0106243	1	114300298	R	II	Body	shore	Body-shore	chr1:114301514-114302272	NA	NA
DYDC2	cg00544337	-0.0156497	0.203487	-3.09585	0.00235472	0.850113	-3.61036	0.213991	0.198342	-0.0156497	10	82116203	R	II	TSS1500	island	TSS1500-island	chr10:82116202-82117120	NA	TRUE
PARN	cg06064297	0.0287058	0.777694	3.09584	0.0023548	0.850113	-3.61039	0.758426	0.787131	0.0287058	16	14581967	F	II	Body	opensea	Body-opensea		NA	TRUE
TP73	cg03043665	0.00799475	0.959996	3.09528	0.00235895	0.850113	-3.61202	0.954629	0.962624	0.00799475	1	3615762	R	I	Body	opensea	Body-opensea		NA	NA
RNF8	cg21781422	-0.00769593	0.943267	-3.09522	0.00235937	0.850113	-3.61218	0.948432	0.940737	-0.00769593	6	37358794	R	II	3'UTR	opensea	3'UTR-opensea		NA	NA
MIR548H4	cg07148591	0.0400763	0.711915	3.0951	0.00236029	0.850113	-3.61254	0.685014	0.72509	0.0400763	15	69457701	F	II	Body	shelf	Body-shelf	chr15:69452451-69453939	NA	NA
SLC9A9	cg04070804	0.00896822	0.95829	3.09504	0.00236072	0.850113	-3.61271	0.95227	0.961239	0.00896822	3	143315342	F	II	Body	opensea	Body-opensea		NA	NA
GCLC	cg14762984	0.0122435	0.959538	3.09489	0.00236187	0.850113	-3.61316	0.951319	0.963563	0.0122435	6	53402297	F	II	Body	opensea	Body-opensea		NA	TRUE
ILDR1	cg05657709	0.024746	0.51063	3.09444	0.00236523	0.850113	-3.61447	0.494019	0.518765	0.024746	3	121742496	R	I	TSS1500	opensea	TSS1500-opensea		NA	NA
SBF1	cg07016730	-0.0199573	0.857435	-3.09402	0.00236837	0.850113	-3.6157	0.870831	0.850873	-0.0199573	22	50912306	F	II	Body	shore	Body-shore	chr22:50912550-50913857	NA	NA		rs4824153
ZMIZ1	cg13843840	-0.0264203	0.741245	-3.09333	0.0023735	0.850113	-3.6177	0.758979	0.732559	-0.0264203	10	80963128	R	II	Body	opensea	Body-opensea		NA	TRUE
CD2BP2	cg05099952	0.028093	0.333059	3.0931	0.00237529	0.850113	-3.6184	0.314202	0.342295	0.028093	16	30367546	R	I	TSS1500	shore	TSS1500-shore	chr16:30366206-30366761	NA	NA
LRPPRC	cg26538116	-0.0327739	0.0870806	-3.09255	0.00237938	0.850113	-3.61999	0.109079	0.0763056	-0.0327739	2	44223328	R	II	TSS200	island	TSS200-island	chr2:44222741-44223732	NA	NA
ARID3A	cg23048215	0.0294386	0.186022	3.09163	0.00238634	0.850113	-3.62268	0.166262	0.195701	0.0294386	19	947936	R	I	Body	island	Body-island	chr19:947547-947981	NA	NA
NTHL1	cg27370991	0.0284912	0.395721	3.09114	0.00239002	0.850113	-3.62411	0.376597	0.405088	0.0284912	16	2094602	F	I	Body	shelf	Body-shelf	chr16:2097465-2098365	NA	NA			rs35691379
SAMD4B	cg15473329	-0.0229556	0.86618	-3.09075	0.002393	0.850113	-3.62526	0.881588	0.858633	-0.0229556	19	39862918	F	II	Body	opensea	Body-opensea		TRUE	TRUE
KCNA7	cg03564727	0.0207073	0.843133	3.08973	0.00240069	0.850113	-3.62823	0.829234	0.849941	0.0207073	19	49577206	R	I	TSS1500	shore	TSS1500-shore	chr19:49575129-49576076	TRUE	NA
GNAT1	cg04383462	-0.0247316	0.113804	-3.08969	0.00240098	0.850113	-3.62834	0.130405	0.105673	-0.0247316	3	50230536	R	II	Body	island	Body-island	chr3:50230430-50232344	NA	NA
MXI1	cg27175851	0.0179433	0.876318	3.08966	0.00240118	0.850113	-3.62841	0.864274	0.882217	0.0179433	10	111987877	R	II	Body	shore	Body-shore	chr10:111985563-111986204	NA	NA
CLK1	cg08400563	-0.00916641	0.0698628	-3.08914	0.00240512	0.850113	-3.62993	0.0760156	0.0668492	-0.00916641	2	201729555	F	II	TSS1500	island	TSS1500-island	chr2:201728892-201729577	NA	NA
ACSS1	cg22556898	0.0182458	0.905019	3.08885	0.00240735	0.850113	-3.63079	0.892772	0.911018	0.0182458	20	25040273	F	II	TSS1500	shore	TSS1500-shore	chr20:25037707-25039211	NA	NA
SEC14L2	cg09079479	-0.00518866	0.0361697	-3.08804	0.00241352	0.850113	-3.63315	0.0396525	0.0344638	-0.00518866	22	30819736	F	II	3'UTR	island	3'UTR-island	chr22:30819399-30820297	NA	NA	high-CpG:29149674-29149952	rs12165697
ZAP70	cg09696120	0.0297399	0.896304	3.08753	0.00241744	0.850113	-3.63465	0.876342	0.906081	0.0297399	2	98349083	F	II	Body	shore	Body-shore	chr2:98350984-98351257	NA	NA
CAMTA1	cg19726343	0.0113725	0.884112	3.08734	0.00241882	0.850113	-3.63518	0.876478	0.88785	0.0113725	1	7515595	R	I	Body	opensea	Body-opensea		NA	NA
FAM155A	cg22253329	-0.0347068	0.44354	-3.08681	0.00242291	0.850113	-3.63674	0.466836	0.43213	-0.0347068	13	108451762	R	II	Body	opensea	Body-opensea		NA	TRUE
PAN2	cg26316697	-0.00725689	0.0431149	-3.08574	0.00243106	0.850113	-3.63984	0.047986	0.0407291	-0.00725689	12	56727976	F	II	TSS1500	island	TSS1500-island	chr12:56727661-56727996	NA	NA		rs2371494
CAMKK2	cg04832916	0.0120335	0.918328	3.08568	0.00243153	0.850113	-3.64002	0.910251	0.922284	0.0120335	12	121736579	F	I	TSS1500	shore	TSS1500-shore	chr12:121734045-121735169	NA	NA
RBM47	cg16565913	0.0197946	0.113753	3.08519	0.00243534	0.850113	-3.64147	0.100466	0.120261	0.0197946	4	40632362	R	I	TSS1500	island	TSS1500-island	chr4:40631740-40632587	NA	NA
PRR14	cg06899844	-0.0109247	0.133229	-3.08495	0.00243715	0.850113	-3.64215	0.140562	0.129638	-0.0109247	16	30662123	R	I	TSS200	island	TSS200-island	chr16:30661983-30663253	NA	NA	high-CpG:30569558-30569844
FOXO4	cg00908601	-0.0146601	0.0467224	-3.08459	0.00243989	0.850113	-3.64319	0.0565627	0.0419026	-0.0146601	X	70323289	F	II	3'UTR	opensea	3'UTR-opensea		NA	TRUE
PALM	cg16019612	0.0190894	0.432591	3.08287	0.00245322	0.850113	-3.64823	0.419778	0.438867	0.0190894	19	708568	R	I	TSS1500	island	TSS1500-island	chr19:708530-708742	TRUE	NA
PSEN2	cg18027831	0.0158709	0.808675	3.082	0.00245991	0.850113	-3.65074	0.798022	0.813893	0.0158709	1	227083489	F	II	3'UTR	opensea	3'UTR-opensea		NA	NA
SPATA13	cg12699648	0.0185259	0.892866	3.08162	0.00246284	0.850113	-3.65184	0.880431	0.898956	0.0185259	13	24758155	F	II	5'UTR	opensea	5'UTR-opensea		NA	TRUE
FOXN3	cg22907891	0.00837705	0.944373	3.08162	0.00246289	0.850113	-3.65186	0.938751	0.947128	0.00837705	14	89878733	F	II	Body	shelf	Body-shelf	chr14:89882421-89884278	NA	NA	low-CpG:88948297-88948493
MAGI2	cg02985539	-0.0372994	0.628194	-3.08086	0.00246874	0.850113	-3.65405	0.653231	0.615932	-0.0372994	7	78386131	R	II	Body	opensea	Body-opensea		NA	TRUE
RPLP2	cg19216994	-0.0171262	0.872842	-3.08081	0.0024692	0.850113	-3.65423	0.884338	0.867212	-0.0171262	11	811557	F	II	Body	shore	Body-shore	chr11:809202-810509	NA	NA
HNF1B	cg19378036	0.010909	0.10434	3.0801	0.00247466	0.850113	-3.65627	0.0970171	0.107926	0.010909	17	36105364	F	I	TSS1500	island	TSS1500-island	chr17:36105334-36105583	NA	NA
OLFM1	cg13484553	-0.0459055	0.308868	-3.07991	0.00247614	0.850113	-3.65682	0.339681	0.293775	-0.0459055	9	137990330	R	II	Body	opensea	Body-opensea		TRUE	NA			rs79451146
ARIH1	cg16900910	0.0123165	0.939813	3.07977	0.00247729	0.850113	-3.65725	0.931546	0.943862	0.0123165	15	72789182	F	II	Body	opensea	Body-opensea		NA	TRUE
SNED1	cg11207793	-0.0225837	0.816235	-3.07875	0.00248521	0.850113	-3.6602	0.831394	0.80881	-0.0225837	2	241974858	F	II	Body	shore	Body-shore	chr2:241974906-241975143	NA	TRUE			rs73110160
GRK5	cg00533585	0.0117422	0.924042	3.07852	0.00248705	0.850113	-3.66088	0.91616	0.927903	0.0117422	10	121214717	F	I	3'UTR	opensea	3'UTR-opensea		NA	NA		rs12721548
HOXC4	cg26201952	0.0269696	0.168264	3.07787	0.00249209	0.850113	-3.66275	0.150161	0.177131	0.0269696	12	54446253	R	II	5'UTR	shore	5'UTR-shore	chr12:54447744-54448091	TRUE	NA
TIA1	cg09658342	-0.00638963	0.043547	-3.0777	0.00249346	0.850113	-3.66326	0.047836	0.0414463	-0.00638963	2	70476000	F	II	TSS1500	island	TSS1500-island	chr2:70475427-70476151	NA	NA
KIAA0895L	cg15321396	-0.0209625	0.712749	-3.07758	0.0024944	0.850113	-3.66361	0.72682	0.705858	-0.0209625	16	67219218	R	II	TSS1500	island	TSS1500-island	chr16:67217716-67219219	NA	TRUE
DDX21	cg17741291	-0.00764934	0.0388014	-3.07662	0.00250196	0.850113	-3.6664	0.0439359	0.0362866	-0.00764934	10	70715745	R	II	TSS200	shore	TSS200-shore	chr10:70715938-70716494	NA	NA
MEA1	cg23661578	-0.00640271	0.0399319	-3.07548	0.00251097	0.850113	-3.66972	0.0442296	0.0378269	-0.00640271	6	42981936	R	I	TSS1500	island	TSS1500-island	chr6:42981408-42982077	NA	NA	high-CpG:43089908-43090044
LOC100130987	cg09507884	-0.00812968	0.0374624	-3.07461	0.00251786	0.850113	-3.67225	0.0429193	0.0347897	-0.00812968	11	67084689	R	II	TSS1500	island	TSS1500-island	chr11:67084688-67085813	NA	NA
ARID5B	cg22782105	0.00914568	0.934583	3.07379	0.00252432	0.850113	-3.67462	0.928444	0.937589	0.00914568	10	63731624	F	II	Body	opensea	Body-opensea		NA	TRUE
MGMT	cg08883995	0.00993561	0.93386	3.07372	0.00252491	0.850113	-3.67484	0.927191	0.937127	0.00993561	10	131389152	R	II	Body	opensea	Body-opensea		NA	NA
DMBT1	cg10820186	-0.0448678	0.685107	-3.07337	0.00252768	0.850113	-3.67585	0.715224	0.670356	-0.0448678	10	124401131	F	II	Body	shore	Body-shore	chr10:124402658-124402964	NA	NA
LTB4R2	cg07760773	-0.0324087	0.122914	-3.07319	0.00252908	0.850113	-3.67636	0.144667	0.112259	-0.0324087	14	24779959	R	II	1stExon	island	1stExon-island	chr14:24779874-24780932	NA	TRUE
WWTR1	cg11050612	0.0179853	0.859049	3.07287	0.00253161	0.850113	-3.67728	0.846976	0.864962	0.0179853	3	149374066	R	II	Body	shore	Body-shore	chr3:149374709-149376300	NA	NA
EML2	cg05318454	-0.0418078	0.59272	-3.07252	0.00253442	0.850113	-3.6783	0.620783	0.578975	-0.0418078	19	46117805	R	II	Body	shore	Body-shore	chr19:46119454-46119815	TRUE	TRUE
CDC7	cg07353572	-0.00608661	0.0310045	-3.07231	0.00253608	0.850113	-3.67891	0.03509	0.0290034	-0.00608661	1	91966518	R	I	TSS200	island	TSS200-island	chr1:91966263-91966999	NA	NA
HOXB3	cg02749463	0.0350785	0.383728	3.07202	0.00253845	0.850113	-3.67977	0.360182	0.395261	0.0350785	17	46646359	R	I	5'UTR	opensea	5'UTR-opensea		NA	NA
MGC34034	cg27406750	0.0153136	0.894706	3.07196	0.00253893	0.850113	-3.67995	0.884427	0.899741	0.0153136	6	134158278	R	II	Body	shore	Body-shore	chr6:134159126-134159349	NA	NA
CTSK	cg00253735	0.0302053	0.228965	3.07181	0.00254008	0.850113	-3.68036	0.20869	0.238895	0.0302053	1	150779776	R	II	5'UTR	opensea	5'UTR-opensea		NA	TRUE
BCAS3	cg27063327	0.00787131	0.944825	3.07113	0.00254554	0.850113	-3.68235	0.939542	0.947413	0.00787131	17	59288417	R	II	Body	opensea	Body-opensea		NA	TRUE		rs8070692
LEAP2	cg27440002	0.0142816	0.942132	3.07077	0.00254839	0.850113	-3.68338	0.932545	0.946827	0.0142816	5	132208244	F	II	TSS1500	opensea	TSS1500-opensea		NA	NA
WNT7B	cg21104946	0.00957519	0.0726041	3.0707	0.00254897	0.850113	-3.68359	0.0661769	0.0757521	0.00957519	22	46373530	R	II	TSS1500	island	TSS1500-island	chr22:46371469-46375234	NA	TRUE			rs78974183
IRF8	cg10526478	-0.0175649	0.469598	-3.06922	0.00256089	0.850113	-3.6879	0.481388	0.463823	-0.0175649	16	85936211	F	II	5'UTR	shelf	5'UTR-shelf	chr16:85932121-85932942	NA	NA
SCGN	cg04200224	0.0149231	0.199739	3.06895	0.002563	0.850113	-3.68866	0.189722	0.204645	0.0149231	6	25652390	R	I	TSS200	island	TSS200-island	chr6:25652380-25652709	TRUE	NA
B3GALT4	cg06753439	-0.0153008	0.123901	-3.06874	0.00256472	0.850113	-3.68928	0.134172	0.118871	-0.0153008	6	33245488	R	I	1stExon	island	1stExon-island	chr6:33244677-33245554	TRUE	TRUE
FAM101A	cg03608224	0.0105724	0.897435	3.06873	0.00256478	0.850113	-3.6893	0.890338	0.90091	0.0105724	12	124773995	F	II	5'UTR	opensea	5'UTR-opensea		TRUE	TRUE
LNPEP	cg24787830	0.0128369	0.931135	3.06771	0.00257306	0.850113	-3.69228	0.922518	0.935355	0.0128369	5	96364624	F	II	3'UTR	opensea	3'UTR-opensea		NA	TRUE		rs1057808
SLC2A5	cg24552773	-0.00885264	0.8948	-3.06688	0.00257978	0.850113	-3.69468	0.900742	0.891889	-0.00885264	1	9100506	R	II	Body	island	Body-island	chr1:9099280-9100513	NA	NA
UVRAG	cg11596397	-0.00511925	0.0550291	-3.06623	0.00258504	0.850113	-3.69656	0.0584653	0.053346	-0.00511925	11	75526167	R	II	TSS200	shore	TSS200-shore	chr11:75526396-75526926	NA	NA
SPON1	cg20693209	0.00904262	0.102363	3.06599	0.00258698	0.850113	-3.69726	0.0962932	0.105336	0.00904262	11	13984067	R	II	1stExon	island	1stExon-island	chr11:13984066-13986349	NA	NA	high-CpG:13940583-13940973
LOC404266	cg22660299	0.01064	0.939302	3.06523	0.0025931	0.850113	-3.69944	0.93216	0.9428	0.01064	17	46668715	F	II	TSS1500	shore	TSS1500-shore	chr17:46669434-46669811	NA	NA
SYNGAP1	cg24747537	-0.0155237	0.827386	-3.06459	0.00259837	0.850113	-3.70131	0.837806	0.822282	-0.0155237	6	33389172	R	II	Body	shelf	Body-shelf	chr6:33385678-33386262	NA	NA
KCNMA1	cg00503017	0.0397448	0.544878	3.06332	0.0026087	0.850113	-3.70498	0.5182	0.557945	0.0397448	10	79151564	F	II	Body	opensea	Body-opensea		TRUE	TRUE
MEF2D	cg15723874	-0.0227635	0.864324	-3.06175	0.00262156	0.850113	-3.70951	0.879603	0.85684	-0.0227635	1	156457945	R	II	5'UTR	opensea	5'UTR-opensea		NA	NA
ARL16	cg08782899	-0.0187853	0.854002	-3.06096	0.0026281	0.850113	-3.71182	0.866611	0.847826	-0.0187853	17	79652389	R	I	TSS1500	shore	TSS1500-shore	chr17:79650194-79651447	NA	NA
CD248	cg04702940	0.0256826	0.199413	3.0607	0.00263022	0.850113	-3.71256	0.182174	0.207857	0.0256826	11	66084599	R	I	TSS200	shore	TSS200-shore	chr11:66083572-66083782	TRUE	TRUE
TESSP1	cg02230103	-0.017699	0.824589	-3.05939	0.00264105	0.850113	-3.71635	0.83647	0.81877	-0.017699	16	2848223	F	I	TSS1500	shore	TSS1500-shore	chr16:2848426-2849145	NA	NA
BCAS4	cg18551353	-0.0108859	0.910016	-3.05913	0.00264318	0.850113	-3.71709	0.917323	0.906437	-0.0108859	20	49454326	R	II	Body	shelf	Body-shelf	chr20:49457137-49457342	TRUE	TRUE
TMEM88B	cg01721822	-0.0104147	0.884187	-3.05825	0.00265051	0.850113	-3.71965	0.891178	0.880763	-0.0104147	1	1360499	F	II	TSS1500	shore	TSS1500-shore	chr1:1361560-1361787	NA	NA
DGKA	cg21587469	-0.0432486	0.625555	-3.05762	0.00265574	0.850113	-3.72147	0.654585	0.611336	-0.0432486	12	56323816	F	II	TSS1500	shore	TSS1500-shore	chr12:56325774-56326223	NA	NA
FAM65A	cg01972875	0.0205506	0.129957	3.05757	0.00265618	0.850113	-3.72162	0.116163	0.136713	0.0205506	16	67563389	F	I	5'UTR	island	5'UTR-island	chr16:67562575-67563390	TRUE	NA
PGD	cg11673391	-0.00644918	0.0442093	-3.05717	0.00265947	0.850113	-3.72277	0.0485382	0.042089	-0.00644918	1	10459052	R	II	TSS200	island	TSS200-island	chr1:10458548-10459997	NA	NA
ESYT1	cg14752451	0.0161713	0.917854	3.05676	0.00266295	0.850113	-3.72397	0.907	0.923171	0.0161713	12	56525349	R	I	Body	shelf	Body-shelf	chr12:56522240-56522454	NA	NA
PRDM14	cg04838988	-0.0617205	0.0849023	-3.05495	0.00267806	0.850113	-3.72919	0.126331	0.0646106	-0.0617205	8	70984437	F	II	TSS1500	island	TSS1500-island	chr8:70981873-70984888	TRUE	NA
EXOC5	cg16464735	0.0122148	0.94193	3.05437	0.00268289	0.850113	-3.73085	0.933731	0.945946	0.0122148	14	57700226	R	II	Body	opensea	Body-opensea		NA	NA
MIR483	cg14890224	-0.0266042	0.665189	-3.05427	0.00268379	0.850113	-3.73116	0.683046	0.656442	-0.0266042	11	2156694	F	II	TSS1500	shelf	TSS1500-shelf	chr11:2158951-2162484	NA	NA	low-CpG:2113215-2113303
NDUFS7	cg24220469	-0.0107274	0.882805	-3.05414	0.00268481	0.850113	-3.73152	0.890006	0.879278	-0.0107274	19	1387394	F	II	Body	shore	Body-shore	chr19:1387527-1388009	NA	NA
LRRC66	cg03848857	0.0164801	0.910739	3.05413	0.00268497	0.850113	-3.73157	0.899677	0.916157	0.0164801	4	52861702	F	II	Body	opensea	Body-opensea		NA	NA
PITX2	cg10391633	0.0126327	0.379306	3.05362	0.00268919	0.850113	-3.73302	0.370827	0.38346	0.0126327	4	111558464	F	I	1stExon	shelf	1stExon-shelf	chr4:111560563-111560808	TRUE	NA		rs13145739
KAT5	cg22048492	-0.00550204	0.035273	-3.05345	0.00269063	0.850113	-3.73351	0.0389661	0.0334641	-0.00550204	11	65479309	R	II	TSS200	shore	TSS200-shore	chr11:65479349-65480024	NA	NA
KIFC1	cg09040034	-0.00685683	0.918561	-3.05303	0.00269423	0.850113	-3.73475	0.923164	0.916307	-0.00685683	6	33362567	F	I	Body	shelf	Body-shelf	chr6:33359097-33359975	NA	NA			rs75569494
LOC145814	cg00590134	-0.0114247	0.871532	-3.0524	0.00269951	0.850113	-3.73655	0.8792	0.867775	-0.0114247	15	99512766	R	II	Body	island	Body-island	chr15:99512665-99512891	NA	NA
C1orf86	cg14076971	0.0153023	0.787985	3.05234	0.00270002	0.850113	-3.73673	0.777714	0.793016	0.0153023	1	2137665	F	I	5'UTR	shore	5'UTR-shore	chr1:2136808-2137351	NA	TRUE
SACM1L	cg19591588	-0.00912299	0.0487041	-3.05206	0.00270236	0.850113	-3.73753	0.0548277	0.0457047	-0.00912299	3	45730799	R	I	1stExon	island	1stExon-island	chr3:45730615-45731294	NA	NA	high-CpG:45705751-45705958
ACACA	cg13358061	0.0408362	0.707917	3.05186	0.00270404	0.850113	-3.7381	0.680507	0.721343	0.0408362	17	35640254	F	II	Body	opensea	Body-opensea		NA	TRUE
FAM131C	cg20326928	0.0174622	0.26609	3.05121	0.00270959	0.850113	-3.73999	0.254369	0.271831	0.0174622	1	16399560	F	I	Body	shore	Body-shore	chr1:16399648-16400072	NA	TRUE
KDM4B	cg07584494	0.0292576	0.485353	3.05042	0.00271626	0.850113	-3.74226	0.465714	0.494972	0.0292576	19	5074758	F	I	Body	island	Body-island	chr19:5074591-5074814	NA	NA
C1QL1	cg23540704	0.0143105	0.127601	3.05031	0.00271726	0.850113	-3.7426	0.117995	0.132306	0.0143105	17	43046275	F	I	TSS1500	island	TSS1500-island	chr17:43044369-43046424	NA	NA
KLC2	cg14442997	-0.00555627	0.052081	-3.05029	0.00271741	0.850113	-3.74265	0.0558106	0.0502543	-0.00555627	11	66035267	F	II	3'UTR	island	3'UTR-island	chr11:66035216-66035447	NA	NA		rs5792385
SLC22A18AS	cg11785933	0.0391122	0.377806	3.05025	0.0027177	0.850113	-3.74275	0.351552	0.390665	0.0391122	11	2920617	F	II	Body	shelf	Body-shelf	chr11:2923301-2923817	NA	NA		rs365605	rs11824077
SYNGR1	cg19713460	0.0181453	0.0990077	3.05018	0.0027183	0.850113	-3.74295	0.0868279	0.104973	0.0181453	22	39745530	F	II	TSS1500	shore	TSS1500-shore	chr22:39745983-39746634	NA	NA
LPIN3	cg26688911	0.0198773	0.431099	3.05013	0.00271872	0.850113	-3.74309	0.417757	0.437634	0.0198773	20	39969536	F	I	TSS200	shore	TSS200-shore	chr20:39968607-39968860	NA	TRUE		rs6093470
TANC1	cg01401824	0.00837143	0.96305	3.05006	0.00271934	0.850113	-3.7433	0.957431	0.965802	0.00837143	2	159902017	F	II	5'UTR	opensea	5'UTR-opensea		NA	TRUE
ASB13	cg27266257	0.0130433	0.116836	3.05005	0.00271941	0.850113	-3.74333	0.108081	0.121124	0.0130433	10	5707799	F	II	Body	shore	Body-shore	chr10:5707980-5708798	TRUE	NA
NUPR1	cg01542023	-0.00842767	0.875888	-3.04926	0.00272617	0.850113	-3.74562	0.881545	0.873117	-0.00842767	16	28550637	R	I	TSS200	opensea	TSS200-opensea		TRUE	NA
CCHCR1	cg04824716	-0.0181507	0.362243	-3.04899	0.00272843	0.850113	-3.74638	0.374426	0.356275	-0.0181507	6	31125475	R	II	1stExon	shore	1stExon-shore	chr6:31125894-31126561	NA	NA
TMEM183A	cg19028804	-0.00530531	0.0514938	-3.04887	0.00272951	0.850113	-3.74675	0.0550549	0.0497496	-0.00530531	1	202976344	R	II	TSS200	island	TSS200-island	chr1:202976328-202977028	NA	NA
SEC14L5	cg07770360	0.0278687	0.779527	3.04885	0.00272964	0.850113	-3.74679	0.760821	0.78869	0.0278687	16	5039472	R	II	Body	shore	Body-shore	chr16:5037529-5037797	NA	NA
HIST1H4E	cg16706631	-0.0477451	0.135759	-3.04718	0.00274393	0.850113	-3.75161	0.167807	0.120062	-0.0477451	6	26204823	R	II	TSS200	island	TSS200-island	chr6:26204764-26205213	TRUE	NA
43892	cg10942084	-0.00974804	0.902841	-3.04681	0.00274714	0.850113	-3.75269	0.909384	0.899636	-0.00974804	19	8495718	F	II	Body	island	Body-island	chr19:8495554-8495794	NA	NA		rs2303180
CACNG1	cg17380770	-0.0103279	0.912235	-3.0465	0.00274981	0.850113	-3.75358	0.919168	0.90884	-0.0103279	17	65040535	F	II	TSS200	shore	TSS200-shore	chr17:65040729-65041029	NA	NA
BAT4	cg18730387	-0.0091806	0.0947341	-3.04638	0.00275077	0.850113	-3.7539	0.100896	0.0917158	-0.0091806	6	31633303	R	I	TSS200	island	TSS200-island	chr6:31632815-31634093	NA	NA	high-CpG:31740525-31741659
SMPD1	cg14814323	0.00947414	0.90037	3.04517	0.0027612	0.850113	-3.75739	0.894011	0.903485	0.00947414	11	6412852	R	II	Body	shore	Body-shore	chr11:6411346-6411913	NA	NA
PTRH2	cg25915871	0.0109428	0.91067	3.04495	0.00276312	0.850113	-3.75804	0.903325	0.914268	0.0109428	17	57774897	R	II	Body	opensea	Body-opensea		NA	NA
ZMYND15	cg23350904	0.0299638	0.260111	3.04445	0.0027674	0.850113	-3.75946	0.239998	0.269962	0.0299638	17	4648580	R	I	Body	opensea	Body-opensea		NA	NA
B3GNTL1	cg08294336	0.0332136	0.794048	3.0444	0.00276784	0.850113	-3.75961	0.771754	0.804967	0.0332136	17	80972356	F	II	Body	shelf	Body-shelf	chr17:80975646-80976250	NA	NA
H1FOO	cg15606914	-0.0169172	0.836301	-3.0444	0.00276789	0.850113	-3.75963	0.847657	0.830739	-0.0169172	3	129262026	R	II	TSS200	opensea	TSS200-opensea		NA	NA
TMEM66	cg18813599	-0.0391562	0.670898	-3.04306	0.0027795	0.850113	-3.76348	0.697181	0.658025	-0.0391562	8	29937472	R	II	Body	shelf	Body-shelf	chr8:29940142-29940699	NA	NA
GNG11	cg02914800	0.0133952	0.917039	3.04282	0.00278154	0.850113	-3.76416	0.908048	0.921443	0.0133952	7	93549968	F	II	TSS1500	opensea	TSS1500-opensea		NA	NA
C18orf1	cg24404630	0.0279969	0.192914	3.04269	0.00278266	0.850113	-3.76453	0.174122	0.202119	0.0279969	18	13611824	F	I	5'UTR	opensea	5'UTR-opensea		TRUE	TRUE
CEP55	cg15333121	0.00910123	0.953944	3.04258	0.00278364	0.850113	-3.76486	0.947835	0.956936	0.00910123	10	95260078	R	II	Body	shelf	Body-shelf	chr10:95256133-95256562	NA	NA
MAPKAPK5	cg25348927	0.00967038	0.961223	3.04258	0.00278366	0.850113	-3.76487	0.954732	0.964402	0.00967038	12	112306624	F	II	Body	opensea	Body-opensea		NA	TRUE
POMC	cg20387815	0.0155358	0.152711	3.04222	0.00278677	0.850113	-3.7659	0.142283	0.157819	0.0155358	2	25391666	F	I	TSS200	island	TSS200-island	chr2:25391072-25391875	NA	NA
LOC219347	cg13505469	-0.0088676	0.0595838	-3.04164	0.00279182	0.850113	-3.76756	0.065536	0.0566684	-0.0088676	10	81839053	F	II	TSS200	island	TSS200-island	chr10:81838359-81839078	NA	NA		rs7095041
NDC80	cg13890999	-0.00581685	0.0464397	-3.04139	0.002794	0.850113	-3.76828	0.0503441	0.0445273	-0.00581685	18	2571452	R	I	TSS200	island	TSS200-island	chr18:2571286-2571580	TRUE	NA
GLP2R	cg04289585	0.0221904	0.963627	3.03974	0.00280843	0.850113	-3.77303	0.948732	0.970923	0.0221904	17	9741691	R	II	Body	opensea	Body-opensea		NA	TRUE
ZFP42	cg26398286	0.0153584	0.0975596	3.03952	0.0028103	0.850113	-3.77365	0.0872505	0.102609	0.0153584	4	188918072	R	II	5'UTR	shore	5'UTR-shore	chr4:188916605-188916876	NA	NA
ITGB2	cg21006727	-0.0346105	0.750689	-3.03947	0.00281076	0.850113	-3.7738	0.77392	0.73931	-0.0346105	21	46349059	R	II	TSS1500	shelf	TSS1500-shelf	chr21:46351328-46352911	TRUE	NA
CUL1	cg03423221	0.0096974	0.943428	3.03918	0.00281337	0.850113	-3.77465	0.936919	0.946617	0.0096974	7	148484185	R	I	Body	shelf	Body-shelf	chr7:148480129-148480504	NA	NA
PTCH1	cg13700197	0.0222462	0.904487	3.03901	0.00281482	0.850113	-3.77513	0.889555	0.911801	0.0222462	9	98221975	R	I	Body	opensea	Body-opensea		NA	NA
SIPA1L1	cg02058870	0.0454963	0.448756	3.03872	0.0028174	0.850113	-3.77597	0.418218	0.463714	0.0454963	14	72053146	R	II	5'UTR	opensea	5'UTR-opensea		NA	TRUE
PPP1R13B	cg15489228	0.0104357	0.907359	3.03869	0.00281766	0.850113	-3.77606	0.900355	0.91079	0.0104357	14	104204601	R	II	Body	shore	Body-shore	chr14:104205070-104205329	NA	NA
EMILIN2	cg21186722	0.0225355	0.897148	3.03852	0.00281915	0.850113	-3.77655	0.882021	0.904557	0.0225355	18	2905298	R	II	Body	shore	Body-shore	chr18:2905950-2907348	NA	NA
NCALD	cg01484156	-0.0102243	0.935007	-3.03785	0.00282504	0.850113	-3.77847	0.94187	0.931645	-0.0102243	8	102802615	R	II	5'UTR	opensea	5'UTR-opensea		NA	NA
GRM4	cg15884992	-0.0208457	0.815323	-3.03766	0.00282666	0.850113	-3.779	0.829315	0.808469	-0.0208457	6	34028192	R	II	Body	shelf	Body-shelf	chr6:34024201-34024457	NA	NA
PYGB	cg08601574	0.00855729	0.0554344	3.03724	0.00283037	0.850113	-3.78021	0.0496905	0.0582477	0.00855729	20	25228251	F	II	TSS1500	shore	TSS1500-shore	chr20:25228300-25229402	NA	NA
MAPK15	cg20422722	-0.0143207	0.860682	-3.03658	0.00283626	0.850113	-3.78212	0.870295	0.855974	-0.0143207	8	144803601	R	I	Body	shelf	Body-shelf	chr8:144800957-144801335	NA	NA
ATP10A	cg10734665	0.0198074	0.193547	3.0359	0.00284226	0.850113	-3.78407	0.180252	0.200059	0.0198074	15	26107410	R	II	Body	shore	Body-shore	chr15:26107503-26108818	NA	TRUE
PRKCA	cg25649039	0.0338775	0.801115	3.03566	0.00284436	0.850113	-3.78475	0.778375	0.812253	0.0338775	17	64335475	R	II	Body	opensea	Body-opensea		NA	TRUE
TRIM26	cg14971718	0.0164991	0.87802	3.03529	0.00284762	0.850113	-3.78581	0.866945	0.883444	0.0164991	6	30175327	F	II	5'UTR	opensea	5'UTR-opensea		NA	TRUE
SKI	cg02058628	0.0266992	0.368481	3.03528	0.00284776	0.850113	-3.78585	0.350559	0.377258	0.0266992	1	2164542	F	I	Body	shelf	Body-shelf	chr1:2158212-2161173	NA	NA
AGBL3	cg19461582	-0.0109496	0.0961418	-3.03452	0.00285447	0.850113	-3.78803	0.103492	0.092542	-0.0109496	7	134671987	F	I	5'UTR	shore	5'UTR-shore	chr7:134671119-134671750	NA	NA
MYO19	cg24527131	0.0104909	0.906841	3.0343	0.00285648	0.850113	-3.78867	0.899799	0.91029	0.0104909	17	34869085	R	II	Body	opensea	Body-opensea		NA	NA
SYCP2L	cg13620881	0.00824933	0.944228	3.0342	0.00285731	0.850113	-3.78894	0.938691	0.94694	0.00824933	6	10888129	R	II	Body	shore	Body-shore	chr6:10887184-10887622	NA	NA
LTA	cg01157951	-0.0352709	0.48306	-3.03403	0.00285889	0.850113	-3.78945	0.506735	0.471464	-0.0352709	6	31540399	R	II	5'UTR	opensea	5'UTR-opensea		NA	NA
MUC5B	cg23675726	0.00951353	0.907489	3.03397	0.00285936	0.850113	-3.7896	0.901103	0.910617	0.00951353	11	1257516	F	I	Body	shore	Body-shore	chr11:1257584-1257806	NA	NA
HOXC4	cg22151644	0.0258329	0.152816	3.03378	0.00286106	0.850113	-3.79015	0.135476	0.161309	0.0258329	12	54444047	R	II	5'UTR	shore	5'UTR-shore	chr12:54445876-54446113	NA	NA
LOC100128977	cg01906170	-0.00628659	0.966227	-3.03342	0.00286426	0.850113	-3.79118	0.970447	0.96416	-0.00628659	17	43969268	F	II	Body	shelf	Body-shelf	chr17:43971410-43975040	NA	NA
FBXO21	cg22251385	0.00917774	0.946738	3.03301	0.00286791	0.850113	-3.79235	0.940578	0.949756	0.00917774	12	117595820	R	I	Body	shelf	Body-shelf	chr12:117593353-117593699	NA	NA
PRDM16	cg14169886	-0.0258008	0.782029	-3.03254	0.00287213	0.850113	-3.79371	0.799347	0.773546	-0.0258008	1	3111849	F	II	Body	island	Body-island	chr1:3111579-3111909	NA	NA
ATF7	cg13074795	0.0130695	0.93356	3.0324	0.00287344	0.850113	-3.79413	0.924787	0.937857	0.0130695	12	53996158	F	II	5'UTR	opensea	5'UTR-opensea		NA	NA
PML	cg18763223	-0.0145792	0.879452	-3.03216	0.00287556	0.850113	-3.79481	0.889238	0.874659	-0.0145792	15	74334701	R	II	Body	opensea	Body-opensea		NA	TRUE
BCL3	cg21606696	0.00974542	0.908504	3.03197	0.00287726	0.850113	-3.79535	0.901963	0.911708	0.00974542	19	45259535	R	II	Body	shore	Body-shore	chr19:45260352-45261809	NA	TRUE
KCNJ1	cg05193832	0.0136698	0.93093	3.03117	0.00288442	0.850113	-3.79764	0.921754	0.935424	0.0136698	11	128736844	F	II	5'UTR	opensea	5'UTR-opensea		NA	NA
H2AFY	cg23137088	0.0258622	0.822922	3.03113	0.00288475	0.850113	-3.79775	0.805562	0.831425	0.0258622	5	134736506	R	II	TSS1500	shore	TSS1500-shore	chr5:134734096-134735261	NA	NA
PCGF3	cg22213235	0.0136363	0.94012	3.03072	0.00288845	0.850113	-3.79893	0.930967	0.944603	0.0136363	4	748946	R	I	Body	shelf	Body-shelf	chr4:752029-753788	NA	NA
DUSP6	cg20722088	0.0155766	0.906669	3.03062	0.00288935	0.850113	-3.79922	0.896213	0.91179	0.0155766	12	89742886	F	II	3'UTR	shelf	3'UTR-shelf	chr12:89745168-89748144	NA	TRUE
GIGYF2	cg14730097	0.0178117	0.921513	3.03044	0.00289096	0.850113	-3.79973	0.909557	0.927369	0.0178117	2	233632281	F	II	Body	opensea	Body-opensea		NA	NA
CENPL	cg04555837	0.0198468	0.928444	3.03019	0.00289326	0.850113	-3.80047	0.915122	0.934969	0.0198468	1	173768981	R	II	3'UTR	opensea	3'UTR-opensea		NA	NA
C6orf10	cg06545464	-0.0153593	0.847283	-3.02953	0.00289922	0.850113	-3.80236	0.857593	0.842234	-0.0153593	6	32299649	R	II	Body	opensea	Body-opensea		NA	NA
SGEF	cg03608828	0.045697	0.703927	3.02911	0.002903	0.850113	-3.80356	0.673254	0.718951	0.045697	3	153964763	R	II	Body	opensea	Body-opensea		NA	TRUE
CNTN2	cg06906555	0.0227376	0.310037	3.02874	0.00290633	0.850113	-3.80462	0.294774	0.317512	0.0227376	1	205011906	R	II	TSS1500	opensea	TSS1500-opensea		TRUE	NA
VSX2	cg02084669	-0.00545318	0.0425995	-3.02815	0.00291163	0.850113	-3.8063	0.0462598	0.0408066	-0.00545318	14	74707360	R	II	Body	island	Body-island	chr14:74706188-74708192	TRUE	TRUE
ELSPBP1	cg08981777	0.036672	0.837712	3.028	0.00291301	0.850113	-3.80673	0.813097	0.849769	0.036672	19	48497737	R	II	TSS200	opensea	TSS200-opensea		NA	NA
ZNF350	cg27565719	-0.023773	0.0921341	-3.02798	0.00291319	0.850113	-3.80679	0.108091	0.0843183	-0.023773	19	52490069	R	II	1stExon	opensea	1stExon-opensea		TRUE	NA	low-CpG:57181862-57181914
ZNF420	cg02705894	0.0135477	0.940868	3.02775	0.00291524	0.850113	-3.80744	0.931775	0.945323	0.0135477	19	37620041	F	II	3'UTR	opensea	3'UTR-opensea		NA	NA			rs61056688
LIN7A	cg17061244	0.0107063	0.122143	3.02764	0.00291624	0.850113	-3.80775	0.114956	0.125663	0.0107063	12	81331469	R	II	1stExon	island	1stExon-island	chr12:81330608-81331514	TRUE	NA	high-CpG:79855580-79855662
HORMAD2	cg21890667	0.0271477	0.579043	3.02724	0.00291993	0.850113	-3.80892	0.560821	0.587968	0.0271477	22	30476089	F	I	TSS1500	island	TSS1500-island	chr22:30476012-30476530	NA	NA
KIF19	cg14952312	0.0399867	0.507625	3.02697	0.00292236	0.850113	-3.80969	0.480785	0.520772	0.0399867	17	72350710	R	I	Body	island	Body-island	chr17:72350346-72350711	NA	NA
ZNF608	cg05957504	0.0302494	0.745313	3.02666	0.00292518	0.850113	-3.81058	0.725009	0.755258	0.0302494	5	124014639	F	II	Body	opensea	Body-opensea		NA	TRUE
EEF1E1	cg21717369	0.0292363	0.326768	3.02638	0.0029277	0.850113	-3.81137	0.307144	0.33638	0.0292363	6	8103092	R	II	TSS1500	shore	TSS1500-shore	chr6:8102504-8102885	NA	NA
PRRT1	cg17218813	0.0229234	0.195214	3.0261	0.00293025	0.850113	-3.81217	0.179827	0.202751	0.0229234	6	32119616	R	II	1stExon	shore	1stExon-shore	chr6:32118101-32118544	NA	NA
TNFRSF8	cg22428027	-0.0363391	0.620153	-3.02571	0.00293379	0.850113	-3.81328	0.644545	0.608206	-0.0363391	1	12128827	F	II	Body	opensea	Body-opensea		NA	TRUE
ARHGEF17	cg03499808	0.0178994	0.0959622	3.02536	0.00293704	0.850113	-3.81431	0.0839475	0.101847	0.0178994	11	73020459	F	I	1stExon	island	1stExon-island	chr11:73018452-73020563	NA	NA	high-CpG:72698075-72698291
ALCAM	cg24685239	0.0119458	0.944172	3.02529	0.00293769	0.850113	-3.81451	0.936153	0.948099	0.0119458	3	105159482	R	II	Body	opensea	Body-opensea		NA	TRUE
RNF4	cg15967188	-0.00791724	0.0407995	-3.02523	0.00293817	0.850113	-3.81466	0.0461138	0.0381966	-0.00791724	4	2470700	F	II	TSS200	island	TSS200-island	chr4:2470219-2471728	NA	NA
SMOC2	cg07979566	0.0145799	0.946989	3.02422	0.00294741	0.850113	-3.81755	0.937202	0.951782	0.0145799	6	169067435	R	II	3'UTR	opensea	3'UTR-opensea		NA	TRUE
DEFA6	cg16834356	0.0131973	0.906406	3.02396	0.0029498	0.850113	-3.8183	0.897548	0.910745	0.0131973	8	6782601	R	II	Body	opensea	Body-opensea		NA	NA			rs55637039
C19orf38	cg12483357	0.0121597	0.944089	3.02252	0.00296306	0.850113	-3.82243	0.935927	0.948086	0.0121597	19	10958336	F	II	TSS1500	opensea	TSS1500-opensea		NA	NA		rs12974563
BCKDK	cg05299836	-0.0388092	0.718728	-3.02108	0.00297634	0.850113	-3.82655	0.744778	0.705969	-0.0388092	16	31119067	R	II	TSS1500	shore	TSS1500-shore	chr16:31119557-31120744	NA	NA
NPHP4	cg20383686	-0.00526164	0.0579324	-3.02101	0.00297695	0.850113	-3.82674	0.0614642	0.0562025	-0.00526164	1	6052612	F	II	TSS200	island	TSS200-island	chr1:6051595-6052955	NA	NA
FAM190B	cg11390690	0.00790842	0.949741	3.01994	0.00298687	0.850113	-3.8298	0.944432	0.952341	0.00790842	10	86120572	F	II	5'UTR	opensea	5'UTR-opensea		NA	TRUE
KCNQ1	cg17291157	-0.00853865	0.94538	-3.01945	0.0029914	0.850113	-3.8312	0.951111	0.942573	-0.00853865	11	2482284	R	II	TSS1500	opensea	TSS1500-opensea		NA	NA
SLC2A4RG	cg06226150	-0.0158797	0.203528	-3.01942	0.00299169	0.850113	-3.83129	0.214187	0.198307	-0.0158797	20	62369956	F	II	TSS1500	island	TSS1500-island	chr20:62368955-62371962	NA	NA		rs1151625
GCA	cg01779116	0.0163766	0.875302	3.01866	0.00299881	0.850113	-3.83348	0.86431	0.880686	0.0163766	2	163203546	R	II	Body	shelf	Body-shelf	chr2:163200575-163201025	NA	NA
KLHL28	cg03544502	-0.00523742	0.958567	-3.01862	0.00299918	0.850113	-3.83359	0.962082	0.956845	-0.00523742	14	45397842	R	II	3'UTR	opensea	3'UTR-opensea		NA	NA
RPTOR	cg07126783	0.0296269	0.417355	3.01852	0.00300008	0.850113	-3.83387	0.397468	0.427095	0.0296269	17	78800767	R	I	Body	shore	Body-shore	chr17:78798780-78799160	TRUE	TRUE
FGF7	cg09926783	0.0363641	0.869984	3.01692	0.00301506	0.850113	-3.83845	0.845575	0.881939	0.0363641	15	49716645	R	II	Body	opensea	Body-opensea		NA	TRUE
RRN3P2	cg00525931	0.0234789	0.808006	3.0169	0.00301521	0.850113	-3.8385	0.792246	0.815725	0.0234789	16	29084744	F	II	TSS1500	shore	TSS1500-shore	chr16:29086220-29086434	NA	NA
STK24	cg01053282	-0.0134561	0.850311	-3.0168	0.0030161	0.850113	-3.83877	0.859343	0.845887	-0.0134561	13	99179966	R	II	Body	opensea	Body-opensea		NA	TRUE
C3orf32	cg02100848	-0.0198952	0.764366	-3.01677	0.00301643	0.850113	-3.83887	0.77772	0.757825	-0.0198952	3	8693859	R	II	TSS200	opensea	TSS200-opensea		NA	NA
SDCCAG1	cg16990505	-0.00749953	0.0331543	-3.01665	0.00301752	0.850113	-3.83921	0.0381882	0.0306887	-0.00749953	14	50319680	R	II	TSS200	shore	TSS200-shore	chr14:50319426-50319632	NA	NA
COX5A	cg12478809	-0.0100696	0.0554212	-3.01664	0.00301767	0.850113	-3.83925	0.0621803	0.0521107	-0.0100696	15	75230753	R	II	TSS1500	shore	TSS1500-shore	chr15:75229782-75230660	NA	NA
MRPL16	cg14853734	-0.00915326	0.0715576	-3.01663	0.00301773	0.850113	-3.83927	0.0777015	0.0685483	-0.00915326	11	59577941	F	II	Body	shore	Body-shore	chr11:59578090-59578379	TRUE	NA			rs75769891
SHANK2	cg20237888	0.0672573	0.88955	3.01631	0.00302077	0.850113	-3.8402	0.844405	0.911662	0.0672573	11	70794833	F	II	Body	opensea	Body-opensea		NA	NA
UACA	cg13571319	-0.00763809	0.946384	-3.01615	0.00302223	0.850113	-3.84064	0.951511	0.943873	-0.00763809	15	70949082	R	II	3'UTR	opensea	3'UTR-opensea		NA	NA
KIF5A	cg23186534	0.0095602	0.955041	3.01607	0.00302295	0.850113	-3.84086	0.948624	0.958184	0.0095602	12	57943421	R	II	TSS1500	shore	TSS1500-shore	chr12:57943662-57943926	TRUE	NA
ZNF880	cg02627531	-0.00532254	0.036678	-3.01561	0.00302728	0.850113	-3.84218	0.0402506	0.0349281	-0.00532254	19	52873085	R	II	TSS200	island	TSS200-island	chr19:52873084-52873572	TRUE	NA
LGALS3	cg19099850	-0.00527396	0.0429126	-3.01521	0.00303105	0.850113	-3.84333	0.0464527	0.0411787	-0.00527396	14	55595958	R	I	1stExon	island	1stExon-island	chr14:55595697-55596692	NA	NA	high-CpG:54665685-54665731
TRPV4	cg04717595	0.0223587	0.722521	3.01506	0.00303246	0.850113	-3.84375	0.707513	0.729872	0.0223587	12	110260208	R	II	5'UTR	opensea	5'UTR-opensea		NA	TRUE
EIF1AD	cg03857673	-0.0125882	0.0645171	-3.01499	0.0030331	0.850113	-3.84395	0.0729667	0.0603784	-0.0125882	11	65769520	F	II	1stExon	island	1stExon-island	chr11:65769397-65770057	NA	NA	high-CpG:65525985-65526868
RPA3	cg01018260	-0.00754016	0.0374427	-3.01489	0.00303406	0.850113	-3.84424	0.0425039	0.0349637	-0.00754016	7	7679762	R	II	Body	shore	Body-shore	chr7:7679840-7680679	NA	NA
HYI	cg05396731	-0.0144818	0.106624	-3.01471	0.00303578	0.850113	-3.84476	0.116344	0.101863	-0.0144818	1	43920161	R	I	TSS1500	shore	TSS1500-shore	chr1:43919083-43919814	TRUE	NA
PSMB9	cg07250080	-0.0187238	0.116279	-3.0146	0.00303676	0.850113	-3.84506	0.128847	0.110123	-0.0187238	6	32822278	F	I	Body	island	Body-island	chr6:32820849-32822370	NA	NA		rs1351382
ENSA	cg13905776	-0.0123769	0.0497605	-3.0142	0.00304057	0.850113	-3.84621	0.0580683	0.0456913	-0.0123769	1	150601648	F	II	Body	shore	Body-shore	chr1:150601710-150602201	NA	NA
C20orf199	cg24465118	-0.0247781	0.0755847	-3.01385	0.0030439	0.850113	-3.84722	0.0922166	0.0674385	-0.0247781	20	47895107	F	I	Body	island	Body-island	chr20:47894197-47895199	NA	NA
ANG	cg18321533	0.00937952	0.904698	3.01381	0.00304423	0.850113	-3.84732	0.898402	0.907782	0.00937952	14	21162163	R	II	Body	opensea	Body-opensea		NA	NA
PTCHD3	cg00650361	-0.0232267	0.531304	-3.01289	0.00305289	0.850113	-3.84994	0.546894	0.523668	-0.0232267	10	27703289	F	I	1stExon	island	1stExon-island	chr10:27702368-27703378	NA	NA
GMDS	cg14358088	0.0380762	0.666648	3.01281	0.00305364	0.850113	-3.85016	0.64109	0.679166	0.0380762	6	2063957	F	II	Body	opensea	Body-opensea		NA	TRUE
HEYL	cg04977528	0.0269373	0.561899	3.01228	0.00305866	0.850113	-3.85168	0.543817	0.570755	0.0269373	1	40091349	R	I	3'UTR	opensea	3'UTR-opensea		TRUE	TRUE
C10orf79	cg15749148	-0.00911525	0.0597291	-3.01212	0.00306026	0.850113	-3.85216	0.0658475	0.0567323	-0.00911525	10	105992428	R	II	TSS1500	shore	TSS1500-shore	chr10:105991899-105992248	NA	NA
TBCD	cg18121066	0.0273358	0.695521	3.01142	0.00306685	0.850113	-3.85414	0.677172	0.704508	0.0273358	17	80794274	F	I	Body	shelf	Body-shelf	chr17:80790368-80790581	NA	NA
BTBD2	cg15773755	-0.035834	0.620873	-3.01127	0.00306826	0.850113	-3.85456	0.644926	0.609092	-0.035834	19	1998801	R	II	Body	island	Body-island	chr19:1998800-1999332	NA	NA
OXT	cg13725599	0.0363517	0.788275	3.01127	0.00306828	0.850113	-3.85457	0.763875	0.800226	0.0363517	20	3052262	F	I	TSS200	island	TSS200-island	chr20:3052097-3053103	NA	NA
EYA4	cg21607030	-0.0104194	0.0766721	-3.01044	0.0030762	0.850113	-3.85694	0.0836659	0.0732465	-0.0104194	6	133563532	R	II	5'UTR	island	5'UTR-island	chr6:133562086-133563586	NA	TRUE
DCP1B	cg22341533	0.00799578	0.97206	3.01005	0.00307988	0.850113	-3.85804	0.966693	0.974689	0.00799578	12	2066003	R	II	Body	opensea	Body-opensea		NA	NA
KIFC1	cg06921606	-0.00747841	0.0551632	-3.00996	0.00308079	0.850113	-3.85831	0.060183	0.0527046	-0.00747841	6	33359455	R	II	5'UTR	island	5'UTR-island	chr6:33359097-33359975	NA	NA
ZNF230	cg03039196	-0.0176452	0.0841478	-3.0099	0.00308131	0.850113	-3.85847	0.0959919	0.0783467	-0.0176452	19	44506973	F	II	TSS200	shore	TSS200-shore	chr19:44507079-44507300	NA	NA		rs390369
LTB4R2	cg26310551	-0.0622715	0.331216	-3.00982	0.00308209	0.850113	-3.8587	0.373015	0.310743	-0.0622715	14	24780540	F	I	Body	island	Body-island	chr14:24779874-24780932	TRUE	NA	high-CpG:23849959-23850497
C3orf77	cg03310007	0.0202517	0.850628	3.00956	0.00308454	0.850113	-3.85943	0.837034	0.857286	0.0202517	3	44281926	F	II	TSS1500	shore	TSS1500-shore	chr3:44283239-44283838	NA	NA
PLEC1	cg24507266	0.0378258	0.307874	3.00863	0.00309347	0.850113	-3.86209	0.282484	0.32031	0.0378258	8	145027948	R	I	1stExon	island	1stExon-island	chr8:145027911-145028352	NA	NA
MAD1L1	cg05211192	0.0133495	0.897385	3.00826	0.00309699	0.850113	-3.86314	0.888424	0.901774	0.0133495	7	2119076	F	II	Body	shelf	Body-shelf	chr7:2116367-2116781	NA	NA
RNU5E	cg11323506	0.0273127	0.397523	3.0082	0.00309758	0.850113	-3.86332	0.37919	0.406503	0.0273127	5	80529135	F	I	Body	opensea	Body-opensea		NA	TRUE
SERPINB8	cg07565089	-0.00758033	0.0491163	-3.00816	0.00309803	0.850113	-3.86345	0.0542044	0.0466241	-0.00758033	18	61646886	F	II	Body	opensea	Body-opensea		TRUE	NA
NHEDC2	cg18606098	0.0137121	0.92445	3.00706	0.00310851	0.850113	-3.86656	0.915246	0.928958	0.0137121	4	103998717	F	II	TSS1500	shore	TSS1500-shore	chr4:103997208-103998007	NA	NA			rs73835142
MAFG	cg23018755	0.0409726	0.424117	3.00685	0.00311053	0.850113	-3.86716	0.396615	0.437587	0.0409726	17	79881529	F	I	5'UTR	shore	5'UTR-shore	chr17:79880449-79880872	TRUE	NA
EXT1	cg14028708	0.00908809	0.932973	3.00683	0.00311078	0.850113	-3.86723	0.926873	0.935961	0.00908809	8	118837943	R	II	Body	opensea	Body-opensea		NA	TRUE			rs71530884
SLC9A3	cg25518170	0.0345999	0.895861	3.00675	0.00311156	0.850113	-3.86746	0.872637	0.907237	0.0345999	5	493308	R	II	Body	shore	Body-shore	chr5:494803-495306	NA	NA
ZNF132	cg07878486	-0.0110534	0.0410155	-3.00645	0.00311438	0.850113	-3.8683	0.0484349	0.0373815	-0.0110534	19	58951885	R	II	TSS1500	island	TSS1500-island	chr19:58951214-58952250	TRUE	NA
ACLY	cg19443920	0.0227019	0.720445	3.00507	0.00312772	0.850113	-3.87223	0.705207	0.727909	0.0227019	17	40075879	F	I	TSS1500	shore	TSS1500-shore	chr17:40074291-40075380	NA	NA
DTNBP1	cg17432898	-0.0131633	0.0943732	-3.00445	0.00313373	0.850113	-3.874	0.103209	0.0900456	-0.0131633	6	15663501	R	I	TSS1500	shore	TSS1500-shore	chr6:15662444-15663412	NA	NA
EVI5L	cg00433917	0.0149906	0.847091	3.00445	0.00313376	0.850113	-3.87401	0.837028	0.852019	0.0149906	19	7915517	F	I	Body	shore	Body-shore	chr19:7913751-7913968	TRUE	NA			rs28685793
STX12	cg24717891	-0.00759241	0.0480773	-3.00433	0.00313487	0.850113	-3.87433	0.0531736	0.0455812	-0.00759241	1	28099366	F	II	TSS1500	shore	TSS1500-shore	chr1:28099628-28100031	NA	NA
ZC3H18	cg05943563	-0.00588052	0.0664648	-3.004	0.00313808	0.850113	-3.87527	0.070412	0.0645314	-0.00588052	16	88636557	R	II	TSS1500	island	TSS1500-island	chr16:88636176-88637333	NA	NA
RNF182	cg23532765	-0.0134863	0.113906	-3.00346	0.00314331	0.850113	-3.87681	0.122958	0.109472	-0.0134863	6	13925505	R	I	5'UTR	island	5'UTR-island	chr6:13925099-13925510	NA	NA
PPM1F	cg25172145	0.0253437	0.829703	3.00341	0.00314388	0.850113	-3.87697	0.812691	0.838035	0.0253437	22	22296625	R	II	Body	shelf	Body-shelf	chr22:22292528-22292875	NA	NA
ZNF385A	cg10512886	-0.0248173	0.714316	-3.00324	0.00314554	0.850113	-3.87746	0.730975	0.706157	-0.0248173	12	54779367	R	II	Body	opensea	Body-opensea		NA	TRUE
LSM4	cg26172319	0.011028	0.900656	3.00305	0.00314731	0.850113	-3.87798	0.893254	0.904282	0.011028	19	18421854	F	II	Body	shore	Body-shore	chr19:18420489-18420736	NA	NA
ATP5L	cg11452292	-0.0126346	0.0583504	-3.0021	0.00315662	0.850113	-3.88069	0.0668311	0.0541966	-0.0126346	11	118271932	R	II	TSS200	shore	TSS200-shore	chr11:118272261-118272546	TRUE	NA
CACNA1H	cg08353479	-0.0139663	0.812857	-3.00191	0.00315847	0.850113	-3.88123	0.822231	0.808265	-0.0139663	16	1267618	R	II	Body	shore	Body-shore	chr16:1267865-1268605	NA	NA
LPAR1	cg13960493	0.0187792	0.918382	3.00072	0.0031701	0.850113	-3.88462	0.905777	0.924556	0.0187792	9	113658492	R	II	Body	opensea	Body-opensea		NA	TRUE
UNC45A	cg27064981	-0.00652766	0.0501831	-3.0005	0.00317224	0.850113	-3.88524	0.0545646	0.048037	-0.00652766	15	91478553	F	I	1stExon	island	1stExon-island	chr15:91478117-91478983	NA	NA	high-CpG:89279517-89279828
DIRAS1	cg18036235	-0.0119392	0.305066	-2.99954	0.00318165	0.850113	-3.88796	0.31308	0.30114	-0.0119392	19	2721669	R	I	TSS1500	island	TSS1500-island	chr19:2720630-2721783	NA	NA
NCALD	cg14032371	0.0087006	0.913272	2.9983	0.00319392	0.850113	-3.89151	0.907432	0.916133	0.0087006	8	103137859	F	II	TSS1500	shore	TSS1500-shore	chr8:103135914-103136775	NA	NA
ZNF331	cg06551490	-0.0287281	0.140368	-2.99799	0.00319693	0.850113	-3.89237	0.159651	0.130923	-0.0287281	19	54024806	R	II	1stExon	island	1stExon-island	chr19:54024645-54024923	NA	NA
STOX1	cg22792569	0.00838574	0.959788	2.9967	0.0032097	0.850113	-3.89604	0.954159	0.962545	0.00838574	10	70652467	R	II	3'UTR	opensea	3'UTR-opensea		NA	NA
THAP4	cg07523788	0.00919064	0.936316	2.99652	0.00321145	0.850113	-3.89654	0.930147	0.939337	0.00919064	2	242572342	F	II	Body	island	Body-island	chr2:242572311-242572702	NA	NA
SLC1A7	cg16999602	-0.0179611	0.822371	-2.99635	0.00321319	0.850113	-3.89704	0.834427	0.816466	-0.0179611	1	53608163	R	II	1stExon	opensea	1stExon-opensea		NA	NA
GPD1L	cg15318697	0.0105384	0.927332	2.99559	0.00322074	0.850113	-3.8992	0.920258	0.930796	0.0105384	3	32187901	F	II	Body	opensea	Body-opensea		NA	TRUE		rs9839669
DNAH17	cg14971269	-0.0119187	0.87717	-2.99549	0.0032217	0.850113	-3.89947	0.88517	0.873252	-0.0119187	17	76498808	R	II	Body	island	Body-island	chr17:76498807-76499075	NA	NA
SLC25A33	cg09058554	0.0296851	0.730818	2.99489	0.00322771	0.850113	-3.90119	0.710892	0.740577	0.0296851	1	9600721	F	II	Body	shore	Body-shore	chr1:9599350-9600444	NA	NA
PLCH2	cg24902038	-0.0206054	0.787069	-2.99488	0.0032278	0.850113	-3.90121	0.8009	0.780295	-0.0206054	1	2428882	F	II	Body	opensea	Body-opensea		NA	NA
CUX2	cg19720753	-0.016179	0.879234	-2.99487	0.00322784	0.850113	-3.90122	0.890094	0.873915	-0.016179	12	111477290	F	II	Body	shelf	Body-shelf	chr12:111471960-111473546	NA	NA
XPO7	cg22872857	0.0123239	0.916705	2.99429	0.00323365	0.850113	-3.90288	0.908433	0.920757	0.0123239	8	21794985	F	II	Body	opensea	Body-opensea		NA	TRUE
VCAN	cg27109568	0.00943945	0.936167	2.99427	0.00323387	0.850113	-3.90294	0.92983	0.93927	0.00943945	5	82876579	R	II	3'UTR	opensea	3'UTR-opensea		NA	NA
PLEKHN1	cg16352072	0.0238334	0.847083	2.99408	0.00323572	0.850113	-3.90347	0.831085	0.854918	0.0238334	1	910223	R	II	3'UTR	shelf	3'UTR-shelf	chr1:912869-913153	NA	NA
MIR495	cg26931307	0.0142837	0.906209	2.99276	0.00324898	0.850113	-3.90723	0.896622	0.910905	0.0142837	14	101499620	R	II	TSS1500	opensea	TSS1500-opensea		NA	NA
NYNRIN	cg21003878	-0.0121902	0.897592	-2.99199	0.00325664	0.850113	-3.9094	0.905774	0.893584	-0.0121902	14	24872323	R	II	Body	shelf	Body-shelf	chr14:24868163-24868590	NA	TRUE
WDR12	cg17745291	0.013817	0.914577	2.99189	0.00325767	0.850113	-3.90969	0.905302	0.919119	0.013817	2	203778143	R	II	TSS1500	shore	TSS1500-shore	chr2:203776859-203777522	NA	NA
GPR133	cg24947371	0.0376804	0.667428	2.99178	0.00325878	0.850113	-3.91	0.642136	0.679817	0.0376804	12	131488726	F	I	Body	island	Body-island	chr12:131488696-131488975	NA	NA			rs60821172
CCDC102B	cg22227582	0.0139175	0.912195	2.99143	0.00326232	0.850113	-3.911	0.902853	0.91677	0.0139175	18	66694317	F	II	Body	opensea	Body-opensea		NA	NA		rs55829116
TRIB3	cg21113923	0.00879127	0.934366	2.99137	0.00326286	0.850113	-3.91115	0.928465	0.937256	0.00879127	20	360750	F	II	TSS1500	shore	TSS1500-shore	chr20:361489-362805	NA	NA		rs6139007	rs73891975
HSPB3	cg20169062	0.0114191	0.934702	2.99028	0.00327385	0.850113	-3.91425	0.927038	0.938457	0.0114191	5	53751411	R	II	TSS200	opensea	TSS200-opensea		NA	NA
RPP25	cg15611336	0.0231134	0.297326	2.99011	0.00327564	0.850113	-3.91475	0.281812	0.304925	0.0231134	15	75248496	R	I	1stExon	island	1stExon-island	chr15:75248277-75249922	NA	NA
ZNF423	cg02238504	0.00841813	0.940512	2.9899	0.00327769	0.850113	-3.91532	0.934861	0.94328	0.00841813	16	49861375	F	II	TSS1500	opensea	TSS1500-opensea		NA	NA
HMGA2	cg03114845	0.0171746	0.907653	2.98949	0.00328189	0.850113	-3.9165	0.896124	0.913299	0.0171746	12	66270387	R	II	Body	opensea	Body-opensea		NA	TRUE
RAI1	cg22946219	0.0158214	0.899336	2.98903	0.00328654	0.850113	-3.9178	0.888716	0.904538	0.0158214	17	17714414	F	I	3'UTR	island	3'UTR-island	chr17:17712911-17714456	TRUE	TRUE
SORCS2	cg14372037	-0.0272015	0.397932	-2.98902	0.00328657	0.850113	-3.91781	0.41619	0.388989	-0.0272015	4	7526671	F	II	Body	opensea	Body-opensea		NA	NA
SEC22A	cg05468251	-0.00579466	0.0408722	-2.98847	0.0032922	0.850113	-3.91939	0.0447618	0.0389671	-0.00579466	3	122920710	R	I	TSS200	island	TSS200-island	chr3:122920703-122921114	NA	NA
SLCO3A1	cg27132471	0.0101258	0.0788837	2.98847	0.00329222	0.850113	-3.91939	0.072087	0.0822128	0.0101258	15	92613280	R	II	Body	opensea	Body-opensea		TRUE	NA
DYNLL1	cg27003827	-0.00565382	0.0556834	-2.98838	0.0032931	0.850113	-3.91964	0.0594785	0.0538246	-0.00565382	12	120906953	F	II	TSS1500	island	TSS1500-island	chr12:120906678-120907894	NA	NA
PTPRN2	cg19744528	0.0433561	0.763212	2.98824	0.00329456	0.850113	-3.92004	0.73411	0.777466	0.0433561	7	157553346	F	II	Body	shelf	Body-shelf	chr7:157550547-157551025	NA	NA
RTN4RL1	cg03214325	-0.0110438	0.826132	-2.98808	0.00329615	0.850113	-3.92049	0.833545	0.822501	-0.0110438	17	1850539	F	I	Body	opensea	Body-opensea		NA	NA
TNXB	cg14011611	0.00938877	0.952862	2.98794	0.00329753	0.850113	-3.92087	0.94656	0.955949	0.00938877	6	32023383	F	II	Body	opensea	Body-opensea		NA	NA		rs9267796
LOC100129034	cg13654962	0.0170565	0.861455	2.98777	0.0032993	0.850113	-3.92137	0.850006	0.867062	0.0170565	9	127119208	F	II	Body	opensea	Body-opensea		NA	NA		rs61166850
HOPX	cg16362201	0.0120844	0.938014	2.98763	0.00330067	0.850113	-3.92175	0.929903	0.941987	0.0120844	4	57518456	F	II	Body	shelf	Body-shelf	chr4:57521621-57522703	NA	NA
GRM4	cg21797718	-0.0218547	0.838688	-2.98743	0.00330271	0.850113	-3.92232	0.853357	0.831503	-0.0218547	6	34024416	R	II	Body	island	Body-island	chr6:34024201-34024457	TRUE	TRUE
RPS15	cg00079302	-0.0103834	0.931147	-2.98726	0.00330452	0.850113	-3.92282	0.938117	0.927733	-0.0103834	19	1439985	F	II	Body	island	Body-island	chr19:1439951-1440423	NA	NA
TRAF7	cg00812236	0.0374239	0.684478	2.98688	0.00330834	0.850113	-3.92388	0.659358	0.696782	0.0374239	16	2210434	R	II	5'UTR	shelf	5'UTR-shelf	chr16:2214222-2215518	NA	TRUE
MATR3	cg25391820	0.0105045	0.110509	2.98603	0.00331701	0.850113	-3.92629	0.103458	0.113962	0.0105045	5	138608519	R	II	TSS1500	shore	TSS1500-shore	chr5:138609320-138609851	NA	TRUE
JAM2	cg14553600	-0.00796784	0.0580722	-2.98549	0.00332255	0.850113	-3.92782	0.0634205	0.0554526	-0.00796784	21	27011793	R	I	1stExon	island	1stExon-island	chr21:27011624-27012398	TRUE	NA	high-CpG:25933588-25933956
BAT1	cg09981533	-0.0231266	0.814804	-2.98546	0.00332281	0.850113	-3.9279	0.830327	0.8072	-0.0231266	6	31507701	R	II	Body	shore	Body-shore	chr6:31509668-31509896	NA	NA
PTOV1	cg23301142	-0.00546076	0.0418089	-2.9853	0.00332446	0.850113	-3.92835	0.0454743	0.0400136	-0.00546076	19	50354157	F	I	TSS1500	island	TSS1500-island	chr19:50353790-50355483	NA	NA
BAZ2A	cg23346227	0.0193809	0.900476	2.98504	0.00332711	0.850113	-3.92909	0.887467	0.906848	0.0193809	12	57024964	R	I	Body	shore	Body-shore	chr12:57023296-57024233	NA	NA
PTPN14	cg16144317	0.0103039	0.10009	2.98502	0.00332739	0.850113	-3.92916	0.0931736	0.103477	0.0103039	1	214725524	F	II	TSS1500	island	TSS1500-island	chr1:214725192-214725528	NA	NA		rs7550560
PLEC1	cg21900799	-0.0265359	0.853043	-2.9847	0.00333066	0.850113	-3.93007	0.870855	0.844319	-0.0265359	8	145004388	F	I	Body	shore	Body-shore	chr8:145003589-145004145	NA	NA
44075	cg16465128	-0.0103505	0.0671716	-2.98416	0.00333621	0.850113	-3.9316	0.0741192	0.0637686	-0.0103505	16	30389462	F	II	3'UTR	island	3'UTR-island	chr16:30389035-30390631	NA	NA
FLJ90757	cg09187107	0.0396801	0.442526	2.9838	0.00333983	0.850113	-3.93259	0.415892	0.455572	0.0396801	17	79006087	F	I	Body	shore	Body-shore	chr17:79006584-79006835	NA	NA			rs79098470
LTB4R	cg21886367	-0.0403738	0.342763	-2.98282	0.00334992	0.850113	-3.93537	0.369863	0.329489	-0.0403738	14	24780825	F	II	5'UTR	island	5'UTR-island	chr14:24779874-24780932	NA	NA
NEUROD1	cg03578473	0.0156395	0.0941067	2.98227	0.00335566	0.850113	-3.93694	0.083609	0.0992484	0.0156395	2	182546504	F	II	TSS1500	shore	TSS1500-shore	chr2:182547873-182549177	NA	NA
LOC285768	cg24966115	0.0104134	0.929372	2.98163	0.00336221	0.850113	-3.93873	0.922382	0.932795	0.0104134	6	1004106	F	I	Body	opensea	Body-opensea		NA	NA
CLDN14	cg11628880	-0.0107784	0.915254	-2.98153	0.00336324	0.850113	-3.93902	0.922489	0.911711	-0.0107784	21	37852492	R	II	5'UTR	opensea	5'UTR-opensea		NA	NA
HLA-DOB	cg27246453	0.0316089	0.287404	2.98117	0.00336695	0.850113	-3.94003	0.266187	0.297796	0.0316089	6	32783881	F	II	Body	opensea	Body-opensea		NA	NA		rs2621326
KNCN	cg19987219	0.0256	0.900021	2.98105	0.00336824	0.850113	-3.94038	0.882837	0.908437	0.0256	1	47016749	F	II	1stExon	opensea	1stExon-opensea		NA	NA		rs61997191
SLC2A6	cg13947653	0.00844104	0.100731	2.97988	0.00338033	0.850113	-3.94368	0.0950647	0.103506	0.00844104	9	136343843	R	II	Body	shore	Body-shore	chr9:136343980-136344764	NA	NA
CDK12	cg22133495	-0.00827574	0.0395007	-2.97981	0.00338113	0.850113	-3.94389	0.0450557	0.0367799	-0.00827574	17	37618498	F	II	1stExon	shore	1stExon-shore	chr17:37617531-37618045	NA	NA			rs34303030
SQLE	cg09984392	0.0164225	0.131558	2.97967	0.00338259	0.850113	-3.94429	0.120535	0.136957	0.0164225	8	126011784	R	I	1stExon	shore	1stExon-shore	chr8:126010436-126011194	NA	NA
SLC6A16	cg00041047	0.0221191	0.901115	2.97953	0.00338405	0.850113	-3.94469	0.886268	0.908387	0.0221191	19	49828629	F	I	TSS200	island	TSS200-island	chr19:49828412-49828668	NA	NA
REG4	cg11958962	0.0178223	0.911563	2.97943	0.00338503	0.850113	-3.94495	0.8996	0.917422	0.0178223	1	120354655	F	II	TSS1500	opensea	TSS1500-opensea		NA	NA
OR4D2	cg09333392	0.0210563	0.882932	2.97858	0.00339393	0.850113	-3.94737	0.868799	0.889855	0.0210563	17	56246851	F	II	TSS200	opensea	TSS200-opensea		NA	NA		rs74871806
SLFN12L	cg05717794	0.0233155	0.336611	2.97697	0.00341075	0.850113	-3.95191	0.320961	0.344277	0.0233155	17	33822621	R	I	Body	opensea	Body-opensea		NA	NA
PRR3	cg11320544	0.00918282	0.956562	2.9768	0.00341249	0.850113	-3.95238	0.950398	0.959581	0.00918282	6	30526487	F	II	Body	shore	Body-shore	chr6:30523775-30525189	NA	NA
SGK1	cg13307058	0.0252423	0.245125	2.97679	0.00341267	0.850113	-3.95243	0.228181	0.253424	0.0252423	6	134497542	F	I	TSS1500	island	TSS1500-island	chr6:134497536-134497756	NA	NA
EPN1	cg08785007	-0.00518406	0.959167	-2.97641	0.00341662	0.850113	-3.95349	0.962647	0.957462	-0.00518406	19	56196667	R	II	Body	island	Body-island	chr19:56196666-56197119	NA	NA
MYL12B	cg19146448	0.018922	0.20645	2.97635	0.00341728	0.850113	-3.95367	0.193749	0.212671	0.018922	18	3263082	R	II	5'UTR	shore	5'UTR-shore	chr18:3261708-3262671	NA	NA
CUTA	cg26269749	-0.00656503	0.0447683	-2.97572	0.00342391	0.850113	-3.95545	0.0491749	0.0426099	-0.00656503	6	33386332	F	II	TSS1500	shore	TSS1500-shore	chr6:33385678-33386262	NA	NA
LTB4R	cg12853742	-0.0255852	0.722581	-2.97552	0.00342597	0.850113	-3.956	0.739754	0.714169	-0.0255852	14	24780890	R	I	5'UTR	island	5'UTR-island	chr14:24779874-24780932	NA	NA
44083	cg27627381	-0.0191031	0.806829	-2.97547	0.00342649	0.850113	-3.95614	0.819651	0.800548	-0.0191031	17	75452100	F	I	Body	opensea	Body-opensea		NA	NA
UTP3	cg23809679	-0.00746895	0.0497513	-2.97539	0.00342729	0.850113	-3.95636	0.0547647	0.0472958	-0.00746895	4	71554125	F	II	TSS200	island	TSS200-island	chr4:71553854-71554473	NA	NA
ZMYND12	cg22486000	0.00921818	0.931579	2.97538	0.00342739	0.850113	-3.95638	0.925392	0.93461	0.00921818	1	42919398	F	II	5'UTR	shelf	5'UTR-shelf	chr1:42921716-42922575	NA	NA
C22orf31	cg03665785	0.0284497	0.860187	2.97522	0.00342909	0.850113	-3.95684	0.84109	0.86954	0.0284497	22	29458676	R	II	TSS1500	opensea	TSS1500-opensea		NA	NA
RTN1	cg14119706	-0.0149335	0.9038	-2.97483	0.00343321	0.850113	-3.95794	0.913823	0.89889	-0.0149335	14	60180222	R	II	Body	opensea	Body-opensea		NA	NA
EXOC5	cg16395911	0.0147916	0.928186	2.9746	0.00343567	0.850113	-3.9586	0.918258	0.933049	0.0147916	14	57700568	R	II	Body	opensea	Body-opensea		NA	NA
CLK4	cg00420095	0.010516	0.907803	2.97441	0.00343762	0.850113	-3.95912	0.900744	0.91126	0.010516	5	178046262	R	II	Body	opensea	Body-opensea		NA	TRUE
SMCP	cg09552123	0.00920138	0.917727	2.97419	0.00343997	0.850113	-3.95975	0.911551	0.920752	0.00920138	1	152849783	R	II	TSS1500	opensea	TSS1500-opensea		NA	NA
ADORA1	cg08644365	-0.014973	0.85409	-2.97419	0.00344002	0.850113	-3.95976	0.86414	0.849167	-0.014973	1	203120194	F	II	Body	opensea	Body-opensea		NA	TRUE
CLSTN2	cg21644130	0.0373547	0.783604	2.97416	0.00344025	0.850113	-3.95983	0.75853	0.795885	0.0373547	3	139655800	F	II	Body	shore	Body-shore	chr3:139653430-139655115	NA	NA
HOXC4	cg21493516	0.0338817	0.215028	2.97409	0.00344103	0.850113	-3.96003	0.192285	0.226167	0.0338817	12	54446033	F	I	5'UTR	island	5'UTR-island	chr12:54445876-54446113	NA	NA
ADORA2B	cg21501163	0.00946891	0.954925	2.97383	0.00344374	0.850113	-3.96076	0.948569	0.958038	0.00946891	17	15857065	R	II	Body	opensea	Body-opensea		NA	TRUE
HIVEP3	cg11177980	0.023087	0.356523	2.97367	0.00344543	0.850113	-3.96121	0.341026	0.364113	0.023087	1	41982115	R	I	Body	shore	Body-shore	chr1:41981788-41982043	NA	TRUE
ASXL2	cg05165989	-0.00575115	0.0439077	-2.97352	0.00344709	0.850113	-3.96165	0.047768	0.0420169	-0.00575115	2	26101121	R	II	1stExon	island	1stExon-island	chr2:26100513-26101653	NA	NA
WIPF3	cg12937391	-0.0247138	0.841242	-2.97314	0.00345112	0.850113	-3.96272	0.857831	0.833117	-0.0247138	7	29900403	F	II	Body	opensea	Body-opensea		NA	NA
EHMT1	cg12872489	-0.007546	0.945569	-2.97253	0.00345756	0.850113	-3.96444	0.950634	0.943088	-0.007546	9	140703637	R	II	Body	shore	Body-shore	chr9:140703858-140704066	NA	NA
FAM149B1	cg16007245	0.0190782	0.919525	2.97154	0.00346804	0.850113	-3.96722	0.906719	0.925798	0.0190782	10	74930988	F	II	Body	shelf	Body-shelf	chr10:74927642-74928063	NA	NA
GATA4	cg00397986	0.00978152	0.0763401	2.9712	0.00347169	0.850113	-3.96818	0.0697744	0.0795559	0.00978152	8	11561593	R	I	TSS200	island	TSS200-island	chr8:11559596-11562956	TRUE	TRUE
RHPN1	cg06330431	-0.0156633	0.883211	-2.9705	0.0034792	0.850113	-3.97017	0.893724	0.878061	-0.0156633	8	144460468	R	II	Body	shore	Body-shore	chr8:144461972-144462261	NA	NA
MSL2	cg05587853	-0.00632646	0.0645284	-2.97027	0.00348156	0.850113	-3.97079	0.0687749	0.0624485	-0.00632646	3	135914748	F	I	TSS1500	island	TSS1500-island	chr3:135914197-135916090	NA	NA	high-CpG:137397110-137398153
MOGAT3	cg20682326	0.0250753	0.422857	2.97017	0.00348267	0.850113	-3.97109	0.406025	0.431101	0.0250753	7	100844173	F	I	1stExon	shore	1stExon-shore	chr7:100845050-100845726	TRUE	TRUE
TTC25	cg21926619	0.034313	0.691763	2.97012	0.00348318	0.850113	-3.97122	0.668731	0.703044	0.034313	17	40111666	R	I	Body	opensea	Body-opensea		TRUE	TRUE
PRRT1	cg20914572	0.0158152	0.220616	2.97006	0.00348383	0.850113	-3.97139	0.210001	0.225816	0.0158152	6	32119874	F	II	TSS200	shore	TSS200-shore	chr6:32121829-32122529	NA	TRUE		rs3131283
ATG4D	cg10819350	0.0214104	0.217143	2.96999	0.00348464	0.850113	-3.97161	0.202771	0.224182	0.0214104	19	10655686	R	I	Body	shore	Body-shore	chr19:10654228-10655042	NA	NA
PTPRN2	cg05766510	0.032364	0.761037	2.96991	0.00348545	0.850113	-3.97182	0.739313	0.771677	0.032364	7	157454062	R	I	Body	island	Body-island	chr7:157453774-157454208	NA	NA
TTYH3	cg26551200	0.0214907	0.488192	2.96975	0.00348712	0.850113	-3.97226	0.473767	0.495258	0.0214907	7	2681369	R	I	Body	opensea	Body-opensea		TRUE	NA
NETO2	cg04203758	-0.00677387	0.0528083	-2.96906	0.00349457	0.850113	-3.97422	0.0573551	0.0505813	-0.00677387	16	47178208	F	I	TSS1500	island	TSS1500-island	chr16:47176787-47178446	TRUE	NA
MIR140	cg08209934	0.0631359	0.568661	2.96898	0.00349537	0.850113	-3.97443	0.526282	0.589418	0.0631359	16	69966975	R	II	TSS200	opensea	TSS200-opensea		NA	NA
ADNP	cg05279707	-0.0068913	0.0413765	-2.96893	0.00349591	0.850113	-3.97457	0.0460022	0.0391109	-0.0068913	20	49547986	F	II	TSS1500	shore	TSS1500-shore	chr20:49548194-49548525	TRUE	NA	high-CpG:48980858-48981585
MGAT5B	cg06127313	0.00910415	0.909588	2.96833	0.00350235	0.850113	-3.97626	0.903477	0.912581	0.00910415	17	74945219	R	II	3'UTR	shore	3'UTR-shore	chr17:74944745-74944971	NA	NA
CUX1	cg08116711	0.0100261	0.928874	2.96804	0.0035055	0.850113	-3.97709	0.922144	0.93217	0.0100261	7	101596218	R	II	Body	opensea	Body-opensea		NA	TRUE
RAPSN	cg09163021	-0.0178984	0.792929	-2.96753	0.00351102	0.850113	-3.97853	0.804943	0.787045	-0.0178984	11	47470768	R	II	TSS200	opensea	TSS200-opensea		NA	NA
TMEM45B	cg07688490	0.0206179	0.15367	2.96739	0.00351247	0.850113	-3.97892	0.139831	0.160449	0.0206179	11	129685695	R	I	TSS200	shore	TSS200-shore	chr11:129685737-129686211	TRUE	NA
PSD	cg23967554	0.0112658	0.130715	2.96649	0.00352215	0.850113	-3.98144	0.123153	0.134419	0.0112658	10	104170222	F	II	Body	island	Body-island	chr10:104170168-104170872	NA	TRUE
PDE9A	cg10067062	-0.0117375	0.754938	-2.96603	0.00352713	0.850113	-3.98274	0.762817	0.751079	-0.0117375	21	44086302	F	I	Body	shelf	Body-shelf	chr21:44088822-44089029	TRUE	TRUE
GALNT7	cg24556382	0.0360616	0.770113	2.96573	0.00353037	0.850113	-3.98358	0.745907	0.781969	0.0360616	4	174173455	R	II	Body	opensea	Body-opensea		TRUE	TRUE
CRTC1	cg15190383	-0.0530741	0.57673	-2.96564	0.00353137	0.850113	-3.98384	0.612355	0.559281	-0.0530741	19	18888799	R	II	3'UTR	island	3'UTR-island	chr19:18888032-18888969	NA	NA
SORCS3	cg13505905	0.0305606	0.838276	2.96539	0.00353412	0.850113	-3.98456	0.817762	0.848323	0.0305606	10	106784819	F	II	Body	opensea	Body-opensea		NA	TRUE
ELMO1	cg03736789	0.0086216	0.958018	2.9651	0.00353722	0.850113	-3.98536	0.952231	0.960853	0.0086216	7	37025810	F	II	TSS200	opensea	TSS200-opensea		NA	TRUE
CHCHD6	cg05550328	0.00897698	0.940676	2.96483	0.00354016	0.850113	-3.98613	0.93465	0.943627	0.00897698	3	126603491	F	II	Body	opensea	Body-opensea		NA	TRUE
SYNJ2BP	cg25576086	0.0145617	0.918446	2.96482	0.0035403	0.850113	-3.98616	0.908672	0.923233	0.0145617	14	70833871	F	II	3'UTR	opensea	3'UTR-opensea		NA	NA			rs76893222
GAD1	cg23221504	-0.0147821	0.118018	-2.9648	0.00354047	0.850113	-3.98621	0.12794	0.113158	-0.0147821	2	171673110	R	I	TSS200	island	TSS200-island	chr2:171672310-171675447	NA	NA
FAM22F	cg24870676	-0.0240305	0.709033	-2.96476	0.00354089	0.850113	-3.98632	0.725163	0.701132	-0.0240305	9	97090861	R	II	Body	shelf	Body-shelf	chr9:97094626-97095058	NA	NA
NRXN2	cg26661640	-0.0316754	0.777068	-2.96373	0.00355205	0.850113	-3.98921	0.79833	0.766654	-0.0316754	11	64458846	R	II	Body	opensea	Body-opensea		NA	NA
CACNA1G	cg20239912	-0.0229041	0.794405	-2.96198	0.00357122	0.850113	-3.99415	0.809779	0.786875	-0.0229041	17	48689192	R	II	Body	opensea	Body-opensea		NA	TRUE
CLASP2	cg00744866	0.0231613	0.193242	2.96193	0.00357168	0.850113	-3.99427	0.177696	0.200857	0.0231613	3	33701209	F	II	Body	opensea	Body-opensea		NA	TRUE
TICAM1	cg04674143	0.0111731	0.197904	2.96143	0.00357717	0.850113	-3.99568	0.190404	0.201577	0.0111731	19	4831543	F	I	5'UTR	island	5'UTR-island	chr19:4831433-4831892	NA	NA		rs11466710
C16orf87	cg05862027	0.00881306	0.964948	2.96118	0.00357989	0.850113	-3.99638	0.959032	0.967845	0.00881306	16	46836742	F	II	3'UTR	opensea	3'UTR-opensea		NA	NA			rs28447050
PAN2	cg17216414	-0.00847274	0.0514338	-2.95959	0.00359741	0.850113	-4.00086	0.057121	0.0486482	-0.00847274	12	56710241	F	II	3'UTR	shore	3'UTR-shore	chr12:56709458-56710110	NA	NA			rs34420055
PGAP2	cg04295928	-0.0243307	0.0949149	-2.95949	0.00359844	0.850113	-4.00112	0.111246	0.0869158	-0.0243307	11	3829466	F	II	Body	shore	Body-shore	chr11:3829696-3830004	NA	NA
AXIN1	cg03397724	0.0223878	0.648259	2.95904	0.00360346	0.850113	-4.00241	0.633231	0.655619	0.0223878	16	375541	F	I	Body	shore	Body-shore	chr16:374732-375328	NA	TRUE
RPTOR	cg09001356	0.024204	0.710821	2.95863	0.00360795	0.850113	-4.00355	0.694575	0.718779	0.024204	17	78797061	R	I	Body	shore	Body-shore	chr17:78798780-78799160	NA	NA
SLC7A4	cg17816637	0.01845	0.546819	2.95856	0.00360875	0.850113	-4.00375	0.534435	0.552885	0.01845	22	21387058	R	I	TSS1500	shore	TSS1500-shore	chr22:21386493-21387000	TRUE	TRUE
FOXK2	cg24770256	0.0285982	0.848815	2.9583	0.0036116	0.850113	-4.00448	0.829619	0.858217	0.0285982	17	80486771	R	II	Body	opensea	Body-opensea		TRUE	TRUE
EPR1	cg24238341	0.0128634	0.910191	2.95815	0.00361326	0.850113	-4.0049	0.901556	0.91442	0.0128634	17	76221980	F	II	TSS1500	opensea	TSS1500-opensea		NA	NA
THOP1	cg16744320	0.00795554	0.921099	2.95773	0.00361785	0.850113	-4.00606	0.915759	0.923715	0.00795554	19	2810501	R	I	Body	island	Body-island	chr19:2810141-2810762	NA	NA			rs3752056
LAMA2	cg10264354	0.0202373	0.887844	2.95765	0.00361878	0.850113	-4.0063	0.87426	0.894498	0.0202373	6	129505619	R	II	Body	opensea	Body-opensea		NA	TRUE
AP2S1	cg01358551	-0.0237507	0.11089	-2.95719	0.00362391	0.850113	-4.0076	0.126832	0.103081	-0.0237507	19	47353761	R	II	Body	island	Body-island	chr19:47353614-47354150	NA	NA
JPH3	cg07172242	0.0152491	0.882667	2.95699	0.00362605	0.850113	-4.00814	0.872431	0.88768	0.0152491	16	87698914	R	I	Body	shelf	Body-shelf	chr16:87702493-87702704	NA	NA
KIAA0319L	cg24940583	-0.0103466	0.897774	-2.95661	0.00363026	0.850113	-4.00921	0.904719	0.894372	-0.0103466	1	36020939	R	II	5'UTR	shore	5'UTR-shore	chr1:36022680-36023834	NA	TRUE
CLEC11A	cg06947430	0.0221917	0.168475	2.95653	0.00363118	0.850113	-4.00944	0.15358	0.175771	0.0221917	19	51228937	R	II	3'UTR	shore	3'UTR-shore	chr19:51227661-51228883	NA	NA
MGMT	cg07448909	0.013319	0.923014	2.95547	0.00364296	0.850113	-4.01241	0.914074	0.927393	0.013319	10	131361540	R	II	Body	opensea	Body-opensea		NA	NA
SF3A1	cg18190866	-0.0250905	0.65669	-2.95541	0.00364367	0.850113	-4.0126	0.673531	0.648441	-0.0250905	22	30751495	R	II	Body	shore	Body-shore	chr22:30752583-30753214	NA	NA
TNR	cg09319617	0.0103997	0.934204	2.95428	0.00365624	0.850113	-4.01576	0.927223	0.937623	0.0103997	1	175565371	F	I	5'UTR	shelf	5'UTR-shelf	chr1:175568376-175568808	NA	NA
LPIN1	cg17211562	0.0284898	0.546862	2.95416	0.00365754	0.850113	-4.01608	0.527739	0.556229	0.0284898	2	11886253	R	I	TSS1500	island	TSS1500-island	chr2:11886249-11887207	NA	NA
SYNGAP1	cg05856036	-0.0267962	0.581493	-2.95413	0.00365786	0.850113	-4.01616	0.59948	0.572684	-0.0267962	6	33397511	F	II	Body	shore	Body-shore	chr6:33396050-33396296	NA	NA
TUG1	cg12449837	0.0260252	0.839425	2.9538	0.00366157	0.850113	-4.01709	0.821956	0.847981	0.0260252	22	31364356	F	II	TSS1500	shore	TSS1500-shore	chr22:31364564-31365575	NA	NA
GNAO1	cg09403559	0.0144502	0.889519	2.95374	0.00366232	0.850113	-4.01728	0.87982	0.89427	0.0144502	16	56334857	F	II	Body	opensea	Body-opensea		NA	TRUE
SEC61A1	cg01693830	-0.010448	0.904838	-2.95348	0.0036652	0.850113	-4.018	0.911851	0.901403	-0.010448	3	127790462	F	II	3'UTR	shelf	3'UTR-shelf	chr3:127794369-127796136	NA	NA		rs72974063
TMPRSS3	cg18500968	0.01503	0.92531	2.95318	0.00366856	0.850113	-4.01884	0.915221	0.930251	0.01503	21	43816263	F	II	TSS200	opensea	TSS200-opensea		NA	NA
TBXA2R	cg23846712	0.0340955	0.432064	2.95281	0.00367263	0.850113	-4.01986	0.409178	0.443274	0.0340955	19	3607608	F	I	TSS1500	shore	TSS1500-shore	chr19:3606371-3607270	NA	TRUE
DMRTB1	cg01515427	0.0138105	0.883553	2.95273	0.00367364	0.850113	-4.02011	0.874283	0.888094	0.0138105	1	53924218	F	II	TSS1500	shore	TSS1500-shore	chr1:53925191-53926228	NA	NA
RING1	cg19356389	0.0256464	0.410755	2.95242	0.00367704	0.850113	-4.02096	0.39354	0.419187	0.0256464	6	33175140	F	I	TSS1500	shore	TSS1500-shore	chr6:33175561-33176387	NA	NA
PTPRN2	cg06228260	-0.0285137	0.782176	-2.95208	0.0036809	0.850113	-4.02193	0.801315	0.772802	-0.0285137	7	157854729	R	II	Body	opensea	Body-opensea		NA	NA
CALR	cg25605731	0.0495517	0.351785	2.95193	0.00368258	0.850113	-4.02235	0.318524	0.368075	0.0495517	19	13054434	R	I	Body	shelf	Body-shelf	chr19:13056458-13057125	NA	NA	low-CpG:12915350-12915727
SYK	cg14054883	-0.0325081	0.785559	-2.95133	0.00368935	0.850113	-4.02403	0.80738	0.774871	-0.0325081	9	93619467	R	II	Body	opensea	Body-opensea		NA	NA
BTNL2	cg10014338	0.00962895	0.930445	2.95129	0.00368976	0.850113	-4.02414	0.923982	0.933611	0.00962895	6	32372373	F	II	Body	opensea	Body-opensea		NA	NA		rs73400875
DNAL4	cg09783309	-0.00831299	0.0445619	-2.95115	0.00369136	0.850113	-4.02453	0.0501418	0.0418288	-0.00831299	22	39190189	F	II	TSS200	shore	TSS200-shore	chr22:39189721-39190119	NA	NA
KCNC4	cg26189021	-0.0274392	0.805017	-2.95113	0.00369155	0.850113	-4.02458	0.823435	0.795996	-0.0274392	1	110757770	F	II	Body	shelf	Body-shelf	chr1:110752256-110754794	NA	NA
PEX11B	cg00860640	-0.0140152	0.0644555	-2.95106	0.00369241	0.850113	-4.02479	0.0738629	0.0598478	-0.0140152	1	145516730	F	II	Body	shore	Body-shore	chr1:145516038-145516637	NA	NA
43891	cg24466738	0.00949823	0.943457	2.95071	0.00369631	0.850113	-4.02576	0.937082	0.94658	0.00949823	4	165172491	F	II	5'UTR	opensea	5'UTR-opensea		NA	TRUE		rs17044797	rs79152880
BAIAP2	cg26109145	0.0213799	0.665494	2.95052	0.00369851	0.850113	-4.02631	0.651143	0.672523	0.0213799	17	79045877	R	I	Body	shore	Body-shore	chr17:79045454-79045696	TRUE	NA
IGHMBP2	cg17564820	-0.00667318	0.884817	-2.95036	0.00370027	0.850113	-4.02675	0.889296	0.882623	-0.00667318	11	68700970	R	I	Body	opensea	Body-opensea		NA	NA
AGAP1	cg18543018	-0.00576157	0.918393	-2.95032	0.00370069	0.850113	-4.02685	0.922261	0.916499	-0.00576157	2	236961065	F	I	Body	opensea	Body-opensea		NA	NA
DUSP6	cg00772407	0.014999	0.131279	2.94954	0.00370958	0.850113	-4.02905	0.121211	0.13621	0.014999	12	89744471	F	II	Body	shore	Body-shore	chr12:89745168-89748144	NA	NA	low-CpG:88268599-88268847
ACTC1	cg05432213	-0.0335192	0.429538	-2.94943	0.00371079	0.850113	-4.02935	0.452037	0.418518	-0.0335192	15	35086985	F	II	Body	opensea	Body-opensea		NA	NA	high-CpG:32874249-32874279
LARS2	cg02489202	0.0243042	0.351703	2.94909	0.00371464	0.850113	-4.0303	0.335389	0.359694	0.0243042	3	45505334	F	I	Body	opensea	Body-opensea		NA	TRUE
CNPY1	cg00640053	0.0376488	0.798534	2.94894	0.00371638	0.850113	-4.03073	0.773263	0.810912	0.0376488	7	155305911	F	II	5'UTR	shelf	5'UTR-shelf	chr7:155302253-155303158	NA	NA
CACNB2	cg04968013	0.013705	0.945904	2.94862	0.0037199	0.850113	-4.0316	0.936705	0.95041	0.013705	10	18787510	R	II	Body	opensea	Body-opensea		NA	TRUE
TPSD1	cg08470892	-0.0376803	0.604783	-2.94832	0.00372333	0.850113	-4.03245	0.630075	0.592395	-0.0376803	16	1308233	R	II	Body	island	Body-island	chr16:1308004-1308308	NA	NA
DDX17	cg17380128	-0.00562945	0.0374681	-2.94817	0.00372503	0.850113	-4.03287	0.0412468	0.0356173	-0.00562945	22	38902757	R	II	TSS1500	island	TSS1500-island	chr22:38901553-38902905	NA	NA
ARHGAP23	cg24876773	-0.0079928	0.923564	-2.94798	0.00372723	0.850113	-4.03341	0.928929	0.920937	-0.0079928	17	36625919	R	I	Body	opensea	Body-opensea		TRUE	NA
DKFZP434H168	cg27369423	0.0210137	0.17197	2.94786	0.0037286	0.850113	-4.03374	0.157865	0.178879	0.0210137	16	56228901	R	II	TSS1500	shelf	TSS1500-shelf	chr16:56224731-56224980	NA	NA
FOXD2	cg15691862	0.0265933	0.354098	2.94785	0.00372871	0.850113	-4.03377	0.336248	0.362841	0.0265933	1	47905438	F	I	3'UTR	island	3'UTR-island	chr1:47902793-47905518	NA	NA
MAGEC1	cg24761827	0.0246565	0.853069	2.94715	0.00373665	0.850113	-4.03572	0.836518	0.861175	0.0246565	X	140997122	F	II	3'UTR	opensea	3'UTR-opensea		NA	NA
SNORD116-9	cg15571373	0.0322536	0.879289	2.94627	0.00374668	0.850113	-4.03818	0.857639	0.889893	0.0322536	15	25317346	R	II	TSS1500	opensea	TSS1500-opensea		NA	NA
ZNF718	cg10197305	0.0577164	0.148277	2.94575	0.00375269	0.850113	-4.03966	0.109536	0.167253	0.0577164	4	125112	F	I	Body	shore	Body-shore	chr4:124332-124841	NA	NA
RECQL	cg05389560	-0.0214771	0.0990434	-2.94554	0.00375506	0.850113	-4.04024	0.11346	0.0919824	-0.0214771	12	21654664	R	II	TSS200	island	TSS200-island	chr12:21654396-21654956	NA	NA
TP53BP1	cg24479965	-0.00743393	0.0709858	-2.94524	0.00375849	0.850113	-4.04107	0.0759757	0.0685418	-0.00743393	15	43785026	R	II	Body	shore	Body-shore	chr15:43785243-43785490	NA	NA
WDR60	cg04463719	0.00826463	0.954398	2.94495	0.00376184	0.850113	-4.04189	0.948851	0.957115	0.00826463	7	158669978	R	I	Body	island	Body-island	chr7:158669800-158670005	NA	NA
MACF1	cg22697325	-0.0206661	0.817087	-2.9449	0.00376239	0.850113	-4.04203	0.830958	0.810292	-0.0206661	1	39619385	R	II	Body	opensea	Body-opensea		NA	TRUE
B4GALNT1	cg21051964	0.0215861	0.860853	2.94488	0.00376261	0.850113	-4.04208	0.846363	0.867949	0.0215861	12	58022620	R	I	Body	shore	Body-shore	chr12:58021294-58022037	NA	NA
SLC25A44	cg21396539	0.0100277	0.187844	2.94482	0.00376334	0.850113	-4.04226	0.181113	0.191141	0.0100277	1	156164025	F	I	5'UTR	island	5'UTR-island	chr1:156163672-156164052	NA	NA
KCNH5	cg18608725	0.0220019	0.871959	2.94458	0.00376605	0.850113	-4.04292	0.857191	0.879193	0.0220019	14	63568602	R	II	TSS200	opensea	TSS200-opensea		NA	NA
PNKD	cg22712983	0.043146	0.61069	2.94454	0.00376648	0.850113	-4.04302	0.581728	0.624875	0.043146	2	219187374	F	I	TSS1500	shore	TSS1500-shore	chr2:219187653-219188251	NA	NA
UCN3	cg12428514	0.02282	0.894708	2.9437	0.00377612	0.850113	-4.04537	0.87939	0.90221	0.02282	10	5407119	R	I	1stExon	opensea	1stExon-opensea		NA	NA
CYTH1	cg26040060	-0.00520006	0.953943	-2.94363	0.003777	0.850113	-4.04558	0.957433	0.952233	-0.00520006	17	76676794	R	II	Body	opensea	Body-opensea		NA	TRUE
ADHFE1	cg16642695	-0.0279352	0.747941	-2.94356	0.00377783	0.850113	-4.04578	0.766692	0.738757	-0.0279352	8	67343633	F	II	TSS1500	shore	TSS1500-shore	chr8:67344497-67344989	NA	NA
GRM8	cg19270265	0.0143101	0.938106	2.94332	0.00378056	0.850113	-4.04645	0.928501	0.942811	0.0143101	7	126275080	F	II	Body	opensea	Body-opensea		NA	TRUE
FAM38A	cg03699074	-0.018465	0.168744	-2.94299	0.00378433	0.850113	-4.04736	0.181138	0.162673	-0.018465	16	88849875	F	II	Body	shore	Body-shore	chr16:88850204-88850537	NA	NA
FGF20	cg27110277	0.0358519	0.551466	2.94246	0.00379045	0.850113	-4.04884	0.527401	0.563253	0.0358519	8	16860121	R	II	TSS1500	shore	TSS1500-shore	chr8:16859044-16859452	NA	NA
ABHD6	cg19005763	0.00939353	0.930591	2.94232	0.00379213	0.850113	-4.04925	0.924286	0.933679	0.00939353	3	58225528	F	II	5'UTR	shore	5'UTR-shore	chr3:58223101-58224364	NA	NA		rs80249581
HORMAD2	cg16686158	0.0278056	0.500854	2.94225	0.00379284	0.850113	-4.04942	0.48219	0.509996	0.0278056	22	30476098	F	I	TSS1500	island	TSS1500-island	chr22:30476012-30476530	NA	NA
SP2	cg00458337	-0.0322178	0.27634	-2.94216	0.0037939	0.850113	-4.04968	0.297966	0.265748	-0.0322178	17	45972499	F	II	TSS1500	shore	TSS1500-shore	chr17:45973465-45974254	NA	NA
MAD1L1	cg04622224	-0.00880006	0.926094	-2.94216	0.00379391	0.850113	-4.04968	0.932001	0.923201	-0.00880006	7	1903159	F	II	Body	shore	Body-shore	chr7:1902762-1903059	TRUE	NA			rs73046358
AGA	cg07155684	0.0151575	0.85143	2.94203	0.00379538	0.850113	-4.05004	0.841256	0.856414	0.0151575	4	178364890	F	II	TSS1500	shore	TSS1500-shore	chr4:178363239-178363708	NA	NA
MCF2L2	cg16262284	0.0125362	0.93331	2.94197	0.00379608	0.850113	-4.0502	0.924895	0.937432	0.0125362	3	182987901	R	II	Body	opensea	Body-opensea		NA	NA
C20orf199	cg10135520	-0.0217748	0.0562106	-2.94194	0.00379643	0.850113	-4.05029	0.0708266	0.0490517	-0.0217748	20	47895337	R	II	Body	shore	Body-shore	chr20:47894197-47895199	NA	NA
DLG2	cg17202519	0.0231515	0.856408	2.94182	0.00379784	0.850113	-4.05063	0.840868	0.86402	0.0231515	11	84634581	F	I	TSS200	opensea	TSS200-opensea		NA	TRUE
LHX2	cg14425564	0.0209471	0.190732	2.9411	0.00380624	0.850113	-4.05266	0.176672	0.197619	0.0209471	9	126794772	R	I	Body	opensea	Body-opensea		NA	NA
OR4D11	cg20181079	-0.0144723	0.914873	-2.94108	0.00380637	0.850113	-4.05269	0.924587	0.910115	-0.0144723	11	59270409	F	II	TSS1500	opensea	TSS1500-opensea		NA	NA
LRG1	cg08837884	0.0390316	0.535609	2.94084	0.00380926	0.850113	-4.05338	0.50941	0.548441	0.0390316	19	4540782	R	II	TSS1500	shelf	TSS1500-shelf	chr19:4543407-4544578	NA	NA
IREB2	cg14000074	0.0179689	0.918765	2.94055	0.00381257	0.850113	-4.05418	0.906704	0.924672	0.0179689	15	78791512	F	II	3'UTR	opensea	3'UTR-opensea		NA	NA
CUTA	cg11628859	-0.00940583	0.0600389	-2.94024	0.00381612	0.850113	-4.05504	0.0663524	0.0569465	-0.00940583	6	33385246	F	I	Body	shore	Body-shore	chr6:33385678-33386262	NA	NA
TUFT1	cg04139827	0.00780089	0.958684	2.94019	0.00381669	0.850113	-4.05517	0.953448	0.961249	0.00780089	1	151547835	R	II	Body	opensea	Body-opensea		TRUE	TRUE
SLC12A4	cg08958168	-0.0189577	0.432538	-2.93967	0.00382284	0.850113	-4.05665	0.445263	0.426305	-0.0189577	16	68001415	R	II	Body	shore	Body-shore	chr16:68001916-68002462	NA	NA
TEX14	cg19532212	0.0166866	0.900308	2.93961	0.00382352	0.850113	-4.05681	0.889107	0.905794	0.0166866	17	56769430	R	I	TSS200	shore	TSS200-shore	chr17:56769865-56770295	NA	NA
HSF2BP	cg08753227	-0.0164279	0.853307	-2.93916	0.00382871	0.850113	-4.05806	0.864334	0.847906	-0.0164279	21	44988946	R	II	Body	shelf	Body-shelf	chr21:44985071-44985474	NA	NA
ADCYAP1	cg14489474	0.0172755	0.264463	2.93911	0.00382935	0.850113	-4.05821	0.252867	0.270142	0.0172755	18	905611	R	I	Body	island	Body-island	chr18:904578-909574	NA	TRUE
PTPRN2	cg11062158	0.0101612	0.96947	2.93905	0.00383001	0.850113	-4.05837	0.96265	0.972811	0.0101612	7	157890370	F	I	Body	shore	Body-shore	chr7:157890656-157891557	NA	NA
PLD4	cg18875357	0.0241164	0.255539	2.93877	0.00383326	0.850113	-4.05915	0.239352	0.263468	0.0241164	14	105391263	F	I	1stExon	opensea	1stExon-opensea		NA	NA	low-CpG:104462195-104462315
FAM83C	cg20526800	-0.0216276	0.769172	-2.9386	0.00383524	0.850113	-4.05962	0.783689	0.762061	-0.0216276	20	33880825	R	II	TSS1500	shore	TSS1500-shore	chr20:33879904-33880215	NA	NA
RASAL2	cg05344966	0.00837045	0.0632069	2.93808	0.00384131	0.850113	-4.06107	0.0575884	0.0659589	0.00837045	1	178064351	F	II	Body	shore	Body-shore	chr1:178062712-178063846	NA	NA
KIAA1530	cg14557232	-0.0052258	0.901724	-2.93794	0.003843	0.850113	-4.06147	0.905232	0.900006	-0.0052258	4	1368966	F	I	Body	shelf	Body-shelf	chr4:1366462-1366688	NA	NA
VAC14	cg08843902	0.0271099	0.731227	2.9379	0.00384347	0.850113	-4.06159	0.71303	0.74014	0.0271099	16	70737371	R	II	Body	opensea	Body-opensea		TRUE	TRUE
MAGI2	cg14388864	0.0164113	0.890326	2.93781	0.00384448	0.850113	-4.06183	0.87931	0.895722	0.0164113	7	78569240	F	II	Body	opensea	Body-opensea		NA	TRUE
LTBP1	cg17297628	0.00835156	0.908746	2.9367	0.00385744	0.850113	-4.06491	0.90314	0.911491	0.00835156	2	33175761	F	II	Body	shelf	Body-shelf	chr2:33171448-33173164	NA	NA
DNMT3A	cg10239163	0.0370431	0.353338	2.93668	0.00385773	0.850113	-4.06498	0.328473	0.365516	0.0370431	2	25527366	F	II	Body	opensea	Body-opensea		NA	TRUE
PTK7	cg26352161	0.0314591	0.730494	2.93655	0.00385924	0.850113	-4.06534	0.709377	0.740836	0.0314591	6	43071742	R	II	Body	opensea	Body-opensea		NA	TRUE
KIF6	cg05643490	-0.00598684	0.0635549	-2.93655	0.00385931	0.850113	-4.06536	0.0675735	0.0615866	-0.00598684	6	39693249	R	I	TSS200	shore	TSS200-shore	chr6:39692743-39692966	NA	NA
POLR1E	cg11304734	0.0181201	0.158406	2.93592	0.00386666	0.850113	-4.0671	0.146243	0.164363	0.0181201	9	37485592	F	II	TSS1500	shore	TSS1500-shore	chr9:37485801-37486099	NA	NA
AKT1	cg04971812	-0.00595593	0.912916	-2.93577	0.00386846	0.850113	-4.06753	0.916913	0.910957	-0.00595593	14	105236654	R	I	3'UTR	shelf	3'UTR-shelf	chr14:105239263-105239591	NA	NA
SIGLEC15	cg07869839	0.0173759	0.142459	2.93576	0.00386848	0.850113	-4.06754	0.130796	0.148172	0.0173759	18	43419501	R	II	Body	shore	Body-shore	chr18:43417388-43419103	TRUE	NA
UBAC2	cg19635644	-0.0162862	0.890809	-2.93481	0.00387972	0.850113	-4.0702	0.901741	0.885455	-0.0162862	13	100007277	F	II	Body	opensea	Body-opensea		NA	NA
WDR86	cg01545109	0.0288048	0.28941	2.93425	0.00388632	0.850113	-4.07175	0.270075	0.29888	0.0288048	7	151087534	R	I	Body	opensea	Body-opensea		NA	NA
SIX4	cg14985973	-0.0075699	0.0533029	-2.93413	0.00388781	0.850113	-4.07211	0.058384	0.0508141	-0.0075699	14	61190762	F	II	1stExon	island	1stExon-island	chr14:61188116-61190772	NA	NA
SOLH	cg26582098	0.0092665	0.856129	2.93402	0.00388907	0.850113	-4.0724	0.849909	0.859175	0.0092665	16	596185	F	I	5'UTR	island	5'UTR-island	chr16:595847-596197	NA	NA
SALL2	cg01897797	0.00849747	0.0847795	2.93381	0.00389157	0.850113	-4.07299	0.0790757	0.0875732	0.00849747	14	22005140	R	I	5'UTR	opensea	5'UTR-opensea		NA	TRUE
PTPRN2	cg04569202	0.0171636	0.863179	2.93366	0.00389326	0.850113	-4.07339	0.851658	0.868822	0.0171636	7	157444423	R	II	Body	shore	Body-shore	chr7:157440024-157442721	NA	NA
IL6R	cg25135018	0.0158282	0.13232	2.93138	0.00392041	0.850113	-4.07977	0.121696	0.137524	0.0158282	1	154435948	R	II	Body	opensea	Body-opensea		TRUE	TRUE
UBE2B	cg01230929	-0.00952215	0.0406633	-2.93129	0.00392139	0.850113	-4.07999	0.0470549	0.0375328	-0.00952215	5	133706738	R	I	TSS200	shore	TSS200-shore	chr5:133707020-133707892	NA	NA
TECPR2	cg01144283	-0.00694365	0.937037	-2.93104	0.00392441	0.850113	-4.0807	0.941698	0.934754	-0.00694365	14	102963399	R	II	Body	opensea	Body-opensea		NA	NA
INF2	cg16004738	0.0243938	0.514085	2.93087	0.00392642	0.850113	-4.08117	0.497711	0.522105	0.0243938	14	105155327	F	I	TSS1500	shore	TSS1500-shore	chr14:105155520-105156573	NA	NA	high-CpG:104226251-104227089	rs4983529
FRMD4A	cg02451730	-0.0154934	0.075541	-2.93082	0.00392702	0.850113	-4.08131	0.0859406	0.0704472	-0.0154934	10	13933452	F	I	Body	shore	Body-shore	chr10:13933482-13934184	TRUE	NA	high-CpG:13973247-13974322
CCDC94	cg17850984	-0.011005	0.0554317	-2.93045	0.00393152	0.850113	-4.08236	0.0628186	0.0518136	-0.011005	19	4246870	R	I	TSS1500	island	TSS1500-island	chr19:4246828-4247222	NA	NA
HECW1	cg08477485	-0.0206814	0.858563	-2.93031	0.00393308	0.850113	-4.08272	0.872445	0.851763	-0.0206814	7	43485108	F	II	Body	island	Body-island	chr7:43484390-43485123	NA	NA
FAM135A	cg02023912	0.0144321	0.913216	2.93007	0.00393596	0.850113	-4.08339	0.903529	0.917961	0.0144321	6	71126015	F	II	5'UTR	shelf	5'UTR-shelf	chr6:71122892-71123820	NA	NA
ARHGEF6	cg26294718	0.0188483	0.183826	2.92939	0.00394412	0.850113	-4.08529	0.171174	0.190022	0.0188483	X	135864527	R	II	TSS1500	opensea	TSS1500-opensea		NA	NA
TSPAN5	cg04702572	0.0122872	0.931562	2.92808	0.00395983	0.850113	-4.08894	0.923315	0.935602	0.0122872	4	99562017	F	II	Body	opensea	Body-opensea		NA	TRUE
RAB6B	cg05393726	0.0189065	0.149475	2.9277	0.00396437	0.850113	-4.08999	0.136784	0.155691	0.0189065	3	133615119	R	I	TSS1500	island	TSS1500-island	chr3:133613566-133615174	TRUE	NA
MEST	cg10249538	0.0151331	0.748524	2.92743	0.00396765	0.850113	-4.09075	0.738366	0.753499	0.0151331	7	130131829	R	I	5'UTR	island	5'UTR-island	chr7:130130739-130133111	TRUE	NA
UCRC	cg15309418	-0.00646315	0.0312761	-2.92725	0.00396982	0.850113	-4.09125	0.0356144	0.0291512	-0.00646315	22	30162986	F	I	TSS1500	island	TSS1500-island	chr22:30162836-30163532	NA	NA
PTPRN2	cg25000696	-0.0265672	0.506251	-2.92687	0.00397435	0.850113	-4.09229	0.524084	0.497517	-0.0265672	7	157457693	R	II	Body	shore	Body-shore	chr7:157455789-157456044	NA	NA
COL28A1	cg14211310	0.0229138	0.853873	2.92686	0.00397455	0.850113	-4.09234	0.838492	0.861406	0.0229138	7	7557741	R	II	Body	opensea	Body-opensea		NA	NA
CSDE1	cg22360146	0.0156408	0.889158	2.92676	0.00397578	0.850113	-4.09262	0.878659	0.8943	0.0156408	1	115301208	F	II	TSS1500	opensea	TSS1500-opensea		NA	NA
TESSP1	cg27561907	-0.0310892	0.754984	-2.92663	0.00397727	0.850113	-4.09297	0.775852	0.744763	-0.0310892	16	2848830	R	I	Body	island	Body-island	chr16:2848426-2849145	NA	NA
ARMC7	cg01701002	-0.00975877	0.0420312	-2.92601	0.00398474	0.850113	-4.09469	0.0485816	0.0388228	-0.00975877	17	73106108	F	I	5'UTR	island	5'UTR-island	chr17:73105229-73106667	NA	NA		rs79652007
STARD9	cg04965389	0.00916243	0.939261	2.92599	0.00398507	0.850113	-4.09476	0.933111	0.942273	0.00916243	15	42911770	F	II	Body	opensea	Body-opensea		NA	NA
LYST	cg16175124	0.0198545	0.941664	2.92558	0.00399003	0.850113	-4.0959	0.928337	0.948191	0.0198545	1	235872320	R	II	Body	opensea	Body-opensea		NA	TRUE
VPS13D	cg26228280	0.010395	0.924401	2.9244	0.00400427	0.850113	-4.09917	0.917424	0.927819	0.010395	1	12514410	R	II	Body	opensea	Body-opensea		NA	TRUE
ATP6V0A1	cg06184262	-0.00665954	0.0876307	-2.92385	0.004011	0.850113	-4.10071	0.0921008	0.0854413	-0.00665954	17	40610858	R	I	TSS200	island	TSS200-island	chr17:40610746-40611032	NA	NA	high-CpG:37864363-37864488
ANO6	cg06551540	-0.0100683	0.94001	-2.92378	0.00401178	0.850113	-4.10089	0.946768	0.9367	-0.0100683	12	45617878	F	II	Body	opensea	Body-opensea		NA	TRUE
C13orf31	cg21566278	0.0103941	0.961409	2.92345	0.00401584	0.850113	-4.10181	0.954432	0.964826	0.0103941	13	44466424	F	II	3'UTR	opensea	3'UTR-opensea		NA	NA
MYO15B	cg04738888	0.0108394	0.124946	2.92316	0.0040194	0.850113	-4.10262	0.11767	0.12851	0.0108394	17	73584111	F	I	TSS200	island	TSS200-island	chr17:73583838-73586337	NA	NA	high-CpG:71095432-71096174
TCF7L2	cg16310045	0.012684	0.9034	2.92311	0.00401995	0.850113	-4.10275	0.894886	0.90757	0.012684	10	114813758	R	II	Body	opensea	Body-opensea		NA	TRUE
MS4A10	cg11231631	-0.0238128	0.538647	-2.92311	0.00402004	0.850113	-4.10277	0.554631	0.530818	-0.0238128	11	60553755	R	II	5'UTR	opensea	5'UTR-opensea		NA	TRUE
GOLSYN	cg04843935	0.0464249	0.579603	2.92206	0.0040328	0.850113	-4.10568	0.548441	0.594866	0.0464249	8	110693195	F	II	5'UTR	opensea	5'UTR-opensea		NA	NA		rs34830507
RBMXL3	cg16884539	0.00841433	0.920654	2.92179	0.00403605	0.850113	-4.10641	0.915006	0.92342	0.00841433	X	114425148	R	II	1stExon	island	1stExon-island	chrX:114423906-114427195	NA	NA
MSLN	cg07945221	-0.00962489	0.852568	-2.92164	0.00403795	0.850113	-4.10685	0.859029	0.849404	-0.00962489	16	810247	F	I	TSS1500	opensea	TSS1500-opensea		NA	NA
PCDH9	cg13798384	0.0203667	0.876431	2.92016	0.00405603	0.850113	-4.11094	0.86276	0.883127	0.0203667	13	67636112	F	II	Body	opensea	Body-opensea		NA	TRUE			rs78472178
SH2D3A	cg15055101	-0.0366157	0.643627	-2.91886	0.00407205	0.850113	-4.11455	0.668205	0.631589	-0.0366157	19	6766609	F	II	5'UTR	shore	5'UTR-shore	chr19:6767945-6768160	NA	TRUE			rs75243606
MIR199A1	cg02907064	0.009652	0.885185	2.91839	0.0040779	0.850113	-4.11587	0.878706	0.888358	0.009652	19	10928327	F	II	TSS200	opensea	TSS200-opensea		TRUE	NA
NFATC1	cg26550337	0.00811587	0.91377	2.91824	0.00407969	0.850113	-4.11627	0.908322	0.916438	0.00811587	18	77203542	F	II	Body	island	Body-island	chr18:77203269-77203732	NA	NA		rs62096888
ZBTB7A	cg10633491	-0.0128269	0.0945631	-2.91772	0.00408619	0.850113	-4.11773	0.103173	0.090346	-0.0128269	19	4066815	F	II	1stExon	island	1stExon-island	chr19:4064086-4067980	NA	NA	high-CpG:4017761-4018573
POLR2E	cg16681873	-0.0272051	0.734916	-2.91772	0.00408621	0.850113	-4.11773	0.753177	0.725972	-0.0272051	19	1090978	R	II	Body	shelf	Body-shelf	chr19:1093223-1093452	NA	NA
RSL1D1	cg08883955	-0.00764082	0.0653244	-2.91761	0.00408757	0.850113	-4.11804	0.0704531	0.0628123	-0.00764082	16	11945066	R	II	Body	island	Body-island	chr16:11945065-11945517	NA	NA
MIR1185-2	cg13546609	-0.00828669	0.911288	-2.91759	0.00408776	0.850113	-4.11808	0.91685	0.908564	-0.00828669	14	101510584	F	II	Body	opensea	Body-opensea		NA	NA		rs11844707
RASA3	cg10906810	0.014857	0.82981	2.91708	0.00409412	0.850113	-4.1195	0.819837	0.834694	0.014857	13	114837697	F	I	Body	shore	Body-shore	chr13:114838658-114839092	NA	NA		rs72659557
PFN1	cg13491759	-0.0180211	0.0953455	-2.91703	0.00409471	0.850113	-4.11964	0.107442	0.0894207	-0.0180211	17	4850943	R	II	Body	island	Body-island	chr17:4850942-4853907	NA	NA
NIPSNAP3B	cg01122318	0.0150596	0.939587	2.91697	0.00409542	0.850113	-4.1198	0.929479	0.944539	0.0150596	9	107525114	F	II	TSS1500	shore	TSS1500-shore	chr9:107526172-107526779	NA	NA
TBCC	cg22794731	-0.0238158	0.124213	-2.9169	0.00409626	0.850113	-4.11998	0.140199	0.116384	-0.0238158	6	42714548	F	I	TSS1500	shore	TSS1500-shore	chr6:42714707-42715042	NA	NA	high-CpG:42822525-42822527
EIF3H	cg04770165	-0.00916758	0.0800924	-2.9169	0.00409627	0.850113	-4.11999	0.086246	0.0770784	-0.00916758	8	117768203	F	I	TSS200	shore	TSS200-shore	chr8:117767930-117768139	NA	NA
MIR374A	cg22690030	0.0251922	0.799002	2.91631	0.00410364	0.850113	-4.12163	0.782092	0.807284	0.0251922	X	73507323	R	II	TSS200	opensea	TSS200-opensea		NA	NA
TNK1	cg25499099	0.0158592	0.143711	2.91618	0.00410522	0.850113	-4.12199	0.133066	0.148925	0.0158592	17	7284662	F	I	5'UTR	island	5'UTR-island	chr17:7284223-7284687	TRUE	TRUE
DEGS2	cg12059866	-0.0120467	0.901832	-2.91597	0.00410788	0.850113	-4.12258	0.909919	0.897872	-0.0120467	14	100617223	F	II	Body	shore	Body-shore	chr14:100615540-100615946	NA	NA
SC4MOL	cg07076091	0.00987836	0.946129	2.9159	0.00410875	0.850113	-4.12277	0.939499	0.949377	0.00987836	4	166259531	F	II	Body	opensea	Body-opensea		NA	NA
KDM2B	cg21249371	0.0395992	0.372398	2.91584	0.00410949	0.850113	-4.12294	0.345818	0.385417	0.0395992	12	122019117	F	I	TSS200	shore	TSS200-shore	chr12:122016170-122017693	NA	NA	low-CpG:120503262-120503513
RBPMS	cg21622977	0.031368	0.80574	2.9154	0.00411498	0.850113	-4.12416	0.784685	0.816053	0.031368	8	30240920	F	II	TSS1500	shore	TSS1500-shore	chr8:30241416-30242878	NA	NA
MACF1	cg18155359	0.0199055	0.888308	2.9153	0.00411613	0.850113	-4.12442	0.874947	0.894853	0.0199055	1	39663908	R	I	Body	opensea	Body-opensea		NA	NA
SHANK2	cg23913904	0.0162335	0.920933	2.91517	0.00411777	0.850113	-4.12478	0.910037	0.92627	0.0162335	11	70590130	F	II	Body	opensea	Body-opensea		NA	TRUE
NEURL3	cg07936672	0.0329664	0.39422	2.91509	0.0041188	0.850113	-4.12501	0.372092	0.405058	0.0329664	2	97173713	F	I	Body	shore	Body-shore	chr2:97173851-97174485	TRUE	NA
SRF	cg12269535	-0.0301138	0.463383	-2.91506	0.00411921	0.850113	-4.1251	0.483596	0.453483	-0.0301138	6	43142014	R	II	Body	island	Body-island	chr6:43142013-43142217	NA	NA
RASA3	cg15972148	0.0285914	0.438383	2.915	0.00411989	0.850113	-4.12525	0.419192	0.447783	0.0285914	13	114880889	R	I	Body	shore	Body-shore	chr13:114879041-114879530	TRUE	TRUE
LENG1	cg17168838	-0.023443	0.080618	-2.9149	0.00412118	0.850113	-4.12554	0.0963538	0.0729107	-0.023443	19	54663528	F	I	TSS200	island	TSS200-island	chr19:54663103-54663909	NA	NA		rs34551440
KLHL29	cg14377922	0.0343286	0.733026	2.91479	0.00412257	0.850113	-4.12585	0.709984	0.744312	0.0343286	2	23840537	F	II	Body	opensea	Body-opensea		TRUE	NA		rs80351465
FAM172A	cg04293725	0.0184628	0.152325	2.91435	0.004128	0.850113	-4.12706	0.139932	0.158395	0.0184628	5	93447600	R	I	TSS200	shore	TSS200-shore	chr5:93446953-93447436	NA	NA
PHF12	cg10538030	-0.00544232	0.0349559	-2.91414	0.00413069	0.850113	-4.12765	0.0386089	0.0331666	-0.00544232	17	27276405	F	I	Body	island	Body-island	chr17:27276219-27278877	NA	NA		rs66701171
DPYD	cg16320208	0.00848092	0.956838	2.91411	0.00413098	0.850113	-4.12772	0.951145	0.959626	0.00848092	1	98036695	F	II	Body	opensea	Body-opensea		NA	NA			rs74678736
NAPSB	cg26609120	-0.0335577	0.481458	-2.91401	0.0041323	0.850113	-4.12801	0.503983	0.470426	-0.0335577	19	50848114	F	II	TSS200	opensea	TSS200-opensea		NA	NA			rs79143513
TCF7	cg13046271	-0.00610855	0.0547222	-2.9135	0.00413869	0.850113	-4.12942	0.0588225	0.0527139	-0.00610855	5	133451243	F	II	TSS200	island	TSS200-island	chr5:133449320-133451260	NA	NA
MICB	cg12120126	-0.0110418	0.0697701	-2.91324	0.00414185	0.850113	-4.13013	0.0771817	0.0661399	-0.0110418	6	31465983	R	I	1stExon	island	1stExon-island	chr6:31465460-31466188	TRUE	NA
TRIM39	cg24838581	-0.0260683	0.0865869	-2.91304	0.00414439	0.850113	-4.13069	0.104085	0.0780165	-0.0260683	6	30294115	F	II	TSS1500	shore	TSS1500-shore	chr6:30294169-30295071	NA	NA
SEMA3F	cg25336900	-0.0193829	0.850166	-2.91304	0.00414445	0.850113	-4.1307	0.863176	0.843793	-0.0193829	3	50202831	F	II	Body	opensea	Body-opensea		TRUE	TRUE
TTC18	cg23167087	0.0263849	0.247623	2.91263	0.00414957	0.850113	-4.13183	0.229913	0.256298	0.0263849	10	75118887	F	II	TSS1500	shore	TSS1500-shore	chr10:75118205-75118679	NA	NA
SNORD24	cg20017995	-0.0277516	0.725841	-2.91256	0.00415039	0.850113	-4.13201	0.744469	0.716717	-0.0277516	9	136216076	F	II	TSS200	shore	TSS200-shore	chr9:136214430-136215760	NA	NA
CUTA	cg09287933	-0.0225307	0.882751	-2.91249	0.0041513	0.850113	-4.13221	0.897875	0.875344	-0.0225307	6	33384473	R	II	Body	shore	Body-shore	chr6:33385678-33386262	NA	NA			rs41267649
TNFRSF19	cg25683489	0.00951471	0.948517	2.91248	0.00415138	0.850113	-4.13223	0.94213	0.951645	0.00951471	13	24245022	F	II	Body	opensea	Body-opensea		NA	TRUE
LMX1B	cg13530999	0.0170451	0.243705	2.91245	0.00415186	0.850113	-4.13234	0.232264	0.249309	0.0170451	9	129427242	F	II	Body	opensea	Body-opensea		NA	TRUE
ENTPD3	cg00091569	0.0228022	0.30576	2.91229	0.00415377	0.850113	-4.13276	0.290454	0.313257	0.0228022	3	40428383	R	I	TSS1500	shore	TSS1500-shore	chr3:40428651-40429015	NA	TRUE
TTC15	cg25714774	0.0124309	0.879644	2.91167	0.00416165	0.850113	-4.13449	0.8713	0.883731	0.0124309	2	3425464	R	II	Body	opensea	Body-opensea		NA	NA
CDK6	cg25284397	0.029098	0.659737	2.91056	0.00417563	0.850113	-4.13757	0.640205	0.669303	0.029098	7	92238156	R	I	3'UTR	opensea	3'UTR-opensea		NA	NA
C11orf2	cg13626866	0.0128757	0.935519	2.91005	0.00418198	0.850113	-4.13896	0.926877	0.939752	0.0128757	11	64863151	F	II	TSS1500	shore	TSS1500-shore	chr11:64863698-64863980	NA	NA
SHC1	cg02293828	-0.00883001	0.0492168	-2.91004	0.00418213	0.850113	-4.13899	0.0551437	0.0463137	-0.00883001	1	154946938	F	II	5'UTR	island	5'UTR-island	chr1:154946742-154947486	TRUE	NA
CD248	cg13860849	0.0296946	0.354818	2.90984	0.00418474	0.850113	-4.13956	0.334886	0.36458	0.0296946	11	66084469	R	I	1stExon	island	1stExon-island	chr11:66083955-66084535	TRUE	TRUE
METTL3	cg10413281	-0.0084374	0.0378294	-2.90962	0.00418751	0.850113	-4.14017	0.0434928	0.0350554	-0.0084374	14	21979401	F	II	1stExon	island	1stExon-island	chr14:21978945-21979699	NA	NA
GRB7	cg05058167	0.0240338	0.173008	2.90951	0.00418884	0.850113	-4.14046	0.156876	0.180909	0.0240338	17	37895424	F	I	5'UTR	opensea	5'UTR-opensea		NA	NA
EMID2	cg22923895	0.00873207	0.783167	2.9095	0.00418901	0.850113	-4.14049	0.777306	0.786038	0.00873207	7	101180719	F	I	Body	opensea	Body-opensea		NA	TRUE
GNA12	cg23304647	0.0255738	0.194944	2.90918	0.0041931	0.850113	-4.14139	0.177778	0.203352	0.0255738	7	2778058	R	II	Body	shelf	Body-shelf	chr7:2774444-2774655	NA	NA			rs78261614
CHST1	cg03365937	0.013724	0.882164	2.90895	0.00419592	0.850113	-4.14201	0.872952	0.886676	0.013724	11	45688659	R	II	TSS1500	shore	TSS1500-shore	chr11:45686160-45687495	NA	NA
C17orf68	cg16597406	-0.0353394	0.220578	-2.9089	0.00419659	0.850113	-4.14215	0.244299	0.20896	-0.0353394	17	8130173	F	II	3'UTR	shelf	3'UTR-shelf	chr17:8126224-8126486	NA	NA
C1orf130	cg21859019	0.019419	0.174922	2.90842	0.00420273	0.850113	-4.14349	0.161887	0.181306	0.019419	1	24882153	F	I	TSS1500	opensea	TSS1500-opensea		NA	NA
POM121C	cg23472171	0.0181729	0.744589	2.90802	0.00420771	0.850113	-4.14458	0.732391	0.750564	0.0181729	7	75051188	R	I	Body	island	Body-island	chr7:75051059-75051612	NA	NA
CYB5R1	cg11663975	-0.00619198	0.0817229	-2.90796	0.00420854	0.850113	-4.14476	0.0858792	0.0796872	-0.00619198	1	202936448	R	I	TSS200	shore	TSS200-shore	chr1:202936045-202936252	NA	NA
PARD6A	cg26685294	-0.00598233	0.89171	-2.90784	0.00421008	0.850113	-4.14509	0.895726	0.889744	-0.00598233	16	67696047	F	I	Body	shore	Body-shore	chr16:67693451-67695560	NA	NA
C20orf196	cg18651578	0.0347568	0.607947	2.90782	0.00421026	0.850113	-4.14513	0.584617	0.619374	0.0347568	20	5844315	R	II	3'UTR	opensea	3'UTR-opensea		NA	TRUE
LY6G6F	cg24233332	0.0102928	0.954458	2.90752	0.00421417	0.850113	-4.14598	0.947549	0.957842	0.0102928	6	31673800	F	II	TSS1500	shelf	TSS1500-shelf	chr6:31670594-31671274	NA	NA
TNRC6C	cg04498014	-0.0338212	0.452411	-2.90718	0.00421845	0.850113	-4.14691	0.475113	0.441292	-0.0338212	17	76037250	F	II	5'UTR	island	5'UTR-island	chr17:76037074-76037323	TRUE	NA			rs62078556
AP4S1	cg00776119	-0.00811506	0.0477586	-2.90658	0.00422612	0.850113	-4.14857	0.0532057	0.0450906	-0.00811506	14	31494616	R	I	TSS200	shore	TSS200-shore	chr14:31494794-31496056	NA	NA
CAPZB	cg01693305	-0.0134149	0.914522	-2.90636	0.00422895	0.850113	-4.14919	0.923527	0.910112	-0.0134149	1	19813311	F	II	TSS1500	shore	TSS1500-shore	chr1:19811703-19812644	NA	NA
AP1G2	cg16225011	0.00835342	0.914829	2.90593	0.00423444	0.850113	-4.15037	0.909222	0.917575	0.00835342	14	24035079	R	II	Body	shore	Body-shore	chr14:24036399-24037076	NA	NA
43891	cg06166885	0.0254308	0.912112	2.90581	0.00423588	0.850113	-4.15069	0.895042	0.920472	0.0254308	4	165305815	F	II	TSS1500	shore	TSS1500-shore	chr4:165304328-165305177	NA	NA
HLA-F	cg03851143	-0.00730982	0.0630022	-2.90577	0.00423638	0.850113	-4.15079	0.0679088	0.060599	-0.00730982	6	29691250	R	I	1stExon	island	1stExon-island	chr6:29691106-29692093	TRUE	NA
KIAA1751	cg06123252	-0.0181325	0.824973	-2.90575	0.00423671	0.850113	-4.15086	0.837144	0.819012	-0.0181325	1	1901073	R	II	Body	shelf	Body-shelf	chr1:1897581-1897786	NA	NA
PLEKHO2	cg14262570	-0.010244	0.0737205	-2.9056	0.00423862	0.850113	-4.15128	0.0805966	0.0703526	-0.010244	15	65133625	F	II	TSS1500	island	TSS1500-island	chr15:65133371-65134329	NA	NA
IFT52	cg03539340	0.0333131	0.470427	2.9054	0.00424113	0.850113	-4.15182	0.448067	0.48138	0.0333131	20	42218758	R	II	TSS1500	shore	TSS1500-shore	chr20:42219516-42219988	NA	NA
MSH5	cg23822086	-0.00895088	0.0685241	-2.90518	0.00424393	0.850113	-4.15242	0.0745322	0.0655813	-0.00895088	6	31707799	F	I	1stExon	island	1stExon-island	chr6:31707489-31708336	NA	NA	high-CpG:31815625-31815845	rs28381345
ADCY3	cg10639428	0.00923172	0.889039	2.90495	0.00424698	0.850113	-4.15308	0.882843	0.892074	0.00923172	2	25138879	R	II	Body	shelf	Body-shelf	chr2:25142472-25143689	NA	NA
LBP	cg08351331	-0.0294639	0.746424	-2.9048	0.00424882	0.850113	-4.15348	0.766201	0.736737	-0.0294639	20	36975083	R	II	Body	opensea	Body-opensea		NA	NA
UVRAG	cg15714607	-0.0310792	0.109423	-2.90386	0.00426098	0.850113	-4.15609	0.130285	0.0992055	-0.0310792	11	75526013	F	II	TSS200	shore	TSS200-shore	chr11:75526396-75526926	NA	NA
MIER3	cg07638871	-0.00838183	0.0794532	-2.90345	0.00426616	0.850113	-4.15721	0.0850793	0.0766975	-0.00838183	5	56247860	R	II	Body	island	Body-island	chr5:56246535-56248351	NA	NA
CCBL2	cg27044148	0.00883447	0.944237	2.9032	0.00426946	0.850113	-4.15792	0.938307	0.947142	0.00883447	1	89401458	F	II	3'UTR	opensea	3'UTR-opensea		NA	NA
TMCO1	cg18964732	-0.00835365	0.0513812	-2.90301	0.00427186	0.850113	-4.15843	0.0569885	0.0486348	-0.00835365	1	165737775	F	II	Body	shore	Body-shore	chr1:165737832-165738349	NA	NA
MAD1L1	cg25597952	-0.00662619	0.945414	-2.90191	0.00428607	0.850113	-4.16147	0.949862	0.943235	-0.00662619	7	1965133	R	II	Body	shelf	Body-shelf	chr7:1967664-1967994	TRUE	NA
LOC643406	cg17616099	-0.0123731	0.879969	-2.9016	0.00429	0.850113	-4.16231	0.888274	0.875901	-0.0123731	20	5451815	R	II	TSS200	opensea	TSS200-opensea		NA	NA
KCNQ1	cg14384214	0.00912322	0.933313	2.90134	0.00429338	0.850113	-4.16303	0.927189	0.936313	0.00912322	11	2817181	R	II	Body	shore	Body-shore	chr11:2817987-2818381	NA	NA
CENPM	cg24414363	-0.0427539	0.619697	-2.90083	0.0043	0.850113	-4.16444	0.648395	0.605641	-0.0427539	22	42336273	R	II	TSS200	opensea	TSS200-opensea		NA	NA
TDRD1	cg08921397	0.0222471	0.905719	2.90067	0.00430212	0.850113	-4.16489	0.890786	0.913033	0.0222471	10	115991467	R	II	3'UTR	opensea	3'UTR-opensea		NA	NA
C22orf23	cg00802408	-0.0114119	0.0479011	-2.90053	0.00430393	0.850113	-4.16528	0.0555612	0.0441493	-0.0114119	22	38349383	F	II	5'UTR	shore	5'UTR-shore	chr22:38349502-38349969	NA	NA		rs76433624
WBSCR16	cg01922645	0.00963938	0.944249	2.89936	0.00431906	0.850113	-4.16849	0.937778	0.947418	0.00963938	7	74488324	R	II	Body	shore	Body-shore	chr7:74489353-74489930	NA	NA
RPTOR	cg08939850	0.033071	0.394458	2.89907	0.00432292	0.850113	-4.16931	0.37226	0.405331	0.033071	17	78800806	R	I	Body	shore	Body-shore	chr17:78798780-78799160	TRUE	TRUE
DHRS3	cg09517873	0.0186443	0.654938	2.89858	0.00432923	0.850113	-4.17064	0.642423	0.661068	0.0186443	1	12656315	F	I	Body	shore	Body-shore	chr1:12655926-12656248	TRUE	NA
SSX2IP	cg00657871	-0.013153	0.0536619	-2.89848	0.00433061	0.850113	-4.17093	0.0624906	0.0493376	-0.013153	1	85156634	F	II	TSS1500	shore	TSS1500-shore	chr1:85155605-85156574	NA	NA
GALNT6	cg01777341	0.0145306	0.124727	2.89812	0.00433527	0.850113	-4.17192	0.114973	0.129504	0.0145306	12	51784862	R	II	5'UTR	shore	5'UTR-shore	chr12:51785279-51785821	TRUE	NA
PPM1B	cg25371329	0.0382953	0.911253	2.89785	0.00433874	0.850113	-4.17265	0.885547	0.923843	0.0382953	2	44400179	R	II	5'UTR	shelf	5'UTR-shelf	chr2:44394983-44396629	NA	NA
RAGE	cg19441646	-0.0120821	0.93986	-2.89771	0.00434062	0.850113	-4.17305	0.94797	0.935888	-0.0120821	14	102695456	R	II	3'UTR	island	3'UTR-island	chr14:102695455-102695804	NA	NA
FAR2	cg21486233	-0.0142921	0.899929	-2.89751	0.00434319	0.850113	-4.17359	0.909523	0.895231	-0.0142921	12	29375141	R	I	TSS1500	opensea	TSS1500-opensea		NA	NA
FAM54B	cg08304059	0.0178084	0.878542	2.89739	0.00434477	0.850113	-4.17392	0.866589	0.884397	0.0178084	1	26145437	F	II	TSS1500	shore	TSS1500-shore	chr1:26146122-26147349	NA	NA		rs57197536
ZNF547	cg02595819	-0.00959585	0.0571182	-2.89709	0.00434876	0.850113	-4.17476	0.0635592	0.0539634	-0.00959585	19	57874541	R	II	TSS1500	shore	TSS1500-shore	chr19:57874763-57875110	NA	NA
TIPIN	cg22492020	-0.0118908	0.0870082	-2.89701	0.00434976	0.850113	-4.17497	0.0949897	0.0830989	-0.0118908	15	66648688	R	II	5'UTR	shore	5'UTR-shore	chr15:66648784-66649178	NA	NA
EPPK1	cg12163424	-0.0172998	0.805158	-2.89699	0.00435006	0.850113	-4.17504	0.81677	0.799471	-0.0172998	8	144947630	R	II	TSS200	shore	TSS200-shore	chr8:144946556-144946827	NA	NA
44083	cg17922695	-0.0344318	0.623638	-2.89685	0.00435191	0.850113	-4.17543	0.646749	0.612318	-0.0344318	17	75451809	F	II	Body	shelf	Body-shelf	chr17:75447477-75447821	NA	NA
LOC100128811	cg06967120	0.00786377	0.0453681	2.89624	0.00435984	0.850113	-4.17709	0.0400897	0.0479534	0.00786377	10	25464259	F	II	Body	island	Body-island	chr10:25463756-25465639	NA	TRUE
COL23A1	cg03727213	-0.00966555	0.865614	-2.89599	0.00436312	0.850113	-4.17778	0.872101	0.862436	-0.00966555	5	177740217	F	I	Body	opensea	Body-opensea		NA	NA
TAS2R10	cg19120125	0.0142723	0.921347	2.8952	0.00437354	0.850113	-4.17996	0.911767	0.926039	0.0142723	12	10978950	R	II	TSS200	opensea	TSS200-opensea		NA	NA
C9orf25	cg14407698	-0.00587075	0.0480103	-2.89485	0.00437818	0.850113	-4.18093	0.0519509	0.0460802	-0.00587075	9	34458886	F	II	TSS1500	island	TSS1500-island	chr9:34457375-34458892	NA	NA			rs62619982
STK19	cg22283528	-0.0207372	0.716954	-2.89455	0.00438207	0.850113	-4.18175	0.730874	0.710137	-0.0207372	6	31937906	F	II	TSS1500	shore	TSS1500-shore	chr6:31939730-31940559	NA	NA		rs12205138
PIAS1	cg20044443	0.0369293	0.661797	2.89436	0.00438461	0.850113	-4.18228	0.637008	0.673938	0.0369293	15	68345880	R	II	TSS1500	shore	TSS1500-shore	chr15:68346303-68347408	NA	NA
RPLP2	cg00330825	-0.0183056	0.841518	-2.89429	0.00438552	0.850113	-4.18247	0.853805	0.8355	-0.0183056	11	811545	F	II	Body	shore	Body-shore	chr11:809202-810509	NA	NA
C1orf106	cg16409409	0.0231976	0.342768	2.89417	0.00438718	0.850113	-4.18281	0.327197	0.350394	0.0231976	1	200861597	F	I	Body	shore	Body-shore	chr1:200860076-200860576	NA	NA
RBM8A	cg00030816	-0.0107494	0.0747726	-2.89311	0.00440115	0.850113	-4.18572	0.0819879	0.0712385	-0.0107494	1	145507504	R	II	TSS200	shore	TSS200-shore	chr1:145507588-145507931	TRUE	NA
TMBIM6	cg11750756	-0.00853154	0.06114	-2.89279	0.00440544	0.850113	-4.18661	0.0668667	0.0583352	-0.00853154	12	50135418	F	II	TSS200	island	TSS200-island	chr12:50135029-50136043	NA	NA
MARK2	cg12502403	-0.0216356	0.0788592	-2.89272	0.00440626	0.850113	-4.18678	0.0933818	0.0717462	-0.0216356	11	63607025	F	II	1stExon	island	1stExon-island	chr11:63606114-63607474	NA	NA
RPTOR	cg00701918	0.0224041	0.869464	2.89264	0.00440738	0.850113	-4.18702	0.854426	0.87683	0.0224041	17	78724995	R	I	Body	opensea	Body-opensea		TRUE	NA			rs78165415
NHEJ1	cg08530484	0.0395352	0.662728	2.89211	0.00441445	0.850113	-4.18848	0.63619	0.675726	0.0395352	2	220024606	R	II	5'UTR	shore	5'UTR-shore	chr2:220024750-220025510	NA	NA
CBX2	cg15209885	0.0242411	0.31504	2.89148	0.00442278	0.850113	-4.19021	0.298769	0.32301	0.0242411	17	77753199	F	I	Body	shore	Body-shore	chr17:77751378-77751673	NA	NA		rs72231015
TAP1	cg02181920	-0.0391573	0.819525	-2.89145	0.00442314	0.850113	-4.19028	0.845809	0.806652	-0.0391573	6	32820029	F	II	Body	shore	Body-shore	chr6:32820849-32822370	NA	NA		rs72860339
LPCAT3	cg19434937	-0.0206588	0.794357	-2.89101	0.00442897	0.850113	-4.19149	0.808224	0.787565	-0.0206588	12	7104184	R	II	Body	opensea	Body-opensea		NA	TRUE
SDC3	cg14836522	0.0191437	0.491198	2.89095	0.00442988	0.850113	-4.19168	0.478348	0.497492	0.0191437	1	31375133	F	I	Body	opensea	Body-opensea		NA	TRUE
C14orf93	cg03565081	0.0117471	0.184034	2.89071	0.00443296	0.850113	-4.19231	0.176149	0.187896	0.0117471	14	23478970	R	II	5'UTR	shore	5'UTR-shore	chr14:23479310-23479532	NA	NA
OSTalpha	cg04855678	0.039771	0.317088	2.89067	0.00443355	0.850113	-4.19243	0.290392	0.330163	0.039771	3	195946921	R	I	Body	opensea	Body-opensea		TRUE	NA
NCRNA00167	cg15580075	0.0268603	0.809542	2.89051	0.00443576	0.850113	-4.19289	0.791513	0.818373	0.0268603	11	129871059	R	II	TSS1500	shore	TSS1500-shore	chr11:129871690-129873423	NA	NA
IL1F5	cg22324487	-0.0109465	0.878	-2.89042	0.00443686	0.850113	-4.19312	0.885348	0.874401	-0.0109465	2	113816832	F	II	5'UTR	opensea	5'UTR-opensea		NA	NA
SLC9A3	cg19107578	0.0331417	0.841801	2.88996	0.00444304	0.850113	-4.19439	0.819555	0.852697	0.0331417	5	493262	F	I	Body	shore	Body-shore	chr5:494803-495306	NA	NA
TRIM9	cg06134471	0.0273537	0.816493	2.8895	0.00444913	0.850113	-4.19564	0.798132	0.825486	0.0273537	14	51560134	F	II	Body	island	Body-island	chr14:51560116-51562487	NA	NA		rs77532845
EXD3	cg14579240	0.0179477	0.490222	2.88941	0.00445043	0.850113	-4.19591	0.478175	0.496123	0.0179477	9	140202073	F	I	Body	opensea	Body-opensea		NA	TRUE
LAD1	cg19713196	0.00897109	0.111686	2.88919	0.00445333	0.850113	-4.19651	0.105664	0.114635	0.00897109	1	201368390	F	II	Body	shore	Body-shore	chr1:201368560-201369032	TRUE	TRUE
NUMA1	cg06854487	-0.00680219	0.0781562	-2.8891	0.00445454	0.850113	-4.19675	0.0827221	0.0759199	-0.00680219	11	71791011	R	II	5'UTR	shore	5'UTR-shore	chr11:71791385-71791960	NA	NA
MARS2	cg01201151	0.0156581	0.887547	2.88884	0.00445803	0.850113	-4.19747	0.877037	0.892695	0.0156581	2	198573107	F	II	1stExon	shelf	1stExon-shelf	chr2:198569911-198570948	NA	NA
GPT2	cg04839706	0.0101502	0.915605	2.88873	0.00445949	0.850113	-4.19777	0.908791	0.918942	0.0101502	16	46920075	R	II	Body	shore	Body-shore	chr16:46917849-46918957	NA	TRUE
NAV1	cg10987004	0.0128192	0.871274	2.88812	0.00446766	0.850113	-4.19945	0.862669	0.875488	0.0128192	1	201777623	F	II	Body	opensea	Body-opensea		NA	NA
PM20D1	cg14893161	0.142479	0.392327	2.88756	0.00447522	0.850113	-4.20099	0.29669	0.43917	0.142479	1	205819251	R	II	5'UTR	shore	5'UTR-shore	chr1:205818898-205819191	NA	TRUE
AP1M2	cg01562385	0.0125546	0.159319	2.88754	0.00447543	0.850113	-4.20104	0.150892	0.163446	0.0125546	19	10698098	R	I	TSS200	island	TSS200-island	chr19:10697786-10698099	NA	NA
CAPZA1	cg02661426	-0.0074593	0.0541394	-2.88752	0.00447567	0.850113	-4.20108	0.0591463	0.051687	-0.0074593	1	113161717	R	I	TSS1500	island	TSS1500-island	chr1:113161591-113162571	TRUE	NA
MGAT3	cg01207176	-0.0119985	0.861157	-2.88739	0.00447746	0.850113	-4.20145	0.869211	0.857212	-0.0119985	22	39887895	F	I	3'UTR	shelf	3'UTR-shelf	chr22:39883515-39885010	NA	NA
AFAP1	cg23894117	0.00802908	0.922932	2.88729	0.00447887	0.850113	-4.20174	0.917543	0.925572	0.00802908	4	7769958	F	II	Body	opensea	Body-opensea		NA	NA
STX3	cg12977171	-0.00864093	0.0389565	-2.88726	0.00447926	0.850113	-4.20182	0.0447566	0.0361157	-0.00864093	11	59521791	F	II	TSS1500	shore	TSS1500-shore	chr11:59522425-59523303	NA	NA		rs77569053
FAM102A	cg22582113	-0.00635955	0.0582872	-2.88724	0.00447948	0.850113	-4.20186	0.062556	0.0561964	-0.00635955	9	130742348	F	II	1stExon	shore	1stExon-shore	chr9:130742515-130743486	NA	NA
SYDE1	cg16015423	0.0236721	0.125662	2.88719	0.00448013	0.850113	-4.202	0.109773	0.133445	0.0236721	19	15217974	F	I	TSS1500	island	TSS1500-island	chr19:15217951-15218617	NA	NA
C1orf127	cg08648047	-0.0140484	0.812483	-2.88709	0.00448153	0.850113	-4.20228	0.821913	0.807865	-0.0140484	1	11028561	F	I	Body	opensea	Body-opensea		NA	TRUE
EDNRB	cg12935136	-0.00744195	0.076463	-2.88682	0.00448517	0.850113	-4.20302	0.0814583	0.0740163	-0.00744195	13	78493590	F	II	TSS1500	shore	TSS1500-shore	chr13:78492425-78493382	NA	TRUE		rs34372353
SEC1	cg03038816	-0.0121735	0.053744	-2.88679	0.00448553	0.850113	-4.2031	0.0619153	0.0497418	-0.0121735	19	49149549	R	II	Body	opensea	Body-opensea		NA	NA
TXNL1	cg17140299	0.0181084	0.914535	2.88644	0.00449029	0.850113	-4.20407	0.90238	0.920489	0.0181084	18	54270189	F	II	Body	opensea	Body-opensea		NA	NA
CARD6	cg01784614	0.025774	0.347141	2.88636	0.00449132	0.850113	-4.20428	0.32984	0.355614	0.025774	5	40841298	F	II	TSS200	opensea	TSS200-opensea		NA	TRUE
NR2F2	cg03018496	0.0119982	0.139635	2.8863	0.00449216	0.850113	-4.20445	0.131581	0.143579	0.0119982	15	96868989	R	II	TSS200	shelf	TSS200-shelf	chr15:96864881-96866787	NA	TRUE
GALNT10	cg00408567	0.0096362	0.141417	2.88527	0.00450601	0.850113	-4.20726	0.134948	0.144585	0.0096362	5	153785262	R	II	Body	shore	Body-shore	chr5:153784641-153785130	NA	NA
SLC22A11	cg09337943	-0.0136992	0.856626	-2.88509	0.00450853	0.850113	-4.20778	0.865822	0.852122	-0.0136992	11	64335733	F	II	Body	island	Body-island	chr11:64335489-64335965	NA	NA
CBFA2T3	cg05557991	0.0317786	0.242591	2.88486	0.00451163	0.850113	-4.20841	0.22126	0.253038	0.0317786	16	89003641	F	I	5'UTR	shelf	5'UTR-shelf	chr16:89006334-89008600	NA	NA
MYCBP	cg03731661	0.0118414	0.910044	2.88476	0.00451295	0.850113	-4.20867	0.902096	0.913937	0.0118414	1	39337506	R	II	Body	shore	Body-shore	chr1:39338479-39339349	NA	NA
CBFA2T3	cg20283771	-0.0184168	0.809249	-2.88467	0.0045142	0.850113	-4.20893	0.821611	0.803194	-0.0184168	16	88943542	F	II	Body	island	Body-island	chr16:88943427-88943669	NA	NA
JARID2	cg12039505	0.0147153	0.876751	2.88447	0.00451695	0.850113	-4.20948	0.866873	0.881589	0.0147153	6	15353052	F	II	Body	opensea	Body-opensea		NA	TRUE
CPNE9	cg20708305	0.0220034	0.812255	2.88424	0.00452003	0.850113	-4.21011	0.797485	0.819489	0.0220034	3	9744919	R	II	TSS1500	shore	TSS1500-shore	chr3:9745499-9746782	TRUE	NA
OTOP3	cg00638514	0.00946242	0.116157	2.88355	0.00452935	0.850113	-4.21199	0.109806	0.119268	0.00946242	17	72932048	F	II	Body	island	Body-island	chr17:72931729-72932601	TRUE	NA
HSPA1B	cg21080034	-0.0111599	0.0844154	-2.88318	0.00453445	0.850113	-4.21302	0.0919063	0.0807464	-0.0111599	6	31797874	F	I	3'UTR	shore	3'UTR-shore	chr6:31795467-31797384	NA	NA		rs1061623
SPON1	cg12085698	0.0400044	0.826491	2.88308	0.00453582	0.850113	-4.2133	0.799639	0.839643	0.0400044	11	13983784	R	II	TSS200	shore	TSS200-shore	chr11:13984066-13986349	NA	NA
FLJ32810	cg05812171	0.0087969	0.17543	2.88291	0.00453803	0.850113	-4.21374	0.169525	0.178322	0.0087969	11	100557958	R	I	TSS1500	island	TSS1500-island	chr11:100557923-100558401	TRUE	NA	high-CpG:100063061-100063592
BCL2L15	cg12486521	0.0443633	0.623659	2.88287	0.00453871	0.850113	-4.21388	0.593881	0.638245	0.0443633	1	114429815	F	II	Body	opensea	Body-opensea		NA	NA
SNCA	cg08030922	0.0113375	0.934198	2.88281	0.0045394	0.850113	-4.21402	0.926588	0.937926	0.0113375	4	90675036	R	II	Body	opensea	Body-opensea		TRUE	TRUE			rs77795436
SMPD3	cg04464276	0.0213481	0.24473	2.88217	0.00454823	0.850113	-4.21579	0.230401	0.251749	0.0213481	16	68481049	F	I	5'UTR	island	5'UTR-island	chr16:68480864-68482822	NA	TRUE
GZMA	cg05648002	0.0116826	0.933181	2.88205	0.00454983	0.850113	-4.21612	0.925339	0.937022	0.0116826	5	54406016	R	II	3'UTR	opensea	3'UTR-opensea		NA	NA
ANKRD42	cg26102683	-0.00730418	0.0494088	-2.88152	0.00455703	0.850113	-4.21756	0.0543117	0.0470075	-0.00730418	11	82904715	F	I	TSS1500	island	TSS1500-island	chr11:82904478-82905660	NA	NA	high-CpG:82582330-82582373
GATAD1	cg15154255	0.0110555	0.885381	2.88109	0.0045629	0.850113	-4.21874	0.87796	0.889016	0.0110555	7	92080385	F	I	Body	shelf	Body-shelf	chr7:92076699-92077395	NA	NA		rs2287179
HAL	cg21682902	0.0198697	0.807062	2.88081	0.00456676	0.850113	-4.21951	0.793725	0.813595	0.0198697	12	96390960	R	II	TSS1500	shore	TSS1500-shore	chr12:96389405-96389675	NA	NA
ARL8B	cg00217553	0.0120039	0.920558	2.88025	0.00457448	0.850113	-4.22106	0.912501	0.924505	0.0120039	3	5208420	R	II	Body	opensea	Body-opensea		NA	TRUE
AKNAD1	cg05295584	-0.0108911	0.923519	-2.87949	0.00458493	0.850113	-4.22314	0.93083	0.919939	-0.0108911	1	109399734	R	II	TSS200	opensea	TSS200-opensea		NA	NA
GNL3	cg17036641	-0.0208206	0.86124	-2.8793	0.00458743	0.850113	-4.22364	0.875215	0.854395	-0.0208206	3	52723544	F	II	Body	shelf	Body-shelf	chr3:52719934-52720335	NA	NA		rs1062164
BRD2	cg07211678	-0.00792467	0.0336003	-2.87886	0.00459358	0.850113	-4.22487	0.0389196	0.0309949	-0.00792467	6	32939364	R	I	5'UTR	island	5'UTR-island	chr6:32939275-32940954	NA	NA
TBC1D4	cg18162767	0.0278281	0.794447	2.8783	0.00460129	0.850113	-4.2264	0.775768	0.803596	0.0278281	13	75904093	R	II	Body	opensea	Body-opensea		NA	TRUE
RTN4	cg12813441	0.040797	0.552368	2.87818	0.00460296	0.850113	-4.22673	0.524984	0.565781	0.040797	2	55239331	R	II	Body	opensea	Body-opensea		NA	TRUE
NCAM2	cg13297960	0.0108031	0.102433	2.87809	0.00460409	0.850113	-4.22696	0.0951813	0.105984	0.0108031	21	22370237	F	II	TSS1500	island	TSS1500-island	chr21:22369423-22370582	NA	NA
KIFC1	cg15802848	-0.0110467	0.0707405	-2.87788	0.00460706	0.850113	-4.22755	0.0781554	0.0671087	-0.0110467	6	33359461	R	I	5'UTR	island	5'UTR-island	chr6:33359097-33359975	NA	NA
OTOR	cg10163299	0.0155491	0.901783	2.87732	0.00461476	0.850113	-4.22907	0.891346	0.906895	0.0155491	20	16728915	R	II	TSS200	opensea	TSS200-opensea		NA	NA
CD4	cg16470760	-0.0172431	0.872558	-2.8769	0.00462063	0.850113	-4.23024	0.884132	0.866889	-0.0172431	12	6898217	F	II	TSS1500	opensea	TSS1500-opensea		NA	NA			rs61024256
NOTCH3	cg27320207	0.0208955	0.289093	2.87658	0.00462506	0.850113	-4.23111	0.275067	0.295963	0.0208955	19	15307057	R	I	Body	island	Body-island	chr19:15306243-15307111	TRUE	NA
HLA-DPB2	cg01951712	-0.02634	0.734265	-2.87622	0.0046301	0.850113	-4.23211	0.751946	0.725606	-0.02634	6	33081535	F	II	Body	shelf	Body-shelf	chr6:33084740-33084995	NA	NA			rs55651046
DDAH2	cg17825714	0.0265172	0.410457	2.87572	0.00463698	0.850113	-4.23347	0.392658	0.419175	0.0265172	6	31695903	R	I	Body	island	Body-island	chr6:31695894-31698245	NA	NA
ZNF608	cg15082166	0.0232606	0.922578	2.87526	0.00464336	0.850113	-4.23472	0.906965	0.930225	0.0232606	5	124005151	F	II	Body	opensea	Body-opensea		NA	TRUE		rs11958542
ZIC4	cg12892506	0.0132379	0.101311	2.87522	0.00464396	0.850113	-4.23484	0.0924255	0.105663	0.0132379	3	147113918	R	I	Body	island	Body-island	chr3:147113608-147114479	NA	TRUE
SND1	cg14634918	0.0512879	0.570219	2.87513	0.00464517	0.850113	-4.23508	0.535793	0.587081	0.0512879	7	127449997	R	II	Body	opensea	Body-opensea		NA	TRUE
NFIX	cg22983694	0.0101285	0.895171	2.87505	0.00464632	0.850113	-4.2353	0.888372	0.8985	0.0101285	19	13110842	R	II	Body	shore	Body-shore	chr19:13112170-13112809	NA	NA
ENO1	cg13432294	-0.00533674	0.044927	-2.87403	0.00466049	0.850113	-4.23809	0.0485091	0.0431724	-0.00533674	1	8937640	R	II	5'UTR	shore	5'UTR-shore	chr1:8938098-8939409	NA	NA
KITLG	cg22032532	0.00919492	0.122801	2.87364	0.00466591	0.850113	-4.23915	0.116629	0.125824	0.00919492	12	88974665	F	II	TSS1500	island	TSS1500-island	chr12:88973460-88974666	TRUE	NA
LFNG	cg23510807	-0.0308065	0.651705	-2.87326	0.00467124	0.850113	-4.24019	0.672384	0.641577	-0.0308065	7	2567893	F	II	3'UTR	shore	3'UTR-shore	chr7:2565872-2566114	TRUE	NA
HIVEP1	cg06817534	-0.00583171	0.966493	-2.87296	0.00467544	0.850113	-4.24102	0.970407	0.964576	-0.00583171	6	12025211	F	II	Body	opensea	Body-opensea		NA	TRUE
PDIA2	cg01761710	-0.010768	0.891965	-2.87284	0.00467709	0.850113	-4.24134	0.899193	0.888425	-0.010768	16	333155	F	II	5'UTR	shore	5'UTR-shore	chr16:334444-334764	NA	NA			rs45519642
DYNLT1	cg13183694	0.0252405	0.908924	2.87275	0.00467842	0.850113	-4.2416	0.891982	0.917223	0.0252405	6	159058676	F	II	Body	opensea	Body-opensea		NA	NA		rs13197297
ZNF224	cg26649251	-0.0345531	0.117548	-2.87232	0.00468436	0.850113	-4.24276	0.140741	0.106188	-0.0345531	19	44598564	F	I	1stExon	island	1stExon-island	chr19:44598374-44598854	NA	NA	high-CpG:49290319-49290425
AGL	cg01933228	0.0244597	0.277107	2.87224	0.00468557	0.850113	-4.24299	0.260689	0.285149	0.0244597	1	100316637	F	II	Body	shore	Body-shore	chr1:100315420-100316009	NA	NA
DUSP3	cg20203041	0.0127921	0.105808	2.872	0.00468893	0.850113	-4.24365	0.0972212	0.110013	0.0127921	17	41857647	R	II	TSS1500	shore	TSS1500-shore	chr17:41855634-41856346	NA	NA
MAML3	cg12912920	0.0147497	0.88834	2.87189	0.00469041	0.850113	-4.24394	0.87844	0.893189	0.0147497	4	140762680	F	II	Body	opensea	Body-opensea		NA	TRUE
MTG1	cg12141979	0.00883744	0.882208	2.87178	0.00469201	0.850113	-4.24425	0.876276	0.885113	0.00883744	10	135215217	F	I	Body	shore	Body-shore	chr10:135216526-135216856	NA	NA			rs78313145
MYBPC2	cg22603562	-0.021632	0.643312	-2.87149	0.00469601	0.850113	-4.24503	0.657832	0.6362	-0.021632	19	50939919	F	II	Body	opensea	Body-opensea		NA	NA
COL20A1	cg02999146	-0.0204983	0.303059	-2.87127	0.0046992	0.850113	-4.24565	0.316818	0.29632	-0.0204983	20	61926731	F	II	Body	shore	Body-shore	chr20:61927194-61927482	NA	NA		rs4809524
WNT2	cg12365177	0.00900493	0.901484	2.87119	0.0047003	0.850113	-4.24586	0.895439	0.904444	0.00900493	7	116917934	F	II	3'UTR	opensea	3'UTR-opensea		NA	NA
OXT	cg01644611	0.0383367	0.699508	2.87077	0.00470614	0.850113	-4.247	0.673775	0.712112	0.0383367	20	3052253	F	I	TSS200	island	TSS200-island	chr20:3052097-3053103	NA	NA
CCDC40	cg07428200	0.00783854	0.959596	2.87049	0.00471006	0.850113	-4.24776	0.954334	0.962173	0.00783854	17	78046742	R	I	Body	opensea	Body-opensea		NA	NA
SFRP2	cg05164933	0.013273	0.137898	2.87047	0.00471044	0.850113	-4.24783	0.128989	0.142262	0.013273	4	154710418	F	I	TSS200	island	TSS200-island	chr4:154709512-154710827	NA	NA		rs74549610
RPL41	cg10069353	0.0177661	0.137592	2.87046	0.00471061	0.850113	-4.24787	0.125667	0.143433	0.0177661	12	56510054	F	II	TSS1500	shore	TSS1500-shore	chr12:56511861-56512409	NA	NA
CALY	cg06766659	0.0109457	0.224282	2.87036	0.00471195	0.850113	-4.24813	0.216935	0.22788	0.0109457	10	135150505	R	I	TSS200	island	TSS200-island	chr10:135148196-135150565	NA	NA	high-CpG:135000358-135000555
HOXC4	cg13826247	0.0349908	0.403923	2.87023	0.00471376	0.850113	-4.24848	0.380436	0.415427	0.0349908	12	54424203	F	I	5'UTR	shore	5'UTR-shore	chr12:54424610-54425173	NA	NA		rs35857063
IPP	cg11139020	-0.00690849	0.042778	-2.87014	0.00471501	0.850113	-4.24872	0.0474152	0.0405068	-0.00690849	1	46216195	R	II	5'UTR	shore	5'UTR-shore	chr1:46216233-46216514	NA	NA
PIK3CD	cg01943221	-0.0209908	0.781855	-2.87006	0.00471625	0.850113	-4.24896	0.795945	0.774954	-0.0209908	1	9776133	F	I	Body	shore	Body-shore	chr1:9775708-9775997	NA	TRUE
ZNF776	cg17509349	-0.010943	0.0690439	-2.86992	0.00471811	0.850113	-4.24932	0.0763892	0.0654462	-0.010943	19	58258092	R	II	TSS200	island	TSS200-island	chr19:58258088-58258619	NA	NA
SELI	cg24599709	0.0112979	0.937531	2.86972	0.00472094	0.850113	-4.24987	0.929948	0.941246	0.0112979	2	26578508	F	II	Body	opensea	Body-opensea		NA	TRUE
HS3ST3B1	cg20928777	0.0177201	0.141944	2.86947	0.00472447	0.850113	-4.25055	0.130049	0.14777	0.0177201	17	14222235	R	II	Body	opensea	Body-opensea		NA	TRUE			rs56338408
RBBP4	cg10545927	-0.00716604	0.0527813	-2.86931	0.00472681	0.850113	-4.251	0.0575914	0.0504253	-0.00716604	1	33117362	F	II	5'UTR	island	5'UTR-island	chr1:33116543-33117363	NA	NA		rs78996991
SLC12A4	cg10130900	0.0112101	0.134987	2.86836	0.0047402	0.850113	-4.25359	0.127463	0.138673	0.0112101	16	68003410	F	II	TSS1500	island	TSS1500-island	chr16:68003407-68003759	NA	NA
BNIP3L	cg23883215	-0.00547961	0.027128	-2.86746	0.00475292	0.850113	-4.25604	0.030806	0.0253264	-0.00547961	8	26240324	R	I	TSS200	island	TSS200-island	chr8:26240290-26241017	NA	NA
IKZF1	cg18117847	-0.00957192	0.899714	-2.86704	0.00475894	0.850113	-4.25719	0.906139	0.896567	-0.00957192	7	50443901	F	II	Body	opensea	Body-opensea		NA	NA		rs74828745
VCAN	cg26496628	0.0338964	0.747938	2.86698	0.00475977	0.850113	-4.25735	0.725186	0.759082	0.0338964	5	82864340	F	II	Body	opensea	Body-opensea		NA	TRUE
NHEDC2	cg18626035	0.0399305	0.646101	2.8669	0.00476099	0.850113	-4.25759	0.619298	0.659229	0.0399305	4	103998293	R	II	TSS200	shore	TSS200-shore	chr4:103997208-103998007	NA	NA
SLC38A10	cg05203615	-0.00516786	0.0263866	-2.86622	0.00477066	0.850113	-4.25944	0.0298554	0.0246876	-0.00516786	17	79269346	R	I	TSS1500	island	TSS1500-island	chr17:79268367-79269467	NA	NA
KCNN4	cg18506018	-0.015608	0.91415	-2.86612	0.00477207	0.850113	-4.25971	0.924627	0.909019	-0.015608	19	44285974	F	II	TSS1500	opensea	TSS1500-opensea		NA	NA
THOP1	cg22613410	-0.00924733	0.931516	-2.86593	0.00477469	0.850113	-4.26021	0.937723	0.928476	-0.00924733	19	2810303	R	II	Body	island	Body-island	chr19:2810141-2810762	NA	NA
NPR3	cg24164873	-0.00822875	0.0525615	-2.86577	0.00477708	0.850113	-4.26067	0.0580849	0.0498561	-0.00822875	5	32711151	R	I	TSS1500	island	TSS1500-island	chr5:32709910-32714450	NA	TRUE
C2orf65	cg17105755	0.0283418	0.473077	2.86542	0.0047821	0.850113	-4.26163	0.454053	0.482395	0.0283418	2	74875317	F	I	TSS200	island	TSS200-island	chr2:74875128-74875562	NA	NA
KLC2	cg15299835	0.0300725	0.194743	2.8652	0.00478522	0.850113	-4.26223	0.174558	0.20463	0.0300725	11	66034835	R	I	3'UTR	island	3'UTR-island	chr11:66034751-66035054	NA	NA
LMCD1	cg04790450	0.00949366	0.940036	2.86353	0.00480904	0.850113	-4.26676	0.933663	0.943157	0.00949366	3	8573184	F	II	Body	opensea	Body-opensea		NA	TRUE		rs78992966
LOC619207	cg26418881	-0.00896482	0.894316	-2.86351	0.00480943	0.850113	-4.26684	0.900334	0.891369	-0.00896482	10	135270947	R	I	Body	island	Body-island	chr10:135270783-135271061	NA	NA
MED20	cg01595397	-0.0360264	0.661953	-2.8634	0.00481092	0.850113	-4.26712	0.686135	0.650108	-0.0360264	6	41887954	R	II	Body	shore	Body-shore	chr6:41888868-41889563	NA	NA
VANGL2	cg10400707	0.0130022	0.857026	2.86281	0.0048195	0.850113	-4.26875	0.848298	0.861301	0.0130022	1	160369840	F	I	TSS1500	shore	TSS1500-shore	chr1:160370112-160370658	TRUE	NA			rs34049652
NOS3	cg17429236	0.03165	0.225209	2.86269	0.00482116	0.850113	-4.26906	0.203965	0.235615	0.03165	7	150694028	R	I	Body	opensea	Body-opensea		NA	NA
PXDNL	cg26672652	0.0184385	0.899741	2.86243	0.00482495	0.850113	-4.26978	0.887364	0.905803	0.0184385	8	52325037	F	II	Body	shelf	Body-shelf	chr8:52321162-52322221	NA	NA
SLC2A12	cg09563617	0.0137316	0.892302	2.86241	0.00482524	0.850113	-4.26984	0.883085	0.896817	0.0137316	6	134374917	R	II	TSS1500	opensea	TSS1500-opensea		NA	NA
DSTN	cg14158573	0.0166354	0.24118	2.86196	0.00483169	0.850113	-4.27106	0.230014	0.246649	0.0166354	20	17549682	R	I	TSS1500	island	TSS1500-island	chr20:17549628-17550051	NA	NA
TMEM64	cg16506513	0.0130038	0.897862	2.86188	0.00483286	0.850113	-4.27128	0.889133	0.902137	0.0130038	8	91654585	R	II	Body	shelf	Body-shelf	chr8:91657389-91658779	NA	NA
NPHS2	cg02897172	0.0142407	0.941347	2.8617	0.00483539	0.850113	-4.27175	0.931788	0.946029	0.0142407	1	179546285	R	II	TSS1500	shore	TSS1500-shore	chr1:179544720-179545307	NA	NA
ZMYND15	cg24122498	0.0215413	0.17512	2.86134	0.00484062	0.850113	-4.27274	0.16066	0.182202	0.0215413	17	4648682	R	I	Body	opensea	Body-opensea		NA	NA			rs71666613
POLR2G	cg11372696	-0.0067346	0.0612247	-2.86113	0.00484368	0.850113	-4.27332	0.0657452	0.0590106	-0.0067346	11	62528990	F	I	TSS200	island	TSS200-island	chr11:62528903-62529428	NA	NA
GPRC5B	cg05072547	-0.0287718	0.656784	-2.85959	0.00486599	0.850113	-4.27752	0.676097	0.647325	-0.0287718	16	19883549	R	II	Body	opensea	Body-opensea		NA	NA
RASGRF2	cg04493177	0.0112442	0.953397	2.85931	0.00487004	0.850113	-4.27828	0.945849	0.957093	0.0112442	5	80408936	R	II	Body	opensea	Body-opensea		NA	TRUE
ZNRF4	cg08117431	0.00781983	0.965465	2.85925	0.00487097	0.850113	-4.27845	0.960216	0.968036	0.00781983	19	5455497	F	I	5'UTR	island	5'UTR-island	chr19:5455481-5456262	NA	NA		rs78645830
MLLT1	cg24800754	0.0235657	0.198073	2.85905	0.00487382	0.850113	-4.27899	0.182255	0.205821	0.0235657	19	6234327	F	II	Body	shelf	Body-shelf	chr19:6230458-6230666	TRUE	TRUE
ETS1	cg01900413	0.0184309	0.169067	2.85904	0.00487403	0.850113	-4.27902	0.156695	0.175126	0.0184309	11	128419356	F	II	Body	island	Body-island	chr11:128419198-128419513	NA	TRUE
NLRC3	cg08213607	-0.0107524	0.0547702	-2.85805	0.00488836	0.850113	-4.28171	0.0619876	0.0512352	-0.0107524	16	3627243	F	II	1stExon	opensea	1stExon-opensea		NA	NA
FHDC1	cg26730048	-0.00841187	0.894055	-2.85801	0.00488902	0.850113	-4.28183	0.899701	0.891289	-0.00841187	4	153897705	R	I	Body	island	Body-island	chr4:153897452-153897749	NA	NA
SPON1	cg24258347	0.034644	0.763684	2.85782	0.00489172	0.850113	-4.28233	0.740429	0.775073	0.034644	11	13983851	R	II	TSS200	shore	TSS200-shore	chr11:13984066-13986349	NA	NA
MIR1178	cg21913981	-0.0100931	0.91619	-2.8575	0.00489637	0.850113	-4.2832	0.922965	0.912872	-0.0100931	12	120151706	R	II	TSS200	opensea	TSS200-opensea		NA	NA
ZDHHC14	cg14514483	0.0250713	0.677279	2.85713	0.00490179	0.850113	-4.28421	0.66045	0.685521	0.0250713	6	158068455	R	I	Body	opensea	Body-opensea		NA	NA
PSEN2	cg05894797	0.00800627	0.102855	2.85664	0.00490901	0.850113	-4.28556	0.0974813	0.105488	0.00800627	1	227058941	F	II	5'UTR	shore	5'UTR-shore	chr1:227058045-227058906	NA	NA		rs6665033
GNG2	cg10259111	0.0333454	0.571474	2.85642	0.00491225	0.850113	-4.28616	0.549092	0.582437	0.0333454	14	52429547	F	II	Body	opensea	Body-opensea		NA	TRUE		rs1253657	rs1269018
TUBA1A	cg00544734	-0.00720325	0.0455453	-2.85626	0.00491452	0.850113	-4.28658	0.0503803	0.0431771	-0.00720325	12	49582237	R	II	Body	island	Body-island	chr12:49582096-49582881	NA	NA
WBSCR16	cg16742763	-0.00993362	0.0586634	-2.85617	0.00491591	0.850113	-4.28684	0.0653311	0.0553975	-0.00993362	7	74489750	F	I	TSS200	island	TSS200-island	chr7:74489353-74489930	NA	NA
HHLA3	cg05767561	-0.00688465	0.063732	-2.85607	0.00491724	0.850113	-4.28709	0.0683532	0.0614685	-0.00688465	1	70820607	F	II	5'UTR	island	5'UTR-island	chr1:70819733-70820719	NA	NA
GRIK1	cg07028661	0.022723	0.256738	2.85602	0.00491804	0.850113	-4.28723	0.241486	0.264209	0.022723	21	31312905	R	II	TSS1500	shore	TSS1500-shore	chr21:31311386-31312106	NA	NA
GRM7	cg04023483	0.0112429	0.133956	2.85575	0.00492207	0.850113	-4.28798	0.12641	0.137653	0.0112429	3	6904134	R	II	Body	island	Body-island	chr3:6904133-6904641	NA	NA
SLC16A11	cg14950751	0.0186949	0.262859	2.85541	0.00492697	0.850113	-4.28889	0.250311	0.269006	0.0186949	17	6947464	F	I	TSS1500	island	TSS1500-island	chr17:6945389-6947521	NA	NA
SDCCAG8	cg08262429	0.00992912	0.929814	2.85497	0.00493343	0.850113	-4.29009	0.923149	0.933078	0.00992912	1	243433304	R	II	Body	opensea	Body-opensea		NA	TRUE
OR52B2	cg17163363	-0.0319898	0.37511	-2.85459	0.00493899	0.850113	-4.29112	0.396582	0.364593	-0.0319898	11	6192419	R	II	TSS1500	opensea	TSS1500-opensea		NA	NA
MBP	cg13572782	0.066414	0.769265	2.85454	0.0049398	0.850113	-4.29127	0.724686	0.7911	0.066414	18	74799495	F	II	Body	island	Body-island	chr18:74799144-74800038	TRUE	NA	high-CpG:72928388-72928596	rs7242091
DUSP27	cg26904049	0.0242989	0.791505	2.85441	0.00494169	0.850113	-4.29162	0.775195	0.799494	0.0242989	1	167091094	F	II	Body	shore	Body-shore	chr1:167090575-167091010	TRUE	NA
SEC11A	cg23442477	-0.0102599	0.064683	-2.85415	0.00494552	0.850113	-4.29232	0.0715698	0.0613099	-0.0102599	15	85258977	R	II	Body	island	Body-island	chr15:85258839-85259825	NA	NA
PHC1	cg09912793	0.0403502	0.573174	2.8541	0.00494632	0.850113	-4.29247	0.546089	0.58644	0.0403502	12	9066382	R	II	TSS1500	shore	TSS1500-shore	chr12:9066946-9067480	NA	NA
MRPS35	cg10354406	0.0125757	0.940607	2.85378	0.00495104	0.850113	-4.29334	0.932166	0.944742	0.0125757	12	27909180	R	II	3'UTR	opensea	3'UTR-opensea		NA	NA
LOC283999	cg04920452	0.0196752	0.471979	2.85339	0.0049568	0.850113	-4.2944	0.458772	0.478447	0.0196752	17	76227681	R	I	Body	shore	Body-shore	chr17:76228110-76228380	TRUE	NA
NDUFB10	cg06141561	-0.0271334	0.746681	-2.85324	0.00495889	0.850113	-4.29479	0.764893	0.73776	-0.0271334	16	2011215	F	II	Body	shore	Body-shore	chr16:2009496-2009919	NA	NA			rs11552966
DNMT3A	cg14189391	0.0499473	0.484713	2.853	0.00496255	0.850113	-4.29546	0.451187	0.501134	0.0499473	2	25527347	F	I	Body	opensea	Body-opensea		NA	TRUE
RUNX3	cg04221877	0.00951341	0.822028	2.85289	0.00496414	0.850113	-4.29576	0.815643	0.825156	0.00951341	1	25257515	F	I	TSS1500	island	TSS1500-island	chr1:25255527-25259005	NA	NA
DIP2C	cg10071852	0.0216162	0.916085	2.8524	0.00497133	0.850113	-4.29708	0.901576	0.923192	0.0216162	10	682449	F	II	Body	shelf	Body-shelf	chr10:685033-685407	NA	NA		rs56000929
CCDC40	cg06436667	0.0100844	0.882139	2.85198	0.0049776	0.850113	-4.29823	0.87537	0.885455	0.0100844	17	78058704	F	I	Body	opensea	Body-opensea		NA	NA
GFRA1	cg25617725	0.0105056	0.104031	2.85186	0.00497936	0.850113	-4.29855	0.0969792	0.107485	0.0105056	10	118033290	R	II	TSS1500	island	TSS1500-island	chr10:118030732-118034230	NA	NA
ZIC1	cg19029181	0.0197134	0.24968	2.85186	0.00497936	0.850113	-4.29855	0.236448	0.256161	0.0197134	3	147130536	R	I	Body	island	Body-island	chr3:147130342-147130577	NA	NA
KIAA1737	cg23749163	-0.00657751	0.0531007	-2.85186	0.0049794	0.850113	-4.29856	0.0575158	0.0509383	-0.00657751	14	77563968	R	II	TSS1500	island	TSS1500-island	chr14:77563965-77564697	NA	NA
ZNF564	cg07378091	-0.00712808	0.0603925	-2.85182	0.00497995	0.850113	-4.29866	0.0651771	0.058049	-0.00712808	19	12662277	F	II	1stExon	island	1stExon-island	chr19:12661804-12662302	NA	NA		rs79749579
C16orf73	cg26897989	0.0256666	0.878875	2.85117	0.00498953	0.850113	-4.30041	0.861647	0.887313	0.0256666	16	1907736	R	II	Body	opensea	Body-opensea		NA	TRUE
HOXB13	cg08594218	0.00853296	0.0785178	2.85111	0.00499046	0.850113	-4.30058	0.0727902	0.0813232	0.00853296	17	46803008	R	I	3'UTR	island	3'UTR-island	chr17:46802790-46803076	NA	NA
BCL11B	cg27123256	0.028452	0.445851	2.85068	0.00499694	0.850113	-4.30177	0.426753	0.455205	0.028452	14	99664279	F	I	Body	opensea	Body-opensea		NA	NA
DOCK1	cg00022101	0.0313623	0.798046	2.85039	0.00500123	0.850113	-4.30255	0.776994	0.808356	0.0313623	10	129079552	F	II	Body	opensea	Body-opensea		NA	TRUE		rs77101701
E2F3	cg15585670	-0.0103114	0.0784335	-2.8502	0.00500408	0.850113	-4.30307	0.0853548	0.0750435	-0.0103114	6	20401145	R	II	TSS1500	shore	TSS1500-shore	chr6:20402003-20403886	NA	NA
CCDC114	cg07791834	-0.00632925	0.912194	-2.84979	0.00501013	0.850113	-4.30417	0.916442	0.910113	-0.00632925	19	48800382	F	I	Body	island	Body-island	chr19:48800219-48800756	NA	TRUE
SLC35C1	cg19527995	0.0166174	0.891322	2.84968	0.0050117	0.850113	-4.30446	0.880168	0.896785	0.0166174	11	45825356	F	II	TSS1500	shore	TSS1500-shore	chr11:45825615-45826872	NA	NA
C1orf177	cg23924306	-0.00818783	0.936955	-2.84947	0.00501486	0.850113	-4.30504	0.942451	0.934263	-0.00818783	1	55271927	F	I	Body	island	Body-island	chr1:55271665-55271972	NA	NA
BTBD9	cg09126991	0.0205467	0.880204	2.84938	0.00501617	0.850113	-4.30527	0.866412	0.886959	0.0205467	6	38584465	F	II	5'UTR	opensea	5'UTR-opensea		NA	NA
MIIP	cg22534105	0.0193269	0.889035	2.84894	0.00502285	0.850113	-4.30649	0.876062	0.895389	0.0193269	1	12078836	R	II	TSS1500	shore	TSS1500-shore	chr1:12079251-12079903	NA	NA
NANP	cg01411731	-0.00527601	0.0379013	-2.84882	0.00502463	0.850113	-4.30681	0.0414428	0.0361667	-0.00527601	20	25605041	F	I	TSS1500	island	TSS1500-island	chr20:25603815-25605187	NA	NA
ZC3H11A	cg09852199	-0.0239235	0.0965009	-2.8487	0.00502641	0.850113	-4.30714	0.112559	0.0886356	-0.0239235	1	203764897	F	I	1stExon	island	1stExon-island	chr1:203764568-203765293	NA	NA
CARS2	cg15641500	-0.009003	0.936488	-2.84851	0.0050293	0.850113	-4.30766	0.942531	0.933528	-0.009003	13	111331255	R	II	Body	island	Body-island	chr13:111331166-111331373	NA	NA
TRAPPC9	cg03243902	-0.00542279	0.95368	-2.84831	0.00503221	0.850113	-4.30819	0.95732	0.951897	-0.00542279	8	140748972	R	II	Body	opensea	Body-opensea		NA	NA
HLA-DRA	cg19248557	-0.00579813	0.0426562	-2.8476	0.00504291	0.850113	-4.31013	0.0465481	0.04075	-0.00579813	6	32407838	F	II	Body	opensea	Body-opensea		NA	NA		rs74774086
TCF25	cg14709524	-0.0172516	0.110373	-2.84733	0.00504688	0.850113	-4.31084	0.121953	0.104701	-0.0172516	16	89940631	R	II	Body	island	Body-island	chr16:89939432-89940812	NA	NA
CADM2	cg25649680	-0.00889969	0.0494448	-2.84689	0.00505354	0.850113	-4.31205	0.0554186	0.0465189	-0.00889969	3	85007992	R	II	TSS200	shore	TSS200-shore	chr3:85008284-85008837	NA	NA
ZFPM2	cg08003628	0.0270739	0.210918	2.84688	0.00505365	0.850113	-4.31207	0.192745	0.219819	0.0270739	8	106332188	R	II	Body	shore	Body-shore	chr8:106330518-106332120	NA	NA
DSCAML1	cg13329242	-0.0165984	0.856072	-2.84657	0.00505827	0.850113	-4.3129	0.867213	0.850615	-0.0165984	11	117382759	F	II	Body	opensea	Body-opensea		NA	TRUE
PACSIN1	cg13432267	0.0098304	0.92484	2.84643	0.00506043	0.850113	-4.31329	0.918241	0.928072	0.0098304	6	34501193	F	II	3'UTR	shore	3'UTR-shore	chr6:34499313-34499580	NA	NA			rs73746680
HEATR2	cg12256038	0.00780371	0.867149	2.84641	0.00506074	0.850113	-4.31335	0.861911	0.869714	0.00780371	7	768566	R	I	Body	shore	Body-shore	chr7:766085-766952	NA	NA
MYH11	cg08214245	0.00902399	0.83496	2.84587	0.00506884	0.850113	-4.31481	0.828903	0.837927	0.00902399	16	15829296	R	I	Body	opensea	Body-opensea		NA	NA	low-CpG:15736787-15736857
ZC3H12A	cg19872095	-0.0364965	0.611581	-2.84575	0.00507064	0.850113	-4.31513	0.636079	0.599582	-0.0364965	1	37941263	F	II	Body	shore	Body-shore	chr1:37939723-37940650	NA	TRUE
C7orf50	cg02934462	0.0190236	0.917684	2.84552	0.00507413	0.850113	-4.31576	0.904915	0.923938	0.0190236	7	1057669	F	II	Body	shore	Body-shore	chr7:1059528-1059877	NA	NA		rs61247137
MBOAT1	cg04369491	0.0242198	0.294299	2.84548	0.00507476	0.850113	-4.31587	0.278042	0.302262	0.0242198	6	20211373	R	II	Body	shore	Body-shore	chr6:20212268-20213133	NA	NA
MAST3	cg16286597	-0.0137193	0.174518	-2.84539	0.00507606	0.850113	-4.31611	0.183726	0.170007	-0.0137193	19	18210172	F	II	Body	island	Body-island	chr19:18209911-18210268	NA	NA		rs71336664
TLR5	cg12095594	0.0253563	0.200584	2.84514	0.00507994	0.850113	-4.3168	0.183564	0.20892	0.0253563	1	223306857	F	II	5'UTR	opensea	5'UTR-opensea		NA	NA		rs77337643
KRT25	cg22983092	-0.0318721	0.83283	-2.84487	0.005084	0.850113	-4.31753	0.854224	0.822351	-0.0318721	17	38911538	F	II	1stExon	opensea	1stExon-opensea		NA	NA
ZNF157	cg17215052	0.0191956	0.921299	2.84467	0.00508695	0.850113	-4.31806	0.908414	0.92761	0.0191956	X	47248128	F	II	Body	opensea	Body-opensea		NA	NA
OBSCN	cg23630430	-0.0108078	0.903554	-2.84432	0.00509227	0.850113	-4.31902	0.910809	0.900001	-0.0108078	1	228509650	R	II	Body	island	Body-island	chr1:228509553-228509763	NA	NA
SYNGR1	cg07919145	0.027388	0.722903	2.84351	0.0051045	0.850113	-4.32121	0.704519	0.731907	0.027388	22	39780408	R	II	3'UTR	shelf	3'UTR-shelf	chr22:39784354-39785104	NA	TRUE
NDUFS2	cg04436964	-0.0265305	0.83474	-2.84334	0.00510705	0.850113	-4.32166	0.852548	0.826017	-0.0265305	1	161167745	F	II	TSS1500	opensea	TSS1500-opensea		NA	TRUE			rs74817411
PILRB	cg03959891	-0.0094143	0.0792542	-2.84311	0.00511061	0.850113	-4.3223	0.0855734	0.0761591	-0.0094143	7	99933717	R	I	TSS200	island	TSS200-island	chr7:99933238-99934087	NA	NA	high-CpG:99771576-99771750
CATSPERG	cg13654902	-0.0240921	0.0935071	-2.84303	0.00511176	0.850113	-4.3225	0.109678	0.0855864	-0.0240921	19	38853053	F	II	Body	island	Body-island	chr19:38852311-38853485	NA	NA
GBX1	cg12627695	0.0137014	0.24563	2.84285	0.00511447	0.850113	-4.32299	0.236433	0.250134	0.0137014	7	150865291	F	I	TSS1500	island	TSS1500-island	chr7:150863966-150865511	TRUE	NA			rs35436846
HPCAL4	cg14165978	0.02725	0.317305	2.84285	0.0051146	0.850113	-4.32301	0.299014	0.326264	0.02725	1	40156757	R	II	5'UTR	shore	5'UTR-shore	chr1:40156930-40158514	NA	NA
PTPRU	cg00160667	0.0277282	0.558673	2.84282	0.00511499	0.850113	-4.32308	0.54006	0.567789	0.0277282	1	29587357	F	I	Body	island	Body-island	chr1:29587087-29587412	NA	NA
STK39	cg08795597	0.0117556	0.922337	2.84266	0.00511746	0.850113	-4.32352	0.914446	0.926202	0.0117556	2	169059614	R	II	Body	opensea	Body-opensea		NA	TRUE			rs34628283
PPP3CB	cg04046427	-0.00823409	0.0697028	-2.84253	0.00511939	0.850113	-4.32386	0.0752298	0.0669958	-0.00823409	10	75254985	R	II	Body	shore	Body-shore	chr10:75255033-75255808	NA	NA	high-CpG:74924988-74924994
KCNE3	cg02595219	0.0147792	0.129735	2.84246	0.0051204	0.850113	-4.32404	0.119815	0.134594	0.0147792	11	74178761	F	II	TSS200	island	TSS200-island	chr11:74178175-74178801	NA	TRUE
ANKRD5	cg22553011	0.00863524	0.088289	2.84236	0.00512196	0.850113	-4.32432	0.0824927	0.0911279	0.00863524	20	10015964	R	II	1stExon	shore	1stExon-shore	chr20:10015610-10015914	NA	NA
GTPBP3	cg02291424	-0.00836225	0.044388	-2.84232	0.00512254	0.850113	-4.32443	0.050001	0.0416387	-0.00836225	19	17448344	R	II	TSS200	island	TSS200-island	chr19:17448182-17448470	NA	NA
SEC14L3	cg00958204	-0.00930964	0.913383	-2.84217	0.00512485	0.850113	-4.32484	0.919632	0.910322	-0.00930964	22	30869361	R	II	TSS1500	opensea	TSS1500-opensea		NA	NA
C15orf33	cg27525902	0.0415543	0.82001	2.84205	0.00512676	0.850113	-4.32518	0.792118	0.833672	0.0415543	15	49716247	R	II	Body	opensea	Body-opensea		NA	NA
MACF1	cg26906273	0.0244123	0.355001	2.84204	0.00512683	0.850113	-4.32519	0.338615	0.363027	0.0244123	1	39547881	R	I	5'UTR	island	5'UTR-island	chr1:39547013-39547959	TRUE	NA
SORT1	cg13912858	0.020034	0.165181	2.8419	0.00512904	0.850113	-4.32558	0.151734	0.171768	0.020034	1	109939840	R	I	Body	shore	Body-shore	chr1:109940074-109940894	NA	NA
SGTA	cg09779924	0.0083488	0.911071	2.84166	0.00513261	0.850113	-4.32622	0.905467	0.913816	0.0083488	19	2755476	R	I	3'UTR	island	3'UTR-island	chr19:2755325-2755629	NA	NA
CCNL1	cg02399570	-0.0632114	0.163652	-2.84117	0.00514015	0.850113	-4.32756	0.206081	0.14287	-0.0632114	3	156877196	F	II	Body	island	Body-island	chr3:156877175-156878364	NA	NA		rs75624594
ASPHD2	cg04360334	0.0118097	0.940632	2.84088	0.0051446	0.850113	-4.32835	0.932705	0.944514	0.0118097	22	26826684	R	II	5'UTR	shore	5'UTR-shore	chr22:26824978-26825680	NA	NA
SHC4	cg21207694	0.0217552	0.837739	2.84078	0.00514612	0.850113	-4.32862	0.823136	0.844891	0.0217552	15	49238888	R	II	Body	opensea	Body-opensea		NA	TRUE
CCDC88B	cg15296767	0.031666	0.34166	2.84021	0.00515481	0.850113	-4.33016	0.320404	0.35207	0.031666	11	64122743	R	I	Body	shelf	Body-shelf	chr11:64126430-64126960	NA	NA			rs34591809
KIAA1688	cg14411560	0.0245956	0.90351	2.8401	0.00515649	0.850113	-4.33045	0.887	0.911596	0.0245956	8	145801160	F	II	Body	opensea	Body-opensea		TRUE	NA		rs12114964
ITGB5	cg07249742	0.0198116	0.903606	2.83989	0.00515973	0.850113	-4.33103	0.890308	0.91012	0.0198116	3	124570104	F	II	Body	opensea	Body-opensea		NA	TRUE
KLHL21	cg00103568	-0.0154638	0.833115	-2.83967	0.00516301	0.850113	-4.33161	0.843495	0.828031	-0.0154638	1	6659266	R	II	Body	island	Body-island	chr1:6659125-6659505	NA	NA
COL18A1	cg01487892	-0.00934996	0.922967	-2.83948	0.00516599	0.850113	-4.33213	0.929243	0.919893	-0.00934996	21	46895183	F	II	Body	island	Body-island	chr21:46894816-46896312	NA	NA
ATPGD1	cg04869854	0.0126112	0.0788562	2.83947	0.00516613	0.850113	-4.33216	0.0703912	0.0830024	0.0126112	11	67186575	R	II	Body	shore	Body-shore	chr11:67188087-67188879	NA	NA
MGAT5	cg10389032	0.0107636	0.904381	2.83938	0.00516754	0.850113	-4.33241	0.897156	0.907919	0.0107636	2	135157316	F	II	Body	opensea	Body-opensea		NA	TRUE
PIGT	cg21723559	-0.00997558	0.935512	-2.83931	0.00516852	0.850113	-4.33258	0.942208	0.932233	-0.00997558	20	44048174	R	II	Body	shelf	Body-shelf	chr20:44044652-44045147	TRUE	TRUE
HGS	cg22519420	-0.0165752	0.835951	-2.83931	0.00516853	0.850113	-4.33258	0.847077	0.830501	-0.0165752	17	79668370	F	II	Body	shore	Body-shore	chr17:79669571-79670811	NA	NA
CCDC46	cg25821783	-0.00777832	0.0648163	-2.83924	0.0051697	0.850113	-4.33279	0.0700374	0.0622591	-0.00777832	17	63746944	F	II	Body	opensea	Body-opensea		TRUE	TRUE
GDAP1	cg03753642	0.00897261	0.944921	2.83903	0.00517282	0.850113	-4.33334	0.938898	0.947871	0.00897261	8	75261222	R	II	TSS1500	shore	TSS1500-shore	chr8:75262521-75263044	NA	NA
POMGNT1	cg24542714	0.0222087	0.181997	2.83865	0.00517875	0.850113	-4.33438	0.16709	0.189299	0.0222087	1	46669345	R	II	Body	shore	Body-shore	chr1:46668821-46669258	TRUE	NA
C7orf38	cg00360840	0.0195142	0.910096	2.83844	0.00518196	0.850113	-4.33495	0.896997	0.916511	0.0195142	7	99144261	F	II	3'UTR	shelf	3'UTR-shelf	chr7:99140766-99141151	NA	NA
GMEB1	cg13863668	-0.00718432	0.032667	-2.83838	0.00518281	0.850113	-4.3351	0.0374893	0.030305	-0.00718432	1	28996561	F	II	5'UTR	opensea	5'UTR-opensea		NA	NA
KALRN	cg10464130	-0.0248233	0.711201	-2.83768	0.00519364	0.850113	-4.337	0.727863	0.70304	-0.0248233	3	123991925	F	II	Body	shelf	Body-shelf	chr3:123987726-123987946	NA	TRUE		rs77584265
SLC44A2	cg06943912	0.0163981	0.0940022	2.83766	0.00519398	0.850113	-4.33706	0.0829952	0.0993933	0.0163981	19	10715612	F	I	Body	shelf	Body-shelf	chr19:10713015-10713555	TRUE	NA
CRH	cg00269606	0.0146042	0.936135	2.83712	0.00520219	0.850113	-4.3385	0.926332	0.940936	0.0146042	8	67090928	F	II	TSS1500	shore	TSS1500-shore	chr8:67089249-67089962	NA	NA		rs77406415
PCDHB5	cg03349953	-0.0239724	0.194991	-2.8368	0.00520712	0.850113	-4.33937	0.211082	0.18711	-0.0239724	5	140515207	F	II	1stExon	shore	1stExon-shore	chr5:140516311-140517300	NA	NA
NFIC	cg15658793	0.0295834	0.439219	2.83637	0.00521378	0.850113	-4.34053	0.419362	0.448945	0.0295834	19	3398810	R	I	Body	island	Body-island	chr19:3398628-3398935	TRUE	NA
IGDCC4	cg20985399	0.0238467	0.149268	2.83602	0.00521918	0.850113	-4.34148	0.133261	0.157108	0.0238467	15	65689263	R	I	Body	island	Body-island	chr15:65689142-65689362	NA	NA
EEF1A2	cg03940047	0.0172352	0.213313	2.83588	0.00522136	0.850113	-4.34186	0.201745	0.21898	0.0172352	20	62120117	F	I	Body	island	Body-island	chr20:62119198-62120620	NA	NA
ECHDC3	cg14743702	-0.0132813	0.131516	-2.83582	0.00522229	0.850113	-4.34202	0.140431	0.127149	-0.0132813	10	11784058	F	I	TSS1500	shore	TSS1500-shore	chr10:11784407-11784937	NA	NA		rs3814626
SRBD1	cg15156059	0.0137795	0.899827	2.83568	0.00522444	0.850113	-4.3424	0.890577	0.904357	0.0137795	2	45660831	R	II	Body	opensea	Body-opensea		NA	TRUE
EMR1	cg05025071	0.0372342	0.273428	2.83561	0.00522555	0.850113	-4.34259	0.248435	0.285669	0.0372342	19	6887530	R	II	TSS200	opensea	TSS200-opensea		NA	NA
GRIK2	cg10591607	0.0088514	0.0920247	2.83549	0.00522742	0.850113	-4.34292	0.0860833	0.0949347	0.0088514	6	101846916	F	II	1stExon	island	1stExon-island	chr6:101846766-101847135	NA	NA
KCTD18	cg11430659	-0.0155823	0.0950158	-2.83547	0.00522783	0.850113	-4.34299	0.105475	0.0898929	-0.0155823	2	201374471	R	I	1stExon	island	1stExon-island	chr2:201374435-201374968	NA	NA
MGC23284	cg24569270	-0.00546718	0.0551948	-2.83486	0.00523716	0.850113	-4.34461	0.0588645	0.0533973	-0.00546718	16	88730409	F	II	Body	island	Body-island	chr16:88729108-88730410	NA	NA
HECA	cg26525313	-0.0268807	0.833419	-2.83307	0.005265	0.850113	-4.34945	0.851462	0.824581	-0.0268807	6	139466669	F	II	Body	opensea	Body-opensea		NA	TRUE
NEUROD1	cg22976218	0.0147257	0.28416	2.83299	0.00526636	0.850113	-4.34969	0.274276	0.289001	0.0147257	2	182544321	R	I	5'UTR	shelf	5'UTR-shelf	chr2:182547873-182549177	NA	NA			rs2516846
MRPL13	cg09041614	0.00831564	0.960881	2.83298	0.00526649	0.850113	-4.34971	0.9553	0.963615	0.00831564	8	121417181	F	II	Body	opensea	Body-opensea		NA	TRUE		rs11988845
TPD52	cg09540738	0.0365121	0.455173	2.83269	0.00527097	0.850113	-4.35048	0.430665	0.467177	0.0365121	8	81080281	F	II	Body	shelf	Body-shelf	chr8:81083320-81084057	NA	NA
MAD1L1	cg20782252	0.0209944	0.603161	2.83251	0.00527377	0.850113	-4.35097	0.589069	0.610063	0.0209944	7	2153774	R	I	Body	shore	Body-shore	chr7:2154677-2155252	TRUE	NA
LRRC1	cg19167755	0.0118853	0.937433	2.83207	0.00528074	0.850113	-4.35217	0.929455	0.94134	0.0118853	6	53667257	R	II	Body	opensea	Body-opensea		NA	TRUE
FAM102A	cg14604470	0.0202724	0.862155	2.83205	0.00528099	0.850113	-4.35222	0.848547	0.86882	0.0202724	9	130713376	R	II	TSS1500	opensea	TSS1500-opensea		NA	NA
SPEF1	cg08708079	0.0347818	0.575311	2.83184	0.00528431	0.850113	-4.35279	0.551964	0.586746	0.0347818	20	3762422	F	II	TSS1500	shelf	TSS1500-shelf	chr20:3766343-3767636	NA	NA
VENTXP1	cg13926267	0.0190155	0.795306	2.83182	0.00528466	0.850113	-4.35285	0.782542	0.801558	0.0190155	X	26576375	F	I	TSS200	shore	TSS200-shore	chrX:26575758-26576172	NA	NA		rs4537454
CACNA1I	cg02041885	-0.0306578	0.696557	-2.83114	0.00529525	0.850113	-4.35468	0.717135	0.686478	-0.0306578	22	40073448	R	II	Body	shore	Body-shore	chr22:40075077-40075307	NA	NA
IL17F	cg04063348	-0.00891499	0.927582	-2.8303	0.00530842	0.850113	-4.35694	0.933566	0.924651	-0.00891499	6	52109347	F	II	TSS200	opensea	TSS200-opensea		NA	NA		rs11465538
HSD11B1	cg25471557	0.0113468	0.952387	2.83027	0.00530897	0.850113	-4.35704	0.944771	0.956118	0.0113468	1	209862480	F	II	5'UTR	opensea	5'UTR-opensea		NA	TRUE		rs78461741
LOC404266	cg01351315	0.034041	0.292977	2.83011	0.0053114	0.850113	-4.35745	0.270128	0.304169	0.034041	17	46667737	R	II	TSS200	shore	TSS200-shore	chr17:46669434-46669811	NA	NA
GNA12	cg20336172	0.0319305	0.33165	2.82975	0.0053171	0.850113	-4.35843	0.310217	0.342148	0.0319305	7	2773782	R	I	Body	shore	Body-shore	chr7:2774444-2774655	NA	NA
MAD1L1	cg10445988	0.0220556	0.814145	2.82952	0.00532064	0.850113	-4.35904	0.799341	0.821396	0.0220556	7	2144559	F	II	Body	opensea	Body-opensea		NA	TRUE
SEC14L2	cg00365989	-0.010995	0.0540141	-2.82927	0.00532457	0.850113	-4.35971	0.0613943	0.0503993	-0.010995	22	30819400	R	II	3'UTR	island	3'UTR-island	chr22:30819399-30820297	TRUE	NA
CCDC102A	cg27518892	0.01022	0.151555	2.82927	0.00532458	0.850113	-4.35971	0.144695	0.154915	0.01022	16	57566936	R	II	5'UTR	shelf	5'UTR-shelf	chr16:57569848-57570844	NA	NA		rs71387172
PTPN7	cg25746134	-0.019524	0.137886	-2.82923	0.00532528	0.850113	-4.35983	0.150991	0.131467	-0.019524	1	202129865	F	I	TSS1500	opensea	TSS1500-opensea		NA	NA		rs3935295
DZIP1L	cg02216380	0.0088475	0.0905372	2.82909	0.00532743	0.850113	-4.3602	0.0845985	0.093446	0.0088475	3	137833675	R	II	5'UTR	shore	5'UTR-shore	chr3:137833848-137834592	TRUE	NA
TAF11	cg00665908	-0.0141295	0.045789	-2.82891	0.00533031	0.850113	-4.36069	0.0552731	0.0411436	-0.0141295	6	34855885	F	I	TSS200	island	TSS200-island	chr6:34855604-34855888	NA	NA		rs12192525
ARHGAP22	cg16696043	-0.0137806	0.855102	-2.82849	0.00533695	0.850113	-4.36183	0.864352	0.850572	-0.0137806	10	49658928	R	II	Body	island	Body-island	chr10:49658224-49659201	NA	NA
CD3G	cg15880738	-0.0439548	0.729305	-2.82784	0.00534718	0.850113	-4.36357	0.758809	0.714854	-0.0439548	11	118215112	R	II	5'UTR	opensea	5'UTR-opensea		NA	NA
HLA-G	cg08708750	0.00946574	0.956451	2.82742	0.00535392	0.850113	-4.36472	0.950098	0.959563	0.00946574	6	29794008	R	II	TSS1500	shore	TSS1500-shore	chr6:29795553-29796594	NA	NA
RIN3	cg12072028	0.0486355	0.721522	2.82736	0.00535482	0.850113	-4.36488	0.688877	0.737512	0.0486355	14	92981227	R	I	Body	island	Body-island	chr14:92979726-92981228	TRUE	NA
FAU	cg17239651	-0.00744859	0.0618017	-2.82684	0.00536306	0.850113	-4.36628	0.0668014	0.0593528	-0.00744859	11	64889930	F	II	TSS1500	island	TSS1500-island	chr11:64889136-64889931	NA	NA
SFRS5	cg20087303	-0.00638542	0.0422728	-2.82674	0.00536468	0.850113	-4.36655	0.0465589	0.0401735	-0.00638542	14	70233840	R	I	1stExon	island	1stExon-island	chr14:70233570-70234668	NA	NA	high-CpG:69303556-69303634
SLC12A3	cg03478448	-0.0225249	0.776556	-2.82673	0.00536481	0.850113	-4.36657	0.791675	0.76915	-0.0225249	16	56945735	F	II	Body	opensea	Body-opensea		NA	TRUE		rs955512
SNRNP25	cg09969830	-0.0107708	0.0274205	-2.82659	0.00536696	0.850113	-4.36694	0.0346502	0.0238794	-0.0107708	16	103646	F	I	TSS200	island	TSS200-island	chr16:103424-104190	NA	NA	high-CpG:43557-43706
NUMA1	cg20887442	0.0256232	0.57263	2.82576	0.00538026	0.850113	-4.3692	0.555431	0.581054	0.0256232	11	71725424	F	I	Body	opensea	Body-opensea		NA	NA
C1orf51	cg00764612	0.0226557	0.277444	2.82565	0.00538194	0.850113	-4.36948	0.262237	0.284893	0.0226557	1	150255213	F	I	TSS200	shore	TSS200-shore	chr1:150254365-150254637	TRUE	NA
RGS20	cg18049571	-0.0210596	0.124927	-2.82544	0.00538528	0.850113	-4.37005	0.139063	0.118003	-0.0210596	8	54791151	R	II	Body	shore	Body-shore	chr8:54791845-54795141	NA	NA
DLX6AS	cg09388140	0.017233	0.159902	2.82482	0.00539518	0.850113	-4.37172	0.148335	0.165568	0.017233	7	96641477	R	II	Body	opensea	Body-opensea		NA	NA
B3GALT4	cg22322679	-0.0188151	0.803748	-2.82402	0.00540796	0.850113	-4.37388	0.816377	0.797562	-0.0188151	6	33244178	R	II	TSS1500	shore	TSS1500-shore	chr6:33244677-33245554	NA	NA		rs35795168
STK11	cg09758705	-0.00704581	0.891933	-2.82359	0.00541486	0.850113	-4.37504	0.896663	0.889617	-0.00704581	19	1228246	F	I	3'UTR	island	3'UTR-island	chr19:1227531-1230256	NA	NA
SLC16A11	cg16374411	0.0131076	0.156661	2.82348	0.00541663	0.850113	-4.37534	0.147863	0.160971	0.0131076	17	6947453	R	II	TSS1500	island	TSS1500-island	chr17:6945389-6947521	NA	NA			rs74577409
SLC12A9	cg26305174	0.0291227	0.396936	2.82333	0.00541892	0.850113	-4.37572	0.377388	0.40651	0.0291227	7	100463583	R	I	Body	shore	Body-shore	chr7:100463758-100464146	NA	NA
BTAF1	cg14699146	0.0108211	0.96134	2.82327	0.0054199	0.850113	-4.37589	0.954076	0.964898	0.0108211	10	93789797	F	II	3'UTR	opensea	3'UTR-opensea		NA	NA
NDUFA11	cg23477380	-0.0150811	0.823197	-2.82321	0.00542088	0.850113	-4.37605	0.83332	0.818239	-0.0150811	19	5901268	R	II	Body	shelf	Body-shelf	chr19:5903482-5905216	NA	NA
MCL1	cg02961109	-0.0187844	0.11675	-2.82282	0.00542718	0.850113	-4.37711	0.129359	0.110575	-0.0187844	1	150552537	F	II	TSS1500	shore	TSS1500-shore	chr1:150551328-150552353	NA	NA
MORN1	cg02896354	-0.014494	0.832168	-2.8227	0.00542905	0.850113	-4.37743	0.841897	0.827403	-0.014494	1	2262923	R	II	Body	shelf	Body-shelf	chr1:2266007-2266432	TRUE	NA
MCM7	cg23317683	-0.00974758	0.0461679	-2.82255	0.0054315	0.850113	-4.37784	0.0527107	0.0429632	-0.00974758	7	99698554	F	II	Body	island	Body-island	chr7:99698173-99699646	NA	NA
CORO1B	cg16408081	-0.0266268	0.662722	-2.82253	0.00543188	0.850113	-4.3779	0.680595	0.653968	-0.0266268	11	67205869	F	I	Body	shelf	Body-shelf	chr11:67203319-67203662	NA	NA		rs2286624	rs3203703
SSTR3	cg09056327	0.00891458	0.900674	2.82239	0.00543412	0.850113	-4.37828	0.89469	0.903605	0.00891458	22	37608037	F	I	5'UTR	opensea	5'UTR-opensea		NA	TRUE		rs34198022
TRIM54	cg22575540	-0.00733677	0.938633	-2.82223	0.00543662	0.850113	-4.3787	0.943558	0.936221	-0.00733677	2	27505625	R	II	1stExon	opensea	1stExon-opensea		NA	TRUE
KIAA1949	cg23672659	-0.0371902	0.67016	-2.82213	0.00543828	0.850113	-4.37897	0.695123	0.657933	-0.0371902	6	30648020	R	II	Body	opensea	Body-opensea		NA	TRUE
AMZ2	cg26910488	-0.0084126	0.0636851	-2.82201	0.00544013	0.850113	-4.37928	0.0693319	0.0609193	-0.0084126	17	66243590	R	II	TSS1500	island	TSS1500-island	chr17:66243583-66244403	NA	NA
DBP	cg01013600	-0.0343442	0.113065	-2.82184	0.00544287	0.850113	-4.37974	0.136117	0.101773	-0.0343442	19	49141177	F	II	TSS1500	shore	TSS1500-shore	chr19:49140156-49141131	NA	NA
ODF3B	cg23221113	0.00870279	0.0798339	2.82048	0.00546479	0.850113	-4.38341	0.0739923	0.0826951	0.00870279	22	50970943	R	II	5'UTR	shore	5'UTR-shore	chr22:50963608-50970768	NA	NA
IMMP2L	cg17404760	0.0310723	0.859971	2.81992	0.00547387	0.850113	-4.38492	0.839115	0.870187	0.0310723	7	110658544	F	II	Body	opensea	Body-opensea		NA	TRUE
MAP4K4	cg27471156	0.019828	0.92171	2.81977	0.00547629	0.850113	-4.38532	0.908401	0.928229	0.019828	2	102428010	R	II	Body	opensea	Body-opensea		NA	TRUE
PUS1	cg05585129	-0.00561258	0.0367773	-2.81973	0.0054769	0.850113	-4.38542	0.0405446	0.034932	-0.00561258	12	132413985	R	II	1stExon	island	1stExon-island	chr12:132413338-132414801	NA	NA	high-CpG:130979696-130980202
LTB4R2	cg15364618	-0.0475491	0.265973	-2.81901	0.00548857	0.850113	-4.38736	0.297889	0.25034	-0.0475491	14	24780551	F	II	Body	island	Body-island	chr14:24779874-24780932	TRUE	NA	high-CpG:23849959-23850497
DPYSL4	cg02503633	-0.0114285	0.882921	-2.81895	0.00548952	0.850113	-4.38752	0.890592	0.879163	-0.0114285	10	134014536	F	II	Body	shore	Body-shore	chr10:134016043-134016344	NA	NA
PPM1L	cg01357135	0.019389	0.199566	2.81823	0.00550121	0.850113	-4.38946	0.186552	0.205941	0.019389	3	160475128	R	I	Body	shore	Body-shore	chr3:160472310-160474487	NA	NA
NBEA	cg09269090	0.012263	0.912853	2.81816	0.0055023	0.850113	-4.38964	0.904622	0.916885	0.012263	13	35524384	F	II	Body	opensea	Body-opensea		NA	TRUE
TAS1R3	cg06395167	-0.0198635	0.704047	-2.81801	0.00550472	0.850113	-4.39004	0.71738	0.697516	-0.0198635	1	1268243	R	II	Body	island	Body-island	chr1:1267435-1268986	NA	NA
RGS12	cg03132824	0.0301853	0.833592	2.81751	0.00551288	0.850113	-4.39139	0.813331	0.843516	0.0301853	4	3373006	R	I	Body	shore	Body-shore	chr4:3374733-3374998	NA	TRUE
LOC100130987	cg11169848	0.020854	0.145481	2.81742	0.00551438	0.850113	-4.39164	0.131483	0.152337	0.020854	11	67142030	R	II	Body	shore	Body-shore	chr11:67139887-67141146	NA	NA
UGGT2	cg09041337	-0.0158406	0.862358	-2.81702	0.00552091	0.850113	-4.39272	0.87299	0.85715	-0.0158406	13	96640017	R	II	Body	opensea	Body-opensea		NA	TRUE
BDNF	cg09606766	-0.00833901	0.101162	-2.81662	0.00552743	0.850113	-4.39379	0.106759	0.0984201	-0.00833901	11	27722971	F	I	TSS1500	shore	TSS1500-shore	chr11:27721661-27722639	NA	NA
PRKCH	cg01577114	0.00809877	0.0841299	2.8166	0.00552778	0.850113	-4.39385	0.0786938	0.0867925	0.00809877	14	61906283	F	I	Body	opensea	Body-opensea		NA	TRUE		rs8010451
ZNF581	cg24720442	-0.0110862	0.0586445	-2.81659	0.00552789	0.850113	-4.39387	0.0660859	0.0549997	-0.0110862	19	56154855	R	II	TSS200	island	TSS200-island	chr19:56154791-56155117	NA	NA
MTUS2	cg03989020	0.0298028	0.243592	2.81649	0.00552959	0.850113	-4.39415	0.223588	0.253391	0.0298028	13	30002334	F	II	TSS1500	opensea	TSS1500-opensea		NA	TRUE
IGSF9B	cg06067394	-0.0622221	0.618642	-2.81645	0.00553022	0.850113	-4.39425	0.660407	0.598185	-0.0622221	11	133789110	F	II	Body	island	Body-island	chr11:133787971-133791268	NA	NA
DNAJC12	cg12315959	0.00970127	0.94087	2.81644	0.00553037	0.850113	-4.39428	0.934359	0.94406	0.00970127	10	69598598	R	II	TSS1500	opensea	TSS1500-opensea		NA	NA
C14orf182	cg00412931	0.0151242	0.882971	2.81629	0.0055328	0.850113	-4.39468	0.87282	0.887944	0.0151242	14	50473773	R	II	1stExon	shelf	1stExon-shelf	chr14:50470015-50470419	NA	NA
TET1	cg25926515	0.0287428	0.341673	2.81578	0.00554111	0.850113	-4.39604	0.32238	0.351122	0.0287428	10	70321889	R	I	5'UTR	shore	5'UTR-shore	chr10:70320130-70320822	TRUE	NA
PRKAR1B	cg09848638	0.0166576	0.847935	2.81566	0.0055431	0.850113	-4.39637	0.836754	0.853412	0.0166576	7	733065	F	I	Body	opensea	Body-opensea		NA	NA
CDKN2BAS	cg14069088	0.0219292	0.232242	2.8156	0.00554409	0.850113	-4.39653	0.217522	0.239451	0.0219292	9	21996207	F	I	Body	shore	Body-shore	chr9:21994101-21995910	NA	NA
SLC46A1	cg04010423	-0.00967025	0.899573	-2.81557	0.00554461	0.850113	-4.39662	0.906064	0.896394	-0.00967025	17	26732120	F	II	Body	shore	Body-shore	chr17:26732175-26732391	TRUE	NA
ZBTB9	cg17931024	0.0202547	0.264795	2.81552	0.00554535	0.850113	-4.39674	0.2512	0.271454	0.0202547	6	33422995	R	II	Body	shore	Body-shore	chr6:33422046-33422530	NA	NA
HOXB7	cg24766650	0.0129623	0.0914124	2.81541	0.00554716	0.850113	-4.39704	0.0827116	0.095674	0.0129623	17	46689426	R	I	TSS1500	shore	TSS1500-shore	chr17:46690390-46691055	NA	NA
C9orf167	cg13977355	0.0193341	0.325689	2.81538	0.0055476	0.850113	-4.39711	0.312711	0.332046	0.0193341	9	140171765	F	I	TSS1500	shore	TSS1500-shore	chr9:140172613-140176105	NA	TRUE		rs73567783
OR10J3	cg23774016	-0.0129271	0.875783	-2.81535	0.00554822	0.850113	-4.39721	0.88446	0.871533	-0.0129271	1	159284082	F	II	1stExon	opensea	1stExon-opensea		NA	NA
VWA5A	cg09247362	0.00992808	0.937688	2.81526	0.00554968	0.850113	-4.39745	0.931024	0.940953	0.00992808	11	123994685	F	II	Body	opensea	Body-opensea		NA	NA
KCNT2	cg02998017	0.00819563	0.931782	2.81506	0.00555297	0.850113	-4.39799	0.926281	0.934476	0.00819563	1	196578917	F	II	TSS1500	shore	TSS1500-shore	chr1:196577708-196578011	NA	NA
DNAH10	cg12702615	-0.00940243	0.903025	-2.81497	0.00555432	0.850113	-4.39821	0.909336	0.899934	-0.00940243	12	124416142	F	II	Body	opensea	Body-opensea		NA	NA
HMG20A	cg21298249	0.0177216	0.874998	2.81489	0.00555569	0.850113	-4.39844	0.863103	0.880824	0.0177216	15	77734286	F	II	5'UTR	opensea	5'UTR-opensea		NA	TRUE
TOP3A	cg02753233	-0.0099202	0.119327	-2.81459	0.00556052	0.850113	-4.39923	0.125986	0.116065	-0.0099202	17	18218331	F	I	TSS200	island	TSS200-island	chr17:18217821-18219056	NA	NA	high-CpG:18158928-18159066
NEUROD1	cg01897496	0.0105824	0.0958939	2.81446	0.00556281	0.850113	-4.39961	0.0887906	0.0993731	0.0105824	2	182545209	R	II	1stExon	shelf	1stExon-shelf	chr2:182547873-182549177	NA	TRUE
MAD1L1	cg01886004	0.00861445	0.929486	2.81443	0.00556315	0.850113	-4.39966	0.923703	0.932318	0.00861445	7	1923613	F	I	Body	opensea	Body-opensea		TRUE	NA
GATA4	cg13434842	0.0216228	0.227002	2.81378	0.00557383	0.850113	-4.40141	0.212488	0.234111	0.0216228	8	11567896	R	I	Body	shore	Body-shore	chr8:11565217-11567212	NA	NA
KCNH3	cg08830588	-0.0205799	0.78485	-2.81374	0.00557451	0.850113	-4.40152	0.798664	0.778084	-0.0205799	12	49939540	R	II	Body	shelf	Body-shelf	chr12:49942786-49943435	NA	NA
CCDC108	cg27139836	0.011869	0.0983669	2.81367	0.00557573	0.850113	-4.40172	0.0904001	0.102269	0.011869	2	219868065	F	I	Body	shore	Body-shore	chr2:219866131-219868054	NA	NA			rs73993385
SNHG12	cg26328951	-0.023238	0.856858	-2.81342	0.00557974	0.850113	-4.40237	0.872456	0.849218	-0.023238	1	28906514	R	II	Body	shore	Body-shore	chr1:28908069-28908799	NA	NA
C18orf1	cg25374649	0.0241244	0.178774	2.81322	0.00558305	0.850113	-4.40291	0.162581	0.186706	0.0241244	18	13611400	F	II	TSS1500	opensea	TSS1500-opensea		TRUE	TRUE		rs1940910
PRKCZ	cg16813816	0.0127055	0.916573	2.81317	0.00558399	0.850113	-4.40307	0.908045	0.920751	0.0127055	1	2091066	F	II	Body	opensea	Body-opensea		NA	NA
ERI3	cg13451048	0.016974	0.813457	2.81242	0.00559628	0.850113	-4.40507	0.802063	0.819037	0.016974	1	44820073	R	II	Body	shore	Body-shore	chr1:44820657-44821113	NA	NA	low-CpG:44592591-44592948
KRT18	cg06024289	-0.00637074	0.0660135	-2.81223	0.00559939	0.850113	-4.40558	0.0702898	0.063919	-0.00637074	12	53342595	R	I	TSS200	shore	TSS200-shore	chr12:53342805-53343162	TRUE	NA
APITD1	cg17211447	-0.00568884	0.0224719	-2.81218	0.00560031	0.850113	-4.40573	0.0262904	0.0206016	-0.00568884	1	10490667	F	I	Body	island	Body-island	chr1:10490200-10491072	NA	NA	high-CpG:10413016-10413447
SLC12A7	cg21123417	0.0300349	0.839541	2.81169	0.0056083	0.850113	-4.40702	0.819381	0.849416	0.0300349	5	1103453	F	II	Body	shelf	Body-shelf	chr5:1099394-1099736	NA	TRUE		rs6894574
HNF1A	ch.12.2515819F	-0.0214149	0.0854757	-2.81167	0.00560873	0.850113	-4.40709	0.09985	0.0784351	-0.0214149	12	121434819	F	II	Body	opensea	Body-opensea		NA	NA		rs2259852
MCM8	cg03098629	-0.00616269	0.954457	-2.81164	0.00560918	0.850113	-4.40717	0.958594	0.952431	-0.00616269	20	5930160	R	II	TSS1500	shore	TSS1500-shore	chr20:5930962-5931623	NA	NA
GRB7	cg23836594	0.026681	0.311667	2.81161	0.0056096	0.850113	-4.40724	0.293758	0.320439	0.026681	17	37894258	F	I	5'UTR	opensea	5'UTR-opensea		NA	NA
PRPF8	cg12116137	0.0330445	0.466594	2.81139	0.00561327	0.850113	-4.40783	0.444414	0.477458	0.0330445	17	1576449	R	I	Body	opensea	Body-opensea		NA	NA
LIN37	cg08180494	-0.00605989	0.0422995	-2.81136	0.00561382	0.850113	-4.40792	0.0463671	0.0403072	-0.00605989	19	36239614	F	II	1stExon	shore	1stExon-shore	chr19:36239672-36239884	NA	NA
C17orf101	cg00231966	0.0271497	0.290927	2.8112	0.0056165	0.850113	-4.40835	0.272704	0.299853	0.0271497	17	80377299	R	I	TSS1500	shore	TSS1500-shore	chr17:80376412-80376761	NA	NA
CLIC1	cg21769117	0.0156603	0.102748	2.81117	0.00561698	0.850113	-4.40843	0.092236	0.107896	0.0156603	6	31705273	F	II	TSS1500	shelf	TSS1500-shelf	chr6:31707489-31708336	NA	NA
HEATR1	cg20464368	-0.0123421	0.120267	-2.8108	0.00562299	0.850113	-4.40941	0.128551	0.116209	-0.0123421	1	236767266	F	II	Body	shore	Body-shore	chr1:236767361-236767998	NA	NA		rs16834056
LPCAT1	cg02455827	-0.00950967	0.893901	-2.8105	0.00562798	0.850113	-4.41022	0.900284	0.890775	-0.00950967	5	1467317	R	II	Body	shore	Body-shore	chr5:1467831-1468263	NA	NA
COL4A1	cg24089600	0.0141587	0.124885	2.8103	0.00563137	0.850113	-4.41076	0.115381	0.12954	0.0141587	13	110960177	F	I	TSS1500	island	TSS1500-island	chr13:110958891-110960590	TRUE	NA
UTS2	cg12606891	-0.0114259	0.900493	-2.80964	0.00564231	0.850113	-4.41253	0.908162	0.896736	-0.0114259	1	7913872	F	II	TSS1500	opensea	TSS1500-opensea		NA	NA
GPX4	cg10732871	-0.029768	0.434285	-2.80947	0.00564517	0.850113	-4.41299	0.454266	0.424498	-0.029768	19	1102675	F	II	TSS1500	shore	TSS1500-shore	chr19:1103722-1105758	TRUE	NA
TTLL6	cg25515941	0.00802652	0.945763	2.8093	0.005648	0.850113	-4.41345	0.940376	0.948402	0.00802652	17	46871708	F	II	Body	opensea	Body-opensea		NA	NA
PNPLA2	cg14689532	0.019083	0.331342	2.80922	0.0056493	0.850113	-4.41366	0.318532	0.337615	0.019083	11	820572	F	I	Body	shore	Body-shore	chr11:818974-820271	NA	NA
ZNF260	cg19990402	-0.0403969	0.10462	-2.80903	0.00565246	0.850113	-4.41417	0.131736	0.0913393	-0.0403969	19	37019372	F	II	TSS200	island	TSS200-island	chr19:37018919-37019811	NA	NA
USO1	cg05641884	0.0163912	0.924463	2.80898	0.00565332	0.850113	-4.41431	0.913461	0.929852	0.0163912	4	76735041	R	II	3'UTR	opensea	3'UTR-opensea		NA	NA
C20orf200	cg03640203	0.0215171	0.399265	2.8085	0.00566132	0.850113	-4.41559	0.384822	0.406339	0.0215171	20	61145529	R	II	5'UTR	shore	5'UTR-shore	chr20:61147457-61147787	NA	NA
PRKCQ	cg24107750	0.0133704	0.924741	2.80827	0.00566503	0.850113	-4.41619	0.915767	0.929137	0.0133704	10	6569373	R	II	5'UTR	opensea	5'UTR-opensea		NA	NA
NOTCH4	cg20044211	-0.018234	0.821083	-2.80811	0.00566776	0.850113	-4.41663	0.833322	0.815088	-0.018234	6	32185995	F	II	Body	opensea	Body-opensea		NA	NA
MED26	cg26983874	0.00875096	0.821814	2.80772	0.00567426	0.850113	-4.41767	0.81594	0.824691	0.00875096	19	16736532	R	I	Body	shore	Body-shore	chr19:16738315-16739679	NA	NA
TM6SF2	cg08509172	0.0198645	0.162084	2.80764	0.00567562	0.850113	-4.41789	0.14875	0.168614	0.0198645	19	19383838	R	I	Body	island	Body-island	chr19:19383703-19384283	TRUE	TRUE
RNU5E	cg12827530	0.0274574	0.258727	2.80761	0.00567613	0.850113	-4.41797	0.240297	0.267754	0.0274574	5	80529121	F	I	Body	opensea	Body-opensea		NA	TRUE
CARHSP1	cg09500196	0.0208516	0.385656	2.80747	0.00567838	0.850113	-4.41833	0.37166	0.392512	0.0208516	16	8963749	R	I	TSS1500	shore	TSS1500-shore	chr16:8962189-8963190	NA	NA
GNA12	cg16080125	0.0299332	0.277596	2.80704	0.0056856	0.850113	-4.41949	0.257504	0.287437	0.0299332	7	2774654	R	I	Body	island	Body-island	chr7:2774444-2774655	NA	NA
AGER	cg17874413	0.00910021	0.933275	2.80697	0.00568676	0.850113	-4.41968	0.927167	0.936267	0.00910021	6	32152269	F	II	TSS1500	opensea	TSS1500-opensea		NA	NA
C9orf68	cg13666340	-0.021249	0.171951	-2.80677	0.00569012	0.850113	-4.42022	0.186214	0.164965	-0.021249	9	4666266	F	II	5'UTR	shelf	5'UTR-shelf	chr9:4662252-4662951	NA	NA
LOR	cg08611411	0.0330594	0.0800547	2.80662	0.00569264	0.850113	-4.42062	0.0578641	0.0909236	0.0330594	1	153234037	F	I	Body	opensea	Body-opensea		TRUE	TRUE		rs77162859
SLC22A11	cg00270878	0.0380914	0.669352	2.8066	0.00569306	0.850113	-4.42069	0.643783	0.681875	0.0380914	11	64334217	R	I	Body	shore	Body-shore	chr11:64335489-64335965	NA	TRUE
ZSCAN5B	cg25667998	0.0187825	0.854314	2.80656	0.00569364	0.850113	-4.42078	0.841706	0.860489	0.0187825	19	56705433	R	II	TSS1500	shelf	TSS1500-shelf	chr19:56709055-56709273	NA	NA
LRRK1	cg19632772	-0.0099472	0.934529	-2.8058	0.00570638	0.850113	-4.42281	0.941206	0.931259	-0.0099472	15	101488720	R	II	Body	opensea	Body-opensea		NA	TRUE			rs77242029
TNF	cg27531490	-0.0212536	0.736355	-2.80574	0.00570747	0.850113	-4.42299	0.750621	0.729368	-0.0212536	6	31542459	F	I	TSS1500	opensea	TSS1500-opensea		NA	NA		rs1800630
PLEKHA5	cg06708888	0.00985684	0.955277	2.80573	0.00570761	0.850113	-4.42301	0.948661	0.958518	0.00985684	12	19338688	F	II	Body	opensea	Body-opensea		NA	TRUE
LTB4R2	cg20007021	-0.063967	0.288117	-2.8056	0.00570983	0.850113	-4.42336	0.331053	0.267086	-0.063967	14	24780404	F	I	Body	island	Body-island	chr14:24779874-24780932	TRUE	NA	high-CpG:23849959-23850497	rs1950503
CCDC108	cg00336164	0.00834401	0.0972139	2.80547	0.00571187	0.850113	-4.42369	0.0916132	0.0999572	0.00834401	2	219906404	R	II	TSS200	shore	TSS200-shore	chr2:219906107-219906328	TRUE	NA
MCM6	cg02358653	-0.0256234	0.658554	-2.80546	0.00571217	0.850113	-4.42374	0.675753	0.65013	-0.0256234	2	136632610	F	II	Body	shore	Body-shore	chr2:136633363-136634229	NA	NA		rs75983510
SOX2OT	cg02417857	0.0362914	0.666245	2.80529	0.00571492	0.850113	-4.42418	0.641885	0.678177	0.0362914	3	181326706	F	II	TSS1500	opensea	TSS1500-opensea		NA	NA
ABCA2	cg13795883	-0.0204997	0.720884	-2.80507	0.00571859	0.850113	-4.42476	0.734645	0.714145	-0.0204997	9	139902728	R	II	Body	shore	Body-shore	chr9:139904435-139904811	NA	NA
HEATR6	cg18515171	-0.0156247	0.0723919	-2.80506	0.00571886	0.850113	-4.4248	0.0828797	0.067255	-0.0156247	17	58156344	R	II	TSS200	island	TSS200-island	chr17:58156010-58156427	NA	NA
ARID5B	cg27027230	0.010493	0.92629	2.80459	0.00572672	0.850113	-4.42605	0.919247	0.92974	0.010493	10	63734682	F	II	Body	opensea	Body-opensea		NA	NA	low-CpG:63404681-63404701
ARHGAP10	cg09910856	0.0092029	0.907819	2.80435	0.00573075	0.850113	-4.42669	0.901642	0.910845	0.0092029	4	148732199	R	II	Body	opensea	Body-opensea		NA	TRUE
NACA	cg04413986	-0.00629048	0.0370164	-2.80431	0.00573154	0.850113	-4.42682	0.0412387	0.0349483	-0.00629048	12	57119373	F	II	TSS1500	island	TSS1500-island	chr12:57118977-57119374	NA	NA
CDSN	cg00187437	-0.0115615	0.891839	-2.80393	0.00573782	0.850113	-4.42782	0.8996	0.888038	-0.0115615	6	31089157	R	II	TSS1500	opensea	TSS1500-opensea		NA	NA
EFEMP2	cg06065225	0.0113505	0.0602124	2.80389	0.00573846	0.850113	-4.42792	0.0525936	0.063944	0.0113505	11	65640137	F	I	5'UTR	island	5'UTR-island	chr11:65639835-65641374	NA	NA	high-CpG:65396690-65396949
TPSG1	cg07748719	-0.0319149	0.7082	-2.80361	0.00574335	0.850113	-4.42869	0.729622	0.697707	-0.0319149	16	1272498	R	II	Body	shelf	Body-shelf	chr16:1267865-1268605	NA	NA
TMEM59	cg00772813	-0.0110442	0.0415229	-2.80353	0.00574465	0.850113	-4.4289	0.0489361	0.0378919	-0.0110442	1	54518663	F	II	Body	island	Body-island	chr1:54518601-54519299	NA	NA
PRRT1	cg08123207	0.0263765	0.595877	2.80353	0.00574469	0.850113	-4.42891	0.578172	0.604549	0.0263765	6	32118312	R	I	Body	island	Body-island	chr6:32118101-32118544	NA	NA
DCTPP1	cg01883025	-0.0172333	0.0831047	-2.80334	0.00574791	0.850113	-4.42942	0.0946723	0.077439	-0.0172333	16	30441151	F	I	Body	island	Body-island	chr16:30441095-30441675	NA	NA
SEMA4A	cg16391608	-0.0197461	0.847124	-2.80312	0.00575161	0.850113	-4.43	0.860378	0.840632	-0.0197461	1	156146608	R	II	Body	opensea	Body-opensea		NA	NA
RGL2	cg11106287	0.00877765	0.0870637	2.80303	0.00575299	0.850113	-4.43022	0.0811719	0.0899495	0.00877765	6	33265605	R	II	Body	shore	Body-shore	chr6:33266302-33267582	NA	NA
SALL1	cg02417084	0.00934731	0.0973811	2.80287	0.00575583	0.850113	-4.43067	0.0911069	0.100454	0.00934731	16	51183533	F	II	Body	shore	Body-shore	chr16:51183699-51188763	NA	NA
ARHGAP27	cg24477401	0.0237417	0.281234	2.80259	0.00576057	0.850113	-4.43142	0.265297	0.289039	0.0237417	17	43484506	R	I	TSS1500	shore	TSS1500-shore	chr17:43483097-43483454	NA	NA			rs62064603
CD151	cg23754390	0.0260483	0.187477	2.80215	0.00576794	0.850113	-4.43258	0.169992	0.196041	0.0260483	11	835074	F	I	5'UTR	shore	5'UTR-shore	chr11:829284-833558	TRUE	NA
HNRNPM	cg17477756	-0.0101999	0.0602976	-2.80203	0.00576999	0.850113	-4.43291	0.0671441	0.0569442	-0.0101999	19	8509471	F	I	TSS1500	shore	TSS1500-shore	chr19:8509635-8510765	NA	NA
PM20D1	cg11965913	0.144729	0.385093	2.80171	0.00577546	0.850113	-4.43377	0.287946	0.432675	0.144729	1	205819406	R	II	TSS200	shore	TSS200-shore	chr1:205818898-205819191	TRUE	NA
C16orf73	cg03467725	0.0126706	0.131299	2.80153	0.00577851	0.850113	-4.43425	0.122794	0.135464	0.0126706	16	1922370	F	I	TSS200	island	TSS200-island	chr16:1921897-1922426	TRUE	NA		rs4997956
LYRM4	cg14242460	0.0081232	0.106537	2.80151	0.00577877	0.850113	-4.43429	0.101084	0.109207	0.0081232	6	5261506	F	I	TSS1500	island	TSS1500-island	chr6:5260730-5261935	NA	NA	high-CpG:5206211-5206834	rs9784830
ATP6V1C1	cg10184441	0.0317019	0.711546	2.80131	0.00578225	0.850113	-4.43484	0.690267	0.721969	0.0317019	8	104059110	F	II	Body	opensea	Body-opensea		NA	NA
CSNK1G3	cg11616701	0.0113355	0.889129	2.80115	0.00578491	0.850113	-4.43526	0.881521	0.892856	0.0113355	5	122950706	F	II	3'UTR	opensea	3'UTR-opensea		NA	NA
NUFIP2	cg07939768	-0.0266991	0.146781	-2.80105	0.0057866	0.850113	-4.43552	0.164702	0.138003	-0.0266991	17	27621433	R	I	TSS1500	island	TSS1500-island	chr17:27621169-27621455	NA	NA
ATF2	cg19447671	-0.0128622	0.0376367	-2.80105	0.00578662	0.850113	-4.43553	0.0462702	0.033408	-0.0128622	2	176032513	R	I	5'UTR	island	5'UTR-island	chr2:176032385-176033275	NA	NA
MLL	cg22756951	-0.00510966	0.0467429	-2.80068	0.00579292	0.850113	-4.43652	0.0501726	0.045063	-0.00510966	11	118309524	R	II	Body	shore	Body-shore	chr11:118305422-118307705	TRUE	NA
RAI14	cg14854112	-0.0145133	0.889218	-2.80056	0.0057949	0.850113	-4.43683	0.898959	0.884446	-0.0145133	5	34732408	F	II	Body	opensea	Body-opensea		NA	TRUE		rs6894424
FAM113B	cg10221014	0.0193096	0.951647	2.80055	0.00579512	0.850113	-4.43686	0.938685	0.957995	0.0193096	12	47618577	R	II	5'UTR	opensea	5'UTR-opensea		NA	NA
PELI3	cg10315249	0.0218544	0.348087	2.80037	0.00579821	0.850113	-4.43735	0.333418	0.355272	0.0218544	11	66235081	F	I	5'UTR	shore	5'UTR-shore	chr11:66233899-66234964	NA	NA
HIST1H2BK	cg19740248	-0.0112061	0.0441689	-2.80021	0.00580096	0.850113	-4.43778	0.0516908	0.0404847	-0.0112061	6	27114132	F	II	3'UTR	shore	3'UTR-shore	chr6:27114222-27115181	NA	NA			rs35216950
EPHA2	cg06882340	0.00814531	0.924838	2.79974	0.00580899	0.850113	-4.43904	0.919371	0.927516	0.00814531	1	16475233	F	I	Body	island	Body-island	chr1:16475111-16475324	NA	NA
PRAP1	cg08699681	0.022036	0.402755	2.79967	0.00581008	0.850113	-4.43921	0.387963	0.41	0.022036	10	135160713	R	I	TSS200	opensea	TSS200-opensea		TRUE	NA
DAGLA	cg13497525	-0.00644712	0.91542	-2.79949	0.00581325	0.850113	-4.43971	0.919748	0.913301	-0.00644712	11	61511973	R	I	3'UTR	shore	3'UTR-shore	chr11:61511041-61511584	NA	NA
GRB7	cg08500763	0.0263098	0.272814	2.79854	0.00582949	0.850113	-4.44225	0.255154	0.281463	0.0263098	17	37894636	F	I	5'UTR	opensea	5'UTR-opensea		NA	NA
COASY	cg08792314	-0.0123747	0.0422576	-2.79854	0.00582952	0.850113	-4.44225	0.0505639	0.0381892	-0.0123747	17	40714406	F	II	5'UTR	island	5'UTR-island	chr17:40714087-40715282	NA	NA
MIMT1	cg24292538	0.0146663	0.892799	2.79844	0.0058312	0.850113	-4.44251	0.882955	0.897621	0.0146663	19	57355294	R	II	Body	shelf	Body-shelf	chr19:57351283-57351995	NA	NA			rs79587328
SLC9A3	cg19969104	0.0230924	0.894685	2.79842	0.00583146	0.850113	-4.44255	0.879185	0.902277	0.0230924	5	493746	F	II	Body	shore	Body-shore	chr5:494803-495306	NA	NA
HMGN3	cg14080940	0.00884469	0.228529	2.79836	0.00583261	0.850113	-4.44273	0.222592	0.231437	0.00884469	6	79944542	F	I	TSS200	island	TSS200-island	chr6:79943403-79944550	TRUE	NA
CLC	cg07173760	0.0408258	0.793158	2.79835	0.00583276	0.850113	-4.44276	0.765755	0.80658	0.0408258	19	40229266	R	II	TSS1500	opensea	TSS1500-opensea		NA	NA
CNN2	cg16509142	-0.00694376	0.0830136	-2.79806	0.00583764	0.850113	-4.44352	0.0876745	0.0807307	-0.00694376	19	1026757	R	I	Body	island	Body-island	chr19:1026311-1026908	NA	NA
EPHX3	cg19744936	0.0154777	0.124021	2.79768	0.00584414	0.850113	-4.44453	0.113632	0.129109	0.0154777	19	15343395	R	I	5'UTR	shore	5'UTR-shore	chr19:15344091-15344419	NA	NA
STK31	cg14898779	0.0311078	0.725931	2.79683	0.00585877	0.850113	-4.44681	0.70505	0.736158	0.0311078	7	23749607	F	II	TSS1500	opensea	TSS1500-opensea		NA	NA
PAN3	cg14731225	0.0385584	0.755284	2.79678	0.00585967	0.850113	-4.44695	0.729402	0.767961	0.0385584	13	28717375	F	II	Body	shelf	Body-shelf	chr13:28712176-28713453	NA	NA		rs9551447
PNKP	cg03565750	-0.005399	0.0407082	-2.79646	0.00586517	0.850113	-4.4478	0.0443322	0.0389332	-0.005399	19	50371197	F	II	TSS1500	shore	TSS1500-shore	chr19:50372936-50373397	NA	NA
CD300LF	cg08808817	-0.00755982	0.943468	-2.79581	0.00587642	0.850113	-4.44954	0.948543	0.940983	-0.00755982	17	72690539	R	II	3'UTR	opensea	3'UTR-opensea		NA	NA
RSPH6A	cg17929770	0.0268856	0.191034	2.79575	0.00587734	0.850113	-4.44969	0.172987	0.199873	0.0268856	19	46318514	R	I	1stExon	island	1stExon-island	chr19:46318490-46319266	NA	NA
SIDT1	cg16503618	-0.00693424	0.0733929	-2.79567	0.00587867	0.850113	-4.44989	0.0780474	0.0711132	-0.00693424	3	113252287	F	I	Body	island	Body-island	chr3:113251699-113252290	NA	TRUE
FAM168A	cg25790955	0.0194785	0.83216	2.79558	0.00588034	0.850113	-4.45015	0.819085	0.838564	0.0194785	11	73202336	F	II	5'UTR	opensea	5'UTR-opensea		NA	TRUE
GPR110	cg06228599	0.0175838	0.923649	2.79547	0.00588221	0.850113	-4.45044	0.911846	0.92943	0.0175838	6	47010091	F	II	TSS200	opensea	TSS200-opensea		NA	NA			rs78106749
DGKG	cg02478762	0.00793404	0.954548	2.79545	0.0058825	0.850113	-4.45049	0.949222	0.957156	0.00793404	3	185915431	R	II	Body	shelf	Body-shelf	chr3:185911344-185912228	NA	NA
MED1	cg10371155	-0.0330253	0.559674	-2.79537	0.00588399	0.850113	-4.45072	0.581842	0.548817	-0.0330253	17	37561101	R	II	3'UTR	shelf	3'UTR-shelf	chr17:37557366-37558982	TRUE	NA
BLOC1S2	cg14968603	-0.0158444	0.0915423	-2.7953	0.00588522	0.850113	-4.45091	0.102178	0.0863332	-0.0158444	10	102046143	R	II	Body	island	Body-island	chr10:102046142-102046632	NA	NA
ANXA6	cg11172682	0.0264202	0.717021	2.79523	0.00588633	0.850113	-4.45108	0.699286	0.725707	0.0264202	5	150485006	R	II	Body	opensea	Body-opensea		NA	TRUE
MAP4K5	cg09207296	0.0192702	0.891534	2.79506	0.00588937	0.850113	-4.45155	0.878599	0.897869	0.0192702	14	50998002	R	II	Body	shore	Body-shore	chr14:50998577-50999711	NA	NA
EPHX1	cg00524289	0.00918937	0.94628	2.79485	0.00589287	0.850113	-4.45209	0.940112	0.949301	0.00918937	1	225996377	R	II	TSS1500	shore	TSS1500-shore	chr1:225997646-225998233	NA	NA
FAM5C	cg10951619	0.00883148	0.100361	2.79429	0.00590257	0.850113	-4.45358	0.0944329	0.103264	0.00883148	1	190447232	R	II	TSS1500	opensea	TSS1500-opensea		NA	NA
PTPRN2	cg26510723	0.0186357	0.835737	2.79411	0.0059058	0.850113	-4.45408	0.823228	0.841864	0.0186357	7	157464230	F	I	Body	opensea	Body-opensea		NA	NA
KCNQ2	cg16763728	0.0099552	0.910553	2.79404	0.00590692	0.850113	-4.45425	0.903871	0.913826	0.0099552	20	62099239	F	II	Body	shore	Body-shore	chr20:62097193-62098254	NA	NA
ZSWIM5	cg17598997	-0.00633594	0.0337262	-2.79395	0.00590846	0.850113	-4.45449	0.0379791	0.0316432	-0.00633594	1	45672616	F	II	TSS1500	shore	TSS1500-shore	chr1:45671702-45672388	NA	NA
C10orf128	cg01311537	0.0299917	0.806612	2.79391	0.00590917	0.850113	-4.4546	0.78648	0.816472	0.0299917	10	50386709	R	II	Body	opensea	Body-opensea		NA	NA
VAX2	cg01719210	0.00977619	0.138309	2.79386	0.0059101	0.850113	-4.45475	0.131747	0.141523	0.00977619	2	71128191	R	II	Body	island	Body-island	chr2:71126720-71129209	NA	NA
GPHA2	cg03245641	-0.025907	0.804702	-2.79333	0.00591929	0.850113	-4.45616	0.822091	0.796184	-0.025907	11	64703415	R	II	TSS200	opensea	TSS200-opensea		NA	TRUE
RIMKLB	cg18613721	0.0268417	0.33492	2.79332	0.00591933	0.850113	-4.45617	0.316903	0.343744	0.0268417	12	8861225	F	II	5'UTR	opensea	5'UTR-opensea		NA	TRUE
BIN1	cg24750513	0.0233634	0.683273	2.79332	0.00591937	0.850113	-4.45617	0.66759	0.690954	0.0233634	2	127819455	R	I	Body	shore	Body-shore	chr2:127817994-127818231	TRUE	NA
KCNH1	cg09551019	0.00813963	0.929829	2.79322	0.00592114	0.850113	-4.45644	0.924365	0.932505	0.00813963	1	210861465	F	II	Body	opensea	Body-opensea		NA	TRUE
GNAS	cg21534584	0.0114255	0.948684	2.79319	0.00592159	0.850113	-4.45651	0.941015	0.952441	0.0114255	20	57485816	F	I	Body	opensea	Body-opensea		NA	NA	low-CpG:56919149-56919233	rs8986
DGKZ	cg07998213	0.0215533	0.164323	2.79317	0.0059221	0.850113	-4.45659	0.149856	0.171409	0.0215533	11	46366813	F	I	TSS200	shore	TSS200-shore	chr11:46366876-46367101	NA	NA
XPNPEP3	cg03047946	0.0156573	0.932922	2.79301	0.00592483	0.850113	-4.45701	0.922412	0.938069	0.0156573	22	41258266	R	II	Body	opensea	Body-opensea		NA	NA
SERPINA12	cg19630689	0.011107	0.131328	2.79282	0.0059281	0.850113	-4.45751	0.123873	0.13498	0.011107	14	94984381	F	II	TSS1500	opensea	TSS1500-opensea		NA	TRUE
KIAA1751	cg10020121	0.0170389	0.924477	2.79258	0.00593233	0.850113	-4.45816	0.91304	0.930079	0.0170389	1	1893502	F	II	Body	shelf	Body-shelf	chr1:1896414-1896628	NA	NA			rs79466635
FBXL17	cg10982500	0.00981682	0.952206	2.79233	0.00593658	0.850113	-4.45881	0.945617	0.955433	0.00981682	5	107252830	R	II	Body	opensea	Body-opensea		NA	TRUE
PEAR1	cg27577907	0.0128755	0.188726	2.79229	0.00593738	0.850113	-4.45893	0.180083	0.192959	0.0128755	1	156864023	R	II	5'UTR	shore	5'UTR-shore	chr1:156863415-156863711	NA	NA			rs76252029
LOC284837	cg07003407	0.0235035	0.481263	2.79218	0.00593924	0.850113	-4.45922	0.465486	0.48899	0.0235035	21	45232601	R	I	TSS200	opensea	TSS200-opensea		NA	NA
GABPB2	cg13232357	-0.0145908	0.0813065	-2.79214	0.00593984	0.850113	-4.45931	0.0911004	0.0765095	-0.0145908	1	151042823	F	I	TSS1500	shore	TSS1500-shore	chr1:151042870-151043537	NA	NA		rs59737164
ZBTB12	cg14562426	0.0181668	0.63075	2.7919	0.0059441	0.850113	-4.45996	0.618556	0.636722	0.0181668	6	31867757	F	I	Body	island	Body-island	chr6:31867691-31867957	NA	NA
ZNF391	cg01164090	0.0191487	0.896179	2.79155	0.00595014	0.850113	-4.46089	0.883326	0.902474	0.0191487	6	27369144	F	II	Body	opensea	Body-opensea		NA	NA		rs34209697
SDR16C5	cg05305140	0.0289194	0.842713	2.79057	0.00596724	0.850113	-4.4635	0.823302	0.852221	0.0289194	8	57233822	R	II	TSS1500	shore	TSS1500-shore	chr8:57232370-57232795	NA	NA
RNF39	cg22184136	-0.0140314	0.715733	-2.78991	0.00597894	0.850113	-4.46528	0.725151	0.71112	-0.0140314	6	30038720	F	I	3'UTR	shore	3'UTR-shore	chr6:30038881-30039477	NA	NA			rs78492859
KIAA0182	cg04148089	0.00862638	0.92926	2.78982	0.00598046	0.850113	-4.46551	0.92347	0.932096	0.00862638	16	85673599	R	I	5'UTR	shore	5'UTR-shore	chr16:85674201-85674507	TRUE	NA
DTNBP1	cg20748791	0.0158772	0.873086	2.7897	0.00598253	0.850113	-4.46583	0.862429	0.878306	0.0158772	6	15586071	R	II	Body	opensea	Body-opensea		NA	TRUE
LPAR5	cg10474005	-0.00612592	0.0420296	-2.78941	0.00598755	0.850113	-4.46659	0.0461415	0.0400156	-0.00612592	12	6741649	R	II	5'UTR	opensea	5'UTR-opensea		NA	TRUE
AHRR	cg21144161	0.010616	0.9429	2.78923	0.00599082	0.850113	-4.46709	0.935774	0.94639	0.010616	5	423903	R	I	Body	shelf	Body-shelf	chr5:421224-421751	NA	NA
FSIP1	cg21637050	-0.0051161	0.0441661	-2.78896	0.00599559	0.850113	-4.46781	0.0476002	0.0424841	-0.0051161	15	40075651	R	II	TSS1500	shore	TSS1500-shore	chr15:40074645-40075188	NA	NA
LOC647309	cg23431892	0.00826676	0.0764207	2.78881	0.00599815	0.850113	-4.4682	0.0708718	0.0791386	0.00826676	3	190580589	F	I	TSS200	island	TSS200-island	chr3:190580504-190580899	TRUE	NA
44083	cg15401418	0.0337762	0.440126	2.78857	0.00600239	0.850113	-4.46884	0.417454	0.451231	0.0337762	17	75316383	F	I	5'UTR	opensea	5'UTR-opensea		NA	TRUE
KLHDC9	cg06649737	0.0168063	0.21147	2.78854	0.00600296	0.850113	-4.46893	0.200189	0.216995	0.0168063	1	161068715	F	II	1stExon	island	1stExon-island	chr1:161068062-161068801	NA	TRUE
MCM7	cg07461273	-0.0239235	0.530053	-2.78818	0.00600921	0.850113	-4.46988	0.546112	0.522188	-0.0239235	7	99697172	R	II	Body	shore	Body-shore	chr7:99698173-99699646	NA	NA
LPHN1	cg24530000	-0.012114	0.848841	-2.78815	0.00600975	0.850113	-4.46996	0.856972	0.844858	-0.012114	19	14274172	F	II	Body	island	Body-island	chr19:14273429-14274173	NA	NA
EIF1AD	cg13588572	-0.0104476	0.0610407	-2.7881	0.00601072	0.850113	-4.4701	0.0680535	0.0576059	-0.0104476	11	65769523	F	II	1stExon	island	1stExon-island	chr11:65769397-65770057	NA	NA	high-CpG:65525985-65526868
MAEA	cg20757508	0.0109634	0.928265	2.78799	0.00601256	0.850113	-4.47038	0.920906	0.93187	0.0109634	4	1318902	R	II	Body	shore	Body-shore	chr4:1320098-1320301	NA	NA
NUP62	cg23878206	-0.0101111	0.929775	-2.78789	0.00601438	0.850113	-4.47066	0.936562	0.926451	-0.0101111	19	50431425	F	II	5'UTR	shore	5'UTR-shore	chr19:50432354-50433138	NA	NA
BZW2	cg25134818	0.00888621	0.928596	2.78764	0.00601865	0.850113	-4.4713	0.922631	0.931517	0.00888621	7	16690052	F	II	Body	shelf	Body-shelf	chr7:16685252-16686364	NA	NA
LTB4R2	cg06796435	-0.0457126	0.313926	-2.78741	0.00602283	0.850113	-4.47194	0.34461	0.298898	-0.0457126	14	24780682	F	I	Body	island	Body-island	chr14:24779874-24780932	TRUE	NA	high-CpG:23850494-23850574
FAM190A	cg15557457	0.00913268	0.960601	2.78739	0.0060231	0.850113	-4.47198	0.954471	0.963604	0.00913268	4	91606776	R	II	Body	opensea	Body-opensea		NA	NA
UBE2Z	cg00679763	-0.0194996	0.910585	-2.78738	0.00602338	0.850113	-4.47202	0.923674	0.904174	-0.0194996	17	46993161	R	II	Body	opensea	Body-opensea		TRUE	TRUE
GGA3	cg02996684	-0.0209421	0.0795521	-2.78729	0.00602495	0.850113	-4.47226	0.0936091	0.072667	-0.0209421	17	73257924	R	II	TSS1500	island	TSS1500-island	chr17:73257180-73258101	NA	NA	high-CpG:70769340-70769604
C21orf67	cg20884362	0.0090472	0.914153	2.78711	0.00602807	0.850113	-4.47273	0.90808	0.917127	0.0090472	21	46358702	F	II	Body	shore	Body-shore	chr21:46359647-46360423	NA	NA
BRD2	cg18472945	-0.0148329	0.0536162	-2.78678	0.00603391	0.850113	-4.47361	0.0635725	0.0487396	-0.0148329	6	32937376	R	I	TSS1500	shore	TSS1500-shore	chr6:32939275-32940954	NA	NA
RIMBP2	cg00416208	0.0116431	0.926302	2.78674	0.0060346	0.850113	-4.47371	0.918487	0.93013	0.0116431	12	130914291	R	I	Body	opensea	Body-opensea		NA	NA
GPT	cg19352605	-0.0143464	0.81621	-2.78662	0.00603675	0.850113	-4.47403	0.82584	0.811493	-0.0143464	8	145728630	R	II	TSS1500	shore	TSS1500-shore	chr8:145730390-145732205	NA	NA
DTX3	cg17295489	0.0256546	0.379096	2.78627	0.00604284	0.850113	-4.47495	0.361875	0.38753	0.0256546	12	57998192	R	II	TSS1500	opensea	TSS1500-opensea		TRUE	NA
SPAG6	cg12610471	0.0159438	0.185258	2.78624	0.00604341	0.850113	-4.47504	0.174556	0.1905	0.0159438	10	22634199	R	I	TSS200	island	TSS200-island	chr10:22634000-22634862	NA	NA
ARHGEF1	cg12168357	-0.0228004	0.776971	-2.78589	0.00604961	0.850113	-4.47597	0.792275	0.769475	-0.0228004	19	42411405	R	II	3'UTR	shore	3'UTR-shore	chr19:42412375-42412584	NA	NA
FANK1	cg13175532	-0.0122581	0.639373	-2.78578	0.00605164	0.850113	-4.47627	0.647601	0.635343	-0.0122581	10	127584967	F	I	TSS200	island	TSS200-island	chr10:127584249-127585538	TRUE	NA	high-CpG:127574957-127575306	rs74687888	rs74162868
MLPH	cg09479163	-0.012356	0.920831	-2.78571	0.0060528	0.850113	-4.47645	0.929124	0.916768	-0.012356	2	238446240	R	II	Body	opensea	Body-opensea		NA	NA
DNMT1	cg07627628	-0.0128429	0.9278	-2.78553	0.00605592	0.850113	-4.47692	0.936421	0.923578	-0.0128429	19	10254526	R	II	Body	shore	Body-shore	chr19:10252705-10252917	NA	NA
RASL10B	cg25309759	0.014557	0.182501	2.78545	0.0060574	0.850113	-4.47714	0.17273	0.187287	0.014557	17	34068225	R	I	Body	island	Body-island	chr17:34068043-34068668	NA	NA
PRPH	cg16010628	0.0117999	0.180749	2.78515	0.00606267	0.850113	-4.47793	0.172828	0.184628	0.0117999	12	49692283	R	II	3'UTR	shore	3'UTR-shore	chr12:49688873-49691360	NA	NA
GLDC	cg13588086	0.0200452	0.168765	2.78503	0.00606484	0.850113	-4.47826	0.15531	0.175356	0.0200452	9	6644369	F	II	Body	shore	Body-shore	chr9:6645080-6645975	NA	NA		rs76700866
GNB1	cg19340909	-0.00694921	0.0547618	-2.78457	0.00607296	0.850113	-4.47947	0.0594264	0.0524772	-0.00694921	1	1821422	R	II	5'UTR	island	5'UTR-island	chr1:1821405-1823272	NA	NA
HLTF	cg04120413	-0.0149756	0.906308	-2.78439	0.00607628	0.850113	-4.47997	0.91636	0.901385	-0.0149756	3	148804743	R	II	TSS1500	shore	TSS1500-shore	chr3:148803904-148804557	NA	NA
RNF10	cg25045489	0.0138313	0.919135	2.78438	0.00607634	0.850113	-4.47998	0.909851	0.923682	0.0138313	12	120971538	R	I	TSS1500	shore	TSS1500-shore	chr12:120972167-120972447	NA	NA
KATNAL1	cg02639958	0.0124432	0.900716	2.78428	0.00607812	0.850113	-4.48025	0.892364	0.904807	0.0124432	13	30843564	F	I	Body	opensea	Body-opensea		NA	NA
FHDC1	cg01674130	-0.0251467	0.609329	-2.78404	0.00608243	0.850113	-4.48089	0.626208	0.601062	-0.0251467	4	153896257	R	II	Body	shore	Body-shore	chr4:153897051-153897360	NA	NA
CLUAP1	cg04963697	0.00823164	0.950464	2.78384	0.00608608	0.850113	-4.48144	0.944939	0.953171	0.00823164	16	3570555	R	II	Body	opensea	Body-opensea		NA	TRUE
HMGXB4	cg07176064	0.0351297	0.680056	2.78365	0.00608934	0.850113	-4.48192	0.656476	0.691606	0.0351297	22	35690783	R	II	Body	opensea	Body-opensea		NA	NA
MAP4K2	cg04523868	0.0240022	0.227442	2.78357	0.00609085	0.850113	-4.48215	0.211331	0.235333	0.0240022	11	64563983	F	I	Body	opensea	Body-opensea		NA	NA
ADAP2	cg00160505	0.0120834	0.103841	2.78328	0.00609592	0.850113	-4.48291	0.0957298	0.107813	0.0120834	17	29248682	R	II	TSS200	shore	TSS200-shore	chr17:29248847-29249926	NA	NA
P2RY2	cg16287734	-0.0216787	0.65544	-2.78302	0.00610066	0.850113	-4.48361	0.669991	0.648312	-0.0216787	11	72939150	F	II	5'UTR	opensea	5'UTR-opensea		TRUE	TRUE
COL4A2	cg25065689	0.00920991	0.949822	2.78279	0.00610469	0.850113	-4.48421	0.94364	0.95285	0.00920991	13	111113412	R	II	Body	shelf	Body-shelf	chr13:111109139-111109652	NA	NA
PEX14	cg10777461	0.0338888	0.613369	2.78273	0.00610573	0.850113	-4.48437	0.590622	0.62451	0.0338888	1	10590481	R	I	Body	opensea	Body-opensea		NA	NA
RAB34	cg03452174	0.0241949	0.215534	2.78255	0.00610899	0.850113	-4.48485	0.199293	0.223488	0.0241949	17	27045113	F	I	Body	shore	Body-shore	chr17:27046856-27047273	TRUE	NA
LASP1	cg25405787	0.00993819	0.926033	2.78233	0.00611298	0.850113	-4.48545	0.919362	0.929301	0.00993819	17	37056278	F	II	Body	opensea	Body-opensea		NA	TRUE		rs56057632
FGF8	cg26820037	0.0118248	0.211213	2.782	0.00611891	0.850113	-4.48633	0.203276	0.215101	0.0118248	10	103534501	F	I	Body	shore	Body-shore	chr10:103535636-103536505	NA	NA
NADSYN1	cg04774822	0.0283258	0.583621	2.78198	0.00611916	0.850113	-4.48636	0.564608	0.592934	0.0283258	11	71165839	R	II	Body	shore	Body-shore	chr11:71164097-71164680	NA	NA
TIGD3	cg16555856	0.0199428	0.148735	2.78179	0.00612267	0.850113	-4.48689	0.135348	0.155291	0.0199428	11	65123257	F	I	5'UTR	shore	5'UTR-shore	chr11:65123373-65123705	NA	NA
ATP6AP2	cg12116395	0.0118649	0.894315	2.78168	0.00612455	0.850113	-4.48717	0.886351	0.898216	0.0118649	X	40441216	F	I	Body	shore	Body-shore	chrX:40439739-40440705	NA	NA
WHSC1	cg18675616	-0.00522722	0.967794	-2.78161	0.00612585	0.850113	-4.48736	0.971303	0.966076	-0.00522722	4	1962842	F	I	Body	opensea	Body-opensea		NA	NA
NXPH1	cg13611822	-0.00818854	0.0902877	-2.78152	0.0061274	0.850113	-4.48759	0.0957842	0.0875956	-0.00818854	7	8483710	F	II	Body	island	Body-island	chr7:8483132-8483711	NA	NA
STX16	cg11822739	0.00987702	0.938799	2.7813	0.00613136	0.850113	-4.48818	0.932169	0.942046	0.00987702	20	57251485	R	I	3'UTR	opensea	3'UTR-opensea		NA	TRUE
LASS4	cg22676763	-0.0269413	0.106676	-2.78082	0.00613999	0.850113	-4.48946	0.124759	0.0978181	-0.0269413	19	8273917	R	I	TSS1500	island	TSS1500-island	chr19:8273530-8273920	NA	NA
TTYH3	cg23694492	0.0227185	0.198074	2.78059	0.00614412	0.850113	-4.49007	0.182825	0.205543	0.0227185	7	2672929	F	I	Body	shore	Body-shore	chr7:2671156-2671937	NA	NA		rs12670408
EFCAB5	cg14197205	-0.0135357	0.169536	-2.7803	0.00614938	0.850113	-4.49085	0.178622	0.165086	-0.0135357	17	28256862	R	I	TSS200	island	TSS200-island	chr17:28256826-28257408	TRUE	NA
SPI1	cg07675031	0.0342415	0.314075	2.78019	0.00615138	0.850113	-4.49114	0.291091	0.325333	0.0342415	11	47399893	F	I	1stExon	island	1stExon-island	chr11:47399788-47400006	NA	NA
ARL10	cg00282953	0.00954668	0.899237	2.78005	0.0061538	0.850113	-4.4915	0.892829	0.902376	0.00954668	5	175793541	F	II	Body	shore	Body-shore	chr5:175792355-175793505	TRUE	NA
C11orf53	cg19964761	0.00851788	0.903182	2.77952	0.00616334	0.850113	-4.49291	0.897465	0.905982	0.00851788	11	111126790	R	I	5'UTR	opensea	5'UTR-opensea		NA	NA
TDRD12	cg18155407	0.0291394	0.914155	2.77865	0.00617907	0.850113	-4.49522	0.894596	0.923735	0.0291394	19	33210662	R	I	TSS200	island	TSS200-island	chr19:33210453-33211039	NA	NA
RICTOR	cg26383936	-0.0072233	0.0528933	-2.77845	0.00618257	0.850113	-4.49574	0.0577418	0.0505185	-0.0072233	5	39075183	R	I	TSS1500	island	TSS1500-island	chr5:39073881-39075236	NA	NA
MAST1	cg04543115	-0.0170302	0.521292	-2.77841	0.00618331	0.850113	-4.49585	0.532723	0.515693	-0.0170302	19	12958913	R	I	Body	shore	Body-shore	chr19:12958152-12958891	NA	TRUE
RMST	cg00030523	0.00983658	0.93511	2.77809	0.00618919	0.850113	-4.49671	0.928508	0.938344	0.00983658	12	97885353	F	II	Body	opensea	Body-opensea		NA	NA
IFIT2	cg06476606	-0.00708549	0.0372506	-2.77798	0.00619121	0.850113	-4.49701	0.0420066	0.0349211	-0.00708549	10	91061728	R	II	5'UTR	opensea	5'UTR-opensea		NA	NA
PSMD4	cg09143515	-0.00764951	0.0699946	-2.77792	0.00619219	0.850113	-4.49715	0.0751292	0.0674797	-0.00764951	1	151227456	F	II	Body	opensea	Body-opensea		NA	NA		rs11204789
FXR2	cg17777561	-0.00753037	0.041964	-2.77779	0.00619463	0.850113	-4.49751	0.0470187	0.0394883	-0.00753037	17	7518515	F	I	TSS1500	island	TSS1500-island	chr17:7517690-7518748	NA	NA
PPP1R15A	cg27359972	-0.0108226	0.214846	-2.77761	0.0061979	0.850113	-4.49799	0.222111	0.211288	-0.0108226	19	49375733	R	I	5'UTR	island	5'UTR-island	chr19:49375484-49375928	NA	NA
STMN2	cg26683058	0.031708	0.84322	2.77739	0.00620174	0.850113	-4.49855	0.821937	0.853645	0.031708	8	80522016	R	II	TSS1500	shore	TSS1500-shore	chr8:80523975-80525765	NA	NA
CARD11	cg27202779	0.030143	0.237236	2.77736	0.00620241	0.850113	-4.49865	0.217004	0.247147	0.030143	7	3020536	F	I	5'UTR	opensea	5'UTR-opensea		NA	NA		rs62439296	rs79797575
MIR150	cg18374625	-0.00574628	0.0717568	-2.7769	0.00621067	0.850113	-4.49986	0.0756139	0.0698677	-0.00574628	19	50004152	F	II	TSS200	opensea	TSS200-opensea		NA	NA		rs41275778
JARID2	cg24409962	0.0155891	0.862841	2.77672	0.00621393	0.850113	-4.50034	0.852377	0.867966	0.0155891	6	15366581	F	II	Body	opensea	Body-opensea		NA	TRUE			rs73363117
NR2C2AP	cg24819738	-0.00972459	0.0549107	-2.77667	0.00621491	0.850113	-4.50048	0.0614382	0.0517136	-0.00972459	19	19314415	F	II	TSS200	island	TSS200-island	chr19:19314137-19314416	NA	NA
NPHS1	cg09510559	0.0164034	0.210908	2.7764	0.00621978	0.850113	-4.50119	0.199898	0.216301	0.0164034	19	36335144	F	I	Body	island	Body-island	chr19:36334994-36335321	NA	NA
CLYBL	cg02509730	0.0162994	0.120178	2.77607	0.00622573	0.850113	-4.50206	0.109237	0.125537	0.0162994	13	100310205	R	II	Body	island	Body-island	chr13:100310204-100310446	NA	TRUE
RAPGEF1	cg14505439	-0.0306936	0.682032	-2.77538	0.00623836	0.850113	-4.5039	0.702635	0.671941	-0.0306936	9	134605210	R	II	Body	opensea	Body-opensea		NA	TRUE
OR2F1	cg13050390	0.00794561	0.936148	2.77453	0.0062538	0.850113	-4.50615	0.930815	0.93876	0.00794561	7	143655651	F	II	TSS1500	opensea	TSS1500-opensea		NA	TRUE		rs10265478
RASA3	cg11997468	0.0217638	0.572658	2.77394	0.00626457	0.850113	-4.50772	0.558049	0.579813	0.0217638	13	114834922	R	I	Body	shore	Body-shore	chr13:114836066-114836520	TRUE	NA			rs12560516
GALNS	cg16802439	0.033304	0.423145	2.77388	0.00626559	0.850113	-4.50786	0.40079	0.434094	0.033304	16	88907184	R	I	Body	shore	Body-shore	chr16:88908433-88908698	NA	NA
MXD4	cg18089397	0.0204227	0.271334	2.77386	0.00626611	0.850113	-4.50794	0.257625	0.278048	0.0204227	4	2264747	F	I	TSS1500	shore	TSS1500-shore	chr4:2262960-2264669	NA	NA
OR5AK2	cg23984446	0.0189464	0.914608	2.77344	0.00627373	0.850113	-4.50904	0.901891	0.920837	0.0189464	11	56756800	F	II	1stExon	opensea	1stExon-opensea		NA	NA
IGFBP2	cg23059946	0.0397585	0.569109	2.77321	0.00627789	0.850113	-4.50965	0.542422	0.582181	0.0397585	2	217500594	R	II	Body	shore	Body-shore	chr2:217497811-217498847	NA	NA
FSCN3	cg06294376	-0.00603889	0.883144	-2.773	0.0062817	0.850113	-4.5102	0.887197	0.881158	-0.00603889	7	127233681	R	I	TSS200	opensea	TSS200-opensea		NA	NA			rs78117110
PIGF	cg13172254	-0.00515418	0.0525818	-2.77293	0.006283	0.850113	-4.51039	0.0560414	0.0508873	-0.00515418	2	46843974	R	I	5'UTR	island	5'UTR-island	chr2:46843650-46844332	NA	NA
NCOR2	cg16350126	0.0341698	0.780354	2.77286	0.00628439	0.850113	-4.51059	0.757418	0.791588	0.0341698	12	124998754	R	II	5'UTR	shelf	5'UTR-shelf	chr12:125002006-125002433	NA	NA
OTUB1	cg19233923	-0.00685654	0.0359468	-2.77279	0.00628569	0.850113	-4.51078	0.0405491	0.0336926	-0.00685654	11	63753598	R	II	5'UTR	island	5'UTR-island	chr11:63753414-63754454	NA	NA
TIMP2	cg20532887	0.0287525	0.72409	2.77275	0.00628627	0.850113	-4.51086	0.70479	0.733543	0.0287525	17	76871251	F	II	Body	opensea	Body-opensea		NA	NA
44083	cg17866352	-0.0114363	0.814667	-2.77265	0.00628819	0.850113	-4.51114	0.822344	0.810907	-0.0114363	17	75283431	F	I	Body	opensea	Body-opensea		NA	TRUE		rs73997441
ARTN	cg06526872	0.00986234	0.122117	2.77227	0.00629518	0.850113	-4.51215	0.115497	0.125359	0.00986234	1	44399363	F	II	1stExon	island	1stExon-island	chr1:44399068-44399535	NA	TRUE
EPHA10	cg01796781	-0.0107267	0.058098	-2.77222	0.0062961	0.850113	-4.51228	0.0652981	0.0545714	-0.0107267	1	38231768	F	II	TSS1500	shore	TSS1500-shore	chr1:38229838-38230888	NA	TRUE
GPR4	cg27160284	0.0191251	0.699673	2.77211	0.00629813	0.850113	-4.51257	0.686836	0.705961	0.0191251	19	46095477	F	I	5'UTR	shore	5'UTR-shore	chr19:46094334-46095111	NA	NA
COL4A2	cg04819250	0.0181137	0.866152	2.77206	0.00629893	0.850113	-4.51269	0.853994	0.872107	0.0181137	13	111089384	R	II	Body	shore	Body-shore	chr13:111090637-111090860	NA	NA
TMEM126A	cg24456602	-0.0114508	0.0693973	-2.77191	0.00630181	0.850113	-4.5131	0.0770835	0.0656327	-0.0114508	11	85358928	F	I	TSS200	island	TSS200-island	chr11:85358865-85359226	TRUE	NA
PPP3CA	cg19688772	0.0134842	0.90685	2.77155	0.00630829	0.850113	-4.51404	0.897799	0.911283	0.0134842	4	102160529	R	II	Body	opensea	Body-opensea		NA	TRUE
PARD6A	cg27219874	-0.00703373	0.908239	-2.77155	0.00630832	0.850113	-4.51404	0.912961	0.905927	-0.00703373	16	67696095	R	I	Body	shore	Body-shore	chr16:67693451-67695560	NA	NA
SLC1A5	cg22304262	-0.0244776	0.843257	-2.77143	0.00631064	0.850113	-4.51437	0.859688	0.83521	-0.0244776	19	47287778	F	II	Body	shelf	Body-shelf	chr19:47290585-47291983	NA	NA
FEZF2	cg18104012	0.0122585	0.114737	2.77098	0.00631891	0.850113	-4.51556	0.106508	0.118767	0.0122585	3	62358241	F	I	Body	island	Body-island	chr3:62357639-62359774	NA	NA	high-CpG:62333253-62333284
GNS	cg02083989	-0.0174277	0.0597417	-2.77075	0.00632308	0.850113	-4.51616	0.0714398	0.0540121	-0.0174277	12	65153459	F	I	TSS1500	island	TSS1500-island	chr12:65152869-65153489	NA	NA
44078	cg10575089	-0.0269008	0.739867	-2.77069	0.00632417	0.850113	-4.51632	0.757924	0.731023	-0.0269008	17	56606542	R	II	Body	shelf	Body-shelf	chr17:56609025-56609583	NA	NA
VGLL4	cg00296038	0.00975204	0.890885	2.77067	0.00632455	0.850113	-4.51638	0.884339	0.894091	0.00975204	3	11624533	R	II	Body	opensea	Body-opensea		NA	TRUE
PRDM16	cg23022057	0.00819031	0.917059	2.77055	0.00632681	0.850113	-4.5167	0.911561	0.919751	0.00819031	1	3352544	F	II	3'UTR	shore	3'UTR-shore	chr1:3351365-3351632	NA	NA		rs1537402	rs71634332
GPR113	cg23817529	-0.0267325	0.113577	-2.77024	0.00633258	0.850113	-4.51753	0.13152	0.104788	-0.0267325	2	26569797	R	II	TSS200	shore	TSS200-shore	chr2:26568408-26569366	NA	NA
TEX13B	cg20493887	0.0103009	0.940102	2.77023	0.00633262	0.850113	-4.51753	0.933187	0.943488	0.0103009	X	107226253	R	I	TSS1500	opensea	TSS1500-opensea		NA	NA
PRDM16	cg21160149	-0.00848925	0.933614	-2.77016	0.00633389	0.850113	-4.51772	0.939312	0.930823	-0.00848925	1	3208865	R	II	Body	opensea	Body-opensea		NA	NA
HOXC4	cg08712054	0.0292212	0.231115	2.7699	0.00633873	0.850113	-4.51841	0.211501	0.240722	0.0292212	12	54446576	F	II	5'UTR	shore	5'UTR-shore	chr12:54447744-54448091	TRUE	TRUE		rs36118420
ARAP3	cg11893951	0.0228063	0.198338	2.76975	0.00634155	0.850113	-4.51881	0.18303	0.205836	0.0228063	5	141061521	R	I	5'UTR	opensea	5'UTR-opensea		NA	NA
IQCE	cg06660937	0.00985966	0.942152	2.76952	0.0063458	0.850113	-4.51942	0.935533	0.945393	0.00985966	7	2622627	R	II	Body	opensea	Body-opensea		NA	NA
SPINT2	cg17344048	0.023981	0.219984	2.76928	0.00635024	0.850113	-4.52006	0.203888	0.227869	0.023981	19	38756382	R	II	Body	shore	Body-shore	chr19:38754846-38755699	NA	NA
B3GALT4	cg16396284	-0.00855404	0.0788053	-2.76927	0.00635038	0.850113	-4.52008	0.0845471	0.075993	-0.00855404	6	33245537	R	I	1stExon	island	1stExon-island	chr6:33244677-33245554	TRUE	TRUE
RBM20	cg07001334	0.0126675	0.889687	2.7692	0.00635175	0.850113	-4.52028	0.881184	0.893851	0.0126675	10	112505133	R	II	Body	opensea	Body-opensea		NA	TRUE		rs77316243
DAD1L	cg23656890	0.0378034	0.592678	2.76906	0.00635437	0.850113	-4.52065	0.567303	0.605107	0.0378034	12	25071685	R	II	TSS1500	opensea	TSS1500-opensea		NA	NA
ANKRD35	cg03961800	-0.0110483	0.0897926	-2.76891	0.00635702	0.850113	-4.52103	0.0972085	0.0861602	-0.0110483	1	145548835	R	II	TSS1500	opensea	TSS1500-opensea		NA	NA
CCDC46	cg22559002	0.0130638	0.944867	2.76878	0.00635947	0.850113	-4.52138	0.936098	0.949162	0.0130638	17	63898392	R	II	Body	opensea	Body-opensea		NA	TRUE
ATPGD1	cg17257265	-0.00880324	0.846673	-2.76847	0.0063653	0.850113	-4.52221	0.852582	0.843779	-0.00880324	11	67191526	F	I	Body	island	Body-island	chr11:67191411-67191666	NA	NA
C10orf107	cg16063112	0.0146206	0.142428	2.76835	0.00636739	0.850113	-4.52251	0.132614	0.147235	0.0146206	10	63423079	R	II	5'UTR	island	5'UTR-island	chr10:63422538-63423105	NA	TRUE
C6orf47	cg07069434	-0.0105214	0.0656912	-2.76783	0.00637717	0.850113	-4.5239	0.0727535	0.0622321	-0.0105214	6	31628708	R	II	TSS200	shore	TSS200-shore	chr6:31628338-31628658	TRUE	NA
INPP5B	cg06521774	-0.00721329	0.0525599	-2.76766	0.00638031	0.850113	-4.52435	0.0574017	0.0501885	-0.00721329	1	38397588	F	I	Body	island	Body-island	chr1:38397236-38397721	NA	NA
TRIO	cg23974120	0.011351	0.929061	2.76722	0.0063884	0.850113	-4.5255	0.921442	0.932793	0.011351	5	14366002	F	II	Body	opensea	Body-opensea		NA	TRUE
CAMK2B	cg18044572	0.0300415	0.259172	2.76688	0.00639482	0.850113	-4.52642	0.239007	0.269049	0.0300415	7	44349715	R	I	Body	island	Body-island	chr7:44349111-44349716	TRUE	NA
TRIP10	cg02987249	0.0164178	0.833975	2.76677	0.0063969	0.850113	-4.52671	0.822954	0.839372	0.0164178	19	6750327	R	II	Body	shelf	Body-shelf	chr19:6752515-6753657	NA	NA
TUBA8	cg01920603	0.00795798	0.905007	2.76676	0.00639704	0.850113	-4.52673	0.899666	0.907624	0.00795798	22	18597945	F	II	Body	shelf	Body-shelf	chr22:18593113-18594197	NA	NA
SOX17	cg11214140	0.0236125	0.320593	2.7667	0.00639818	0.850113	-4.52689	0.304744	0.328356	0.0236125	8	55370429	F	I	TSS200	island	TSS200-island	chr8:55370170-55372525	TRUE	NA		rs55815819
SLIT2	cg15469350	0.0109022	0.136474	2.76659	0.00640013	0.850113	-4.52717	0.129156	0.140059	0.0109022	4	20255187	F	II	TSS200	island	TSS200-island	chr4:20253276-20256868	NA	NA
INPP4A	cg21532760	0.0240095	0.841235	2.76649	0.00640211	0.850113	-4.52745	0.825119	0.849129	0.0240095	2	99120630	F	II	5'UTR	opensea	5'UTR-opensea		NA	TRUE
KIAA1026	cg15733729	0.0113972	0.87872	2.76631	0.00640548	0.850113	-4.52793	0.87107	0.882467	0.0113972	1	15175286	R	II	Body	opensea	Body-opensea		NA	NA
WDFY3	cg14553853	0.0127784	0.164591	2.76591	0.00641283	0.850113	-4.52897	0.156014	0.168792	0.0127784	4	85888001	F	II	TSS1500	shore	TSS1500-shore	chr4:85886808-85887777	NA	NA
BCAP29	cg14288925	0.0195934	0.896123	2.76579	0.00641501	0.850113	-4.52928	0.882971	0.902564	0.0195934	7	107223076	F	II	Body	shelf	Body-shelf	chr7:107220344-107221075	NA	NA
DOCK2	cg14693941	0.0166467	0.902933	2.76579	0.00641505	0.850113	-4.52928	0.891759	0.908406	0.0166467	5	169128366	R	II	Body	opensea	Body-opensea		NA	NA
EYA3	cg22760576	-0.00666942	0.0348093	-2.76567	0.00641734	0.850113	-4.52961	0.0392861	0.0326167	-0.00666942	1	28415004	F	II	5'UTR	shore	5'UTR-shore	chr1:28415098-28415312	NA	NA		rs2050788
FGFBP3	cg02631917	0.0112336	0.930786	2.76561	0.00641853	0.850113	-4.52978	0.923246	0.93448	0.0112336	10	93669852	F	II	TSS1500	shore	TSS1500-shore	chr10:93668002-93668771	NA	NA
CAMTA1	cg13687594	-0.0447348	0.47194	-2.76555	0.00641955	0.850113	-4.52992	0.501967	0.457232	-0.0447348	1	7122970	F	II	Body	shore	Body-shore	chr1:7122519-7122727	NA	NA			rs74051103
MIR133A1	cg15671915	0.0132361	0.931485	2.76553	0.00642004	0.850113	-4.52999	0.922601	0.935837	0.0132361	18	19405708	F	II	Body	opensea	Body-opensea		NA	NA
POU4F3	cg01386275	-0.0128644	0.0932136	-2.76539	0.00642251	0.850113	-4.53034	0.101849	0.0889842	-0.0128644	5	145717597	F	II	TSS1500	shore	TSS1500-shore	chr5:145718289-145720095	NA	TRUE
AHDC1	cg27543538	0.0264965	0.239628	2.76521	0.00642591	0.850113	-4.53082	0.221843	0.248339	0.0264965	1	27902687	F	II	5'UTR	island	5'UTR-island	chr1:27901660-27902688	NA	NA
GPR172B	cg02424123	0.0252125	0.403799	2.76504	0.00642905	0.850113	-4.53126	0.386875	0.412088	0.0252125	17	4938652	F	II	5'UTR	opensea	5'UTR-opensea		NA	NA
PLEKHA5	cg19755459	0.027905	0.830416	2.76465	0.00643645	0.850113	-4.53231	0.811685	0.83959	0.027905	12	19284928	F	II	Body	shore	Body-shore	chr12:19282641-19283901	NA	NA		rs78983750
ZNF614	cg25776555	-0.00780458	0.0447047	-2.76464	0.0064366	0.850113	-4.53233	0.0499434	0.0421389	-0.00780458	19	52531777	R	II	TSS200	shore	TSS200-shore	chr19:52531323-52531724	NA	NA
TTLL8	cg14679444	-0.0124403	0.910359	-2.7646	0.00643741	0.850113	-4.53244	0.918709	0.906269	-0.0124403	22	50470101	F	I	Body	island	Body-island	chr22:50469866-50470420	NA	NA
AP1S2	cg05419061	-0.00628665	0.0325311	-2.76423	0.00644435	0.850113	-4.53342	0.0367509	0.0304642	-0.00628665	X	15873351	F	II	TSS1500	island	TSS1500-island	chrX:15872215-15873762	NA	NA
PDE6D	cg07303496	-0.00641108	0.0389725	-2.76409	0.00644683	0.850113	-4.53377	0.0432758	0.0368647	-0.00641108	2	232646135	F	II	TSS200	island	TSS200-island	chr2:232645313-232646505	NA	NA
LOC404266	cg09595185	0.0291381	0.281795	2.76387	0.00645111	0.850113	-4.53438	0.262236	0.291374	0.0291381	17	46667812	R	II	TSS200	shore	TSS200-shore	chr17:46669434-46669811	NA	NA
KIFC3	cg01115923	-0.0078706	0.913703	-2.76341	0.00645964	0.850113	-4.53558	0.918986	0.911115	-0.0078706	16	57793728	R	II	Body	shore	Body-shore	chr16:57794707-57795059	NA	TRUE
RSL1D1	cg22605342	-0.00623241	0.0379989	-2.76317	0.00646419	0.850113	-4.53622	0.0421824	0.0359499	-0.00623241	16	11944985	F	II	Body	shore	Body-shore	chr16:11945065-11945517	NA	NA
LOC157627	cg05985146	0.0119981	0.154925	2.76314	0.00646468	0.850113	-4.53628	0.146871	0.158869	0.0119981	8	9759720	R	II	Body	shore	Body-shore	chr8:9760750-9761643	NA	NA
ARPC5	cg24436462	0.016645	0.872522	2.76296	0.00646808	0.850113	-4.53676	0.861349	0.877994	0.016645	1	183595745	R	II	3'UTR	opensea	3'UTR-opensea		NA	NA
ARRDC5	cg07755245	-0.00544586	0.908349	-2.76295	0.00646826	0.850113	-4.53679	0.912005	0.906559	-0.00544586	19	4891238	F	I	Body	island	Body-island	chr19:4891191-4891425	NA	NA		rs61743208	rs2297506
DSCAML1	cg17080087	-0.00644433	0.944484	-2.76294	0.00646844	0.850113	-4.53681	0.94881	0.942366	-0.00644433	11	117389470	F	II	Body	island	Body-island	chr11:117389186-117389471	NA	NA		rs35015296
44083	cg19654743	-0.0344737	0.749068	-2.76287	0.0064698	0.850113	-4.537	0.772208	0.737734	-0.0344737	17	75446592	F	II	TSS200	shore	TSS200-shore	chr17:75447477-75447821	NA	NA
SNX27	cg26571535	0.020728	0.91206	2.76257	0.00647545	0.850113	-4.5378	0.898147	0.918875	0.020728	1	151607108	F	II	Body	opensea	Body-opensea		NA	TRUE
GSTCD	cg11657155	0.0204097	0.858114	2.76252	0.00647636	0.850113	-4.53792	0.844414	0.864824	0.0204097	4	106768095	F	II	3'UTR	opensea	3'UTR-opensea		NA	NA
CD248	cg13383058	0.0119333	0.0887372	2.76249	0.0064769	0.850113	-4.538	0.0807272	0.0926605	0.0119333	11	66084660	R	II	TSS200	shore	TSS200-shore	chr11:66083572-66083782	TRUE	TRUE
PTPRG	cg21540399	0.00852666	0.934623	2.76167	0.00649246	0.850113	-4.54018	0.928899	0.937426	0.00852666	3	61859135	F	II	Body	opensea	Body-opensea		NA	TRUE
MAP1LC3B2	cg12506165	-0.00676396	0.0512561	-2.7614	0.00649761	0.850113	-4.5409	0.0557963	0.0490323	-0.00676396	12	116997072	R	II	TSS200	opensea	TSS200-opensea		TRUE	TRUE
SLC22A6	cg12439773	-0.0259699	0.735275	-2.76139	0.00649775	0.850113	-4.54092	0.752707	0.726737	-0.0259699	11	62752119	F	II	1stExon	opensea	1stExon-opensea		NA	NA			rs72559735
PACSIN2	cg18869709	0.0230966	0.50929	2.76137	0.0064981	0.850113	-4.54097	0.493786	0.516883	0.0230966	22	43342938	R	I	1stExon	opensea	1stExon-opensea		NA	TRUE
HCG22	cg14343414	0.0195103	0.817095	2.76136	0.00649821	0.850113	-4.54098	0.804	0.82351	0.0195103	6	31025967	F	II	Body	opensea	Body-opensea		TRUE	TRUE		rs56085025
PIP5K1C	cg25247177	0.00955248	0.919014	2.76113	0.00650259	0.850113	-4.54159	0.912602	0.922155	0.00955248	19	3698223	F	I	Body	island	Body-island	chr19:3697837-3698378	NA	TRUE
AHDC1	cg27424995	0.037798	0.207478	2.76072	0.00651038	0.850113	-4.54268	0.182107	0.219905	0.037798	1	27902555	R	I	5'UTR	island	5'UTR-island	chr1:27901660-27902688	NA	TRUE			rs74457003
CCNDBP1	cg01678799	0.0160899	0.925464	2.76069	0.00651088	0.850113	-4.54275	0.914663	0.930753	0.0160899	15	43481741	F	II	Body	shelf	Body-shelf	chr15:43477588-43477816	NA	NA		rs72721549
TNNI2	cg14975206	0.0184745	0.268069	2.76045	0.00651545	0.850113	-4.54339	0.255669	0.274143	0.0184745	11	1860654	F	II	TSS1500	opensea	TSS1500-opensea		NA	NA
ECHDC3	cg16944070	0.0452835	0.678515	2.76036	0.00651725	0.850113	-4.54364	0.648119	0.693403	0.0452835	10	11783848	F	II	TSS1500	shore	TSS1500-shore	chr10:11784407-11784937	NA	NA		rs3814627
IL6R	cg06980173	0.0161905	0.235302	2.76026	0.00651903	0.850113	-4.54389	0.224434	0.240625	0.0161905	1	154376344	R	II	TSS1500	shore	TSS1500-shore	chr1:154377670-154378445	NA	NA
CDX4	cg20663980	-0.0309947	0.327654	-2.75993	0.0065253	0.850113	-4.54476	0.348459	0.317464	-0.0309947	X	72667070	F	II	TSS200	shore	TSS200-shore	chrX:72667157-72667590	NA	NA
DUSP6	cg17740822	0.0163718	0.129693	2.75965	0.00653058	0.850113	-4.5455	0.118704	0.135076	0.0163718	12	89744609	F	II	Body	shore	Body-shore	chr12:89745168-89748144	NA	NA	low-CpG:88268599-88268847
PPT2	cg17229678	0.0248643	0.243894	2.75938	0.00653582	0.850113	-4.54622	0.227205	0.252069	0.0248643	6	32121555	F	I	Body	shore	Body-shore	chr6:32121829-32122529	NA	NA		rs9267810
RNU5E	cg26416971	0.0238358	0.437058	2.75935	0.00653628	0.850113	-4.54629	0.421059	0.444895	0.0238358	5	80529100	F	I	Body	opensea	Body-opensea		NA	TRUE
TIMP2	cg00689612	-0.0220283	0.832459	-2.75918	0.00653957	0.850113	-4.54674	0.847245	0.825217	-0.0220283	17	76899627	R	II	Body	shelf	Body-shelf	chr17:76897078-76897298	NA	TRUE
LTBP2	cg15926671	0.0209345	0.303858	2.75906	0.00654195	0.850113	-4.54707	0.289806	0.310741	0.0209345	14	75078283	R	I	1stExon	island	1stExon-island	chr14:75077317-75079596	NA	NA
PPFIA4	cg15493970	-0.00776882	0.937325	-2.75864	0.00654986	0.850113	-4.54817	0.94254	0.934771	-0.00776882	1	203046885	R	II	3'UTR	shore	3'UTR-shore	chr1:203044722-203045390	NA	NA
PRDM16	cg02587392	0.00853319	0.926624	2.75861	0.00655046	0.850113	-4.54826	0.920897	0.92943	0.00853319	1	3354412	R	II	3'UTR	shelf	3'UTR-shelf	chr1:3351365-3351632	NA	NA			rs6701666
SLC2A11	cg01854588	-0.0112004	0.860671	-2.75848	0.00655296	0.850113	-4.5486	0.868189	0.856988	-0.0112004	22	24224738	F	II	Body	island	Body-island	chr22:24224650-24225047	NA	NA
C1orf122	cg04299080	0.0180878	0.390434	2.75788	0.00656433	0.850113	-4.55018	0.378293	0.39638	0.0180878	1	38274753	R	I	3'UTR	shore	3'UTR-shore	chr1:38273374-38274402	NA	NA
MAFG	cg01543184	0.0431562	0.416668	2.75752	0.00657127	0.850113	-4.55114	0.3877	0.430856	0.0431562	17	79881543	F	I	5'UTR	shore	5'UTR-shore	chr17:79880449-79880872	TRUE	NA
TRIM13	cg23213230	0.0165413	0.115556	2.75748	0.00657189	0.850113	-4.55122	0.104453	0.120994	0.0165413	13	50570091	F	II	TSS1500	shore	TSS1500-shore	chr13:50570375-50571643	NA	NA
RALYL	cg17215863	0.00873276	0.102114	2.75728	0.00657584	0.850113	-4.55177	0.096252	0.104985	0.00873276	8	85097246	F	II	5'UTR	island	5'UTR-island	chr8:85096759-85097247	NA	NA
NR1H3	cg07298473	0.0286091	0.285857	2.75723	0.00657667	0.850113	-4.55188	0.266654	0.295263	0.0286091	11	47279183	R	I	5'UTR	opensea	5'UTR-opensea		TRUE	TRUE
PXT1	cg26943332	-0.0051246	0.0407204	-2.75717	0.00657783	0.850113	-4.55204	0.0441602	0.0390356	-0.0051246	6	36391400	R	II	Body	island	Body-island	chr6:36391070-36391446	NA	TRUE
ABCB9	cg03328639	0.00962089	0.154662	2.75652	0.00659036	0.850113	-4.55377	0.148204	0.157825	0.00962089	12	123451280	F	I	5'UTR	shore	5'UTR-shore	chr12:123450868-123451207	NA	NA
MAD1L1	cg07027305	0.0247308	0.421854	2.75637	0.00659311	0.850113	-4.55415	0.405254	0.429985	0.0247308	7	2059796	R	I	Body	shore	Body-shore	chr7:2059907-2060131	TRUE	TRUE
RAET1K	cg16395133	-0.00682014	0.0576196	-2.75635	0.00659359	0.850113	-4.55421	0.0621975	0.0553774	-0.00682014	6	150326394	R	II	TSS200	island	TSS200-island	chr6:150326011-150326802	NA	NA
HSPG2	cg04573706	-0.0207752	0.843566	-2.75619	0.00659671	0.850113	-4.55464	0.857511	0.836736	-0.0207752	1	22216432	F	II	Body	shelf	Body-shelf	chr1:22213902-22214119	NA	NA		rs35863848
UTRN	cg09878408	0.00951711	0.954945	2.75598	0.00660067	0.850113	-4.55519	0.948557	0.958074	0.00951711	6	145050022	R	II	Body	opensea	Body-opensea		NA	TRUE
PACS2	cg06783197	-0.0174153	0.441709	-2.75583	0.00660354	0.850113	-4.55558	0.453398	0.435983	-0.0174153	14	105796964	F	II	Body	shore	Body-shore	chr14:105796420-105796749	TRUE	NA
HACL1	cg03318121	-0.013065	0.0566053	-2.75524	0.00661492	0.850113	-4.55715	0.065375	0.05231	-0.013065	3	15643136	F	I	TSS200	island	TSS200-island	chr3:15642770-15643581	NA	NA		rs2279841
EPB41L4A	cg07503059	0.00881582	0.0746726	2.75514	0.00661679	0.850113	-4.5574	0.0687551	0.0775709	0.00881582	5	111753938	F	II	Body	shore	Body-shore	chr5:111754477-111756222	NA	NA		rs77988103
NFIC	cg10688516	0.0271929	0.23099	2.75491	0.00662117	0.850113	-4.558	0.212737	0.23993	0.0271929	19	3369714	R	II	Body	island	Body-island	chr19:3369477-3369913	NA	NA
RERE	cg10589840	0.016353	0.920141	2.75478	0.0066236	0.850113	-4.55834	0.909164	0.925517	0.016353	1	8778323	R	II	5'UTR	opensea	5'UTR-opensea		NA	TRUE
S100A7A	cg23287661	0.00859637	0.210297	2.75431	0.0066327	0.850113	-4.55958	0.204527	0.213123	0.00859637	1	153395100	R	II	3'UTR	opensea	3'UTR-opensea		TRUE	NA
NOTCH4	cg09798996	0.0165602	0.900955	2.75421	0.00663466	0.850113	-4.55985	0.88984	0.9064	0.0165602	6	32182326	R	II	Body	opensea	Body-opensea		NA	NA
WDR60	cg11914216	0.0197362	0.937656	2.7539	0.00664054	0.850113	-4.56066	0.924409	0.944145	0.0197362	7	158712291	R	II	Body	shore	Body-shore	chr7:158712559-158713094	NA	NA
WNT10A	cg25607121	0.0128757	0.220247	2.75386	0.00664136	0.850113	-4.56077	0.211605	0.224481	0.0128757	2	219745748	F	I	1stExon	island	1stExon-island	chr2:219744986-219745780	NA	NA
TBC1D5	cg25468928	0.0269883	0.927078	2.75366	0.00664521	0.850113	-4.56129	0.908963	0.935951	0.0269883	3	17680687	R	II	5'UTR	opensea	5'UTR-opensea		NA	TRUE
PPP2R2B	cg02760293	0.0462345	0.527286	2.75362	0.00664599	0.850113	-4.5614	0.496252	0.542487	0.0462345	5	146258785	F	II	5'UTR	shore	5'UTR-shore	chr5:146257346-146258575	NA	NA
SLC34A1	cg06470558	-0.0348799	0.601014	-2.7536	0.00664649	0.850113	-4.56147	0.624427	0.589547	-0.0348799	5	176816828	R	II	Body	opensea	Body-opensea		NA	TRUE
IFITM1	cg11694510	-0.0343479	0.632945	-2.75359	0.00664657	0.850113	-4.56148	0.656	0.621652	-0.0343479	11	313354	R	II	TSS1500	shore	TSS1500-shore	chr11:310728-311419	NA	NA
C1orf101	cg12466022	0.00981169	0.953415	2.75351	0.00664808	0.850113	-4.56169	0.946829	0.956641	0.00981169	1	244777505	F	II	Body	opensea	Body-opensea		NA	TRUE
HNRNPC	cg07460838	-0.0185501	0.0620194	-2.75338	0.00665062	0.850113	-4.56203	0.0744708	0.0559207	-0.0185501	14	21738077	F	II	TSS1500	island	TSS1500-island	chr14:21737406-21738094	NA	NA
PA2G4	cg13480619	-0.0118468	0.0990659	-2.75326	0.00665303	0.850113	-4.56236	0.107018	0.0951711	-0.0118468	12	56498086	F	I	TSS200	island	TSS200-island	chr12:56497868-56499047	NA	NA
MYLK	cg00268185	0.0154392	0.14507	2.753	0.00665803	0.850113	-4.56304	0.134707	0.150146	0.0154392	3	123602768	F	II	5'UTR	island	5'UTR-island	chr3:123602588-123603540	NA	NA
G0S2	cg06616057	0.0212229	0.332146	2.75228	0.00667199	0.850113	-4.56494	0.317901	0.339124	0.0212229	1	209848306	R	I	TSS1500	shore	TSS1500-shore	chr1:209848443-209849428	NA	TRUE
ERCC5	cg21263273	-0.0156087	0.0816592	-2.752	0.00667725	0.850113	-4.56566	0.0921363	0.0765276	-0.0156087	13	103498980	R	II	Body	shore	Body-shore	chr13:103498100-103498763	NA	NA
RHOD	cg02933962	-0.0131876	0.836529	-2.75194	0.00667839	0.850113	-4.56581	0.845381	0.832193	-0.0131876	11	66827615	F	II	Body	shelf	Body-shelf	chr11:66824118-66824621	TRUE	NA
HIST1H4L	cg25845597	-0.0401958	0.123578	-2.75178	0.00668154	0.850113	-4.56624	0.150559	0.110363	-0.0401958	6	27841122	R	II	1stExon	island	1stExon-island	chr6:27841001-27841244	NA	NA
MIR589	cg04155485	0.025976	0.705609	2.75168	0.00668347	0.850113	-4.5665	0.688173	0.714149	0.025976	7	5535934	R	II	TSS1500	shore	TSS1500-shore	chr7:5534384-5534766	NA	NA
NUFIP2	cg13190493	-0.0119375	0.0613699	-2.75124	0.00669196	0.850113	-4.56766	0.0693827	0.0574452	-0.0119375	17	27620817	F	II	1stExon	shore	1stExon-shore	chr17:27621169-27621455	NA	NA
PSORS1C1	cg04095776	-0.0218719	0.783182	-2.75124	0.00669207	0.850113	-4.56767	0.797863	0.775991	-0.0218719	6	31106941	R	II	Body	opensea	Body-opensea		NA	TRUE
ALKBH5	cg17865108	-0.0112172	0.071007	-2.75109	0.00669504	0.850113	-4.56807	0.0785364	0.0673192	-0.0112172	17	18086721	R	II	TSS200	island	TSS200-island	chr17:18086258-18088360	NA	NA
MIR1976	cg16395432	0.0264324	0.499416	2.75098	0.00669715	0.850113	-4.56836	0.481674	0.508106	0.0264324	1	26880807	F	I	TSS1500	opensea	TSS1500-opensea		NA	NA
TXNDC11	cg17257944	-0.00744797	0.098084	-2.75096	0.00669745	0.850113	-4.5684	0.103083	0.0956354	-0.00744797	16	11836937	F	II	TSS1500	island	TSS1500-island	chr16:11836073-11837092	NA	NA
C1QL4	cg12374506	0.0173135	0.268042	2.75084	0.00669984	0.850113	-4.56872	0.256421	0.273734	0.0173135	12	49728243	R	I	Body	shore	Body-shore	chr12:49729728-49731162	NA	NA
LY6G5C	cg07845406	-0.0118406	0.0577498	-2.7507	0.00670261	0.850113	-4.5691	0.0656976	0.053857	-0.0118406	6	31648700	F	II	TSS1500	shore	TSS1500-shore	chr6:31649081-31649373	NA	TRUE
DIP2C	cg07870074	0.01461	0.212574	2.75069	0.00670266	0.850113	-4.56911	0.202768	0.217378	0.01461	10	706006	F	II	Body	opensea	Body-opensea		TRUE	TRUE
TMEM132C	cg10216717	0.0240779	0.829604	2.75053	0.00670587	0.850113	-4.56954	0.813442	0.83752	0.0240779	12	128899290	R	II	Body	shore	Body-shore	chr12:128899813-128900065	NA	NA
PDHB	cg26110898	0.0128267	0.132348	2.75032	0.00670998	0.850113	-4.5701	0.123739	0.136565	0.0128267	3	58419937	R	II	TSS1500	shore	TSS1500-shore	chr3:58419176-58419818	NA	TRUE
TRIM10	cg08513123	-0.0148979	0.890775	-2.75028	0.0067107	0.850113	-4.5702	0.900775	0.885877	-0.0148979	6	30121930	R	II	Body	opensea	Body-opensea		NA	NA
PCSK9	cg14993491	0.0162422	0.265403	2.75012	0.00671389	0.850113	-4.57063	0.2545	0.270743	0.0162422	1	55504971	R	II	TSS1500	shore	TSS1500-shore	chr1:55505060-55506015	TRUE	TRUE
COPZ1	cg18236224	-0.00902807	0.0430934	-2.75009	0.00671436	0.850113	-4.57069	0.0491533	0.0401252	-0.00902807	12	54718547	F	I	TSS1500	opensea	TSS1500-opensea		NA	NA
NAP1L4	cg26886572	-0.0571813	0.589382	-2.74982	0.00671957	0.850113	-4.57139	0.627764	0.570583	-0.0571813	11	3009206	F	II	5'UTR	shelf	5'UTR-shelf	chr11:3012799-3014181	NA	NA		rs56747806
NCRNA00171	cg25964035	0.00805982	0.96166	2.74979	0.00672022	0.850113	-4.57148	0.95625	0.96431	0.00805982	6	30021725	R	II	Body	opensea	Body-opensea		NA	NA
HS3ST1	cg16957523	0.0174489	0.142857	2.74979	0.00672025	0.850113	-4.57149	0.131145	0.148594	0.0174489	4	11431359	F	I	TSS1500	shore	TSS1500-shore	chr4:11429414-11429633	NA	NA		rs77387791
STARD4	cg11925263	0.0271762	0.396683	2.7494	0.00672791	0.850113	-4.57252	0.378442	0.405618	0.0271762	5	110849104	F	II	TSS1500	shore	TSS1500-shore	chr5:110847820-110848445	NA	NA
ANAPC7	cg04062907	-0.00742281	0.0473121	-2.74932	0.00672944	0.850113	-4.57273	0.0522945	0.0448717	-0.00742281	12	110841545	F	II	TSS200	island	TSS200-island	chr12:110841021-110841548	NA	NA
MPP6	cg10678266	0.0193045	0.28539	2.74931	0.00672966	0.850113	-4.57276	0.272433	0.291737	0.0193045	7	24614348	F	I	5'UTR	opensea	5'UTR-opensea		NA	NA
HSPBP1	cg09489128	0.0274208	0.665278	2.74893	0.00673694	0.850113	-4.57374	0.646872	0.674293	0.0274208	19	55791986	F	II	TSS1500	shore	TSS1500-shore	chr19:55790848-55791105	NA	TRUE
KDM4B	cg00529909	-0.0150733	0.873419	-2.74878	0.00673991	0.850113	-4.57414	0.883536	0.868463	-0.0150733	19	5108734	F	II	Body	shore	Body-shore	chr19:5110587-5110853	NA	NA
CDK2AP1	cg13127506	0.0235429	0.83516	2.74873	0.00674093	0.850113	-4.57427	0.819358	0.842901	0.0235429	12	123757018	F	II	TSS1500	shore	TSS1500-shore	chr12:123755246-123756408	NA	NA
ZNF649	cg21910821	-0.0437046	0.158222	-2.74869	0.00674167	0.850113	-4.57437	0.187558	0.143853	-0.0437046	19	52407881	F	I	5'UTR	opensea	5'UTR-opensea		TRUE	NA
FRMD5	cg12094808	0.0202666	0.325604	2.74869	0.0067417	0.850113	-4.57438	0.312001	0.332267	0.0202666	15	44196266	F	I	Body	opensea	Body-opensea		TRUE	TRUE		rs76847582
GLP2R	cg11650648	-0.034038	0.692018	-2.74852	0.00674492	0.850113	-4.57481	0.714866	0.680828	-0.034038	17	9741522	F	II	Body	opensea	Body-opensea		NA	TRUE
CBX4	cg13584383	-0.00752965	0.918109	-2.74849	0.00674557	0.850113	-4.5749	0.923163	0.915633	-0.00752965	17	77808014	F	II	Body	island	Body-island	chr17:77805866-77809046	NA	NA
ZDHHC14	cg24443054	-0.00905153	0.0678046	-2.74842	0.00674706	0.850113	-4.5751	0.0738803	0.0648288	-0.00905153	6	157802504	R	I	TSS200	island	TSS200-island	chr6:157801062-157803377	NA	NA	high-CpG:157722150-157722728
GBP4	cg21365602	-0.00622407	0.0428242	-2.74841	0.00674721	0.850113	-4.57512	0.047002	0.0407779	-0.00622407	1	89664407	F	II	Body	opensea	Body-opensea		NA	NA
GALNT3	cg16642938	0.011656	0.926069	2.74806	0.00675405	0.850113	-4.57604	0.918245	0.929901	0.011656	2	166647794	F	II	5'UTR	shelf	5'UTR-shelf	chr2:166649909-166650966	NA	NA
KCNJ12	cg16087412	0.0149379	0.202951	2.74775	0.00676017	0.850113	-4.57686	0.192924	0.207862	0.0149379	17	21281017	F	II	5'UTR	island	5'UTR-island	chr17:21279506-21281574	NA	TRUE
BRUNOL5	cg18541087	-0.0164337	0.815037	-2.74773	0.00676037	0.850113	-4.57689	0.826067	0.809634	-0.0164337	19	3293448	F	I	3'UTR	island	3'UTR-island	chr19:3293267-3293548	NA	NA
NES	cg16588073	0.0182098	0.275926	2.74759	0.00676312	0.850113	-4.57726	0.263703	0.281913	0.0182098	1	156647247	R	I	TSS200	island	TSS200-island	chr1:156646292-156647260	NA	NA
HDAC4	cg13214504	0.0109347	0.923481	2.74731	0.00676879	0.850113	-4.57802	0.916141	0.927076	0.0109347	2	240251238	F	II	Body	opensea	Body-opensea		NA	TRUE
PLCB3	cg09406795	0.0186384	0.184286	2.7466	0.0067827	0.850113	-4.57988	0.171775	0.190413	0.0186384	11	64019655	R	I	Body	shore	Body-shore	chr11:64018435-64019377	NA	NA
CALD1	cg22480742	0.0182992	0.223949	2.74653	0.00678401	0.850113	-4.58005	0.211666	0.229965	0.0182992	7	134576386	F	I	Body	opensea	Body-opensea		TRUE	TRUE
KCNIP2	cg25723614	-0.0198173	0.725222	-2.74652	0.00678419	0.850113	-4.58008	0.738524	0.718707	-0.0198173	10	103602939	R	II	Body	shore	Body-shore	chr10:103603166-103603642	NA	NA
LTB4R2	cg10193721	-0.0487014	0.254191	-2.74592	0.00679592	0.850113	-4.58165	0.286881	0.23818	-0.0487014	14	24780691	F	I	Body	island	Body-island	chr14:24779874-24780932	TRUE	NA	high-CpG:23850494-23850574
SCARB2	cg13648715	0.0385383	0.590795	2.74577	0.00679886	0.850113	-4.58204	0.564927	0.603465	0.0385383	4	77133417	R	II	Body	shore	Body-shore	chr4:77134566-77135377	NA	NA
NPM2	cg08781728	0.0204028	0.490104	2.74551	0.00680397	0.850113	-4.58272	0.476409	0.496812	0.0204028	8	21882587	F	I	5'UTR	island	5'UTR-island	chr8:21882245-21882883	TRUE	TRUE
AACS	cg22334618	0.0131994	0.914761	2.74525	0.00680928	0.850113	-4.58343	0.905901	0.9191	0.0131994	12	125568489	F	II	Body	shore	Body-shore	chr12:125569828-125570140	NA	NA
BCL3	cg06455032	-0.0154496	0.219847	-2.74519	0.0068103	0.850113	-4.58356	0.230217	0.214767	-0.0154496	19	45251911	R	I	TSS200	shore	TSS200-shore	chr19:45251975-45252330	NA	NA	high-CpG:49943654-49944014
ANKRD11	cg02089452	0.0101394	0.860527	2.74482	0.00681765	0.850113	-4.58454	0.853721	0.863861	0.0101394	16	89500152	F	I	5'UTR	island	5'UTR-island	chr16:89500025-89500226	NA	NA
SDCCAG8	cg21573231	0.0268916	0.817828	2.74475	0.00681906	0.850113	-4.58473	0.799778	0.826669	0.0268916	1	243496008	R	I	Body	opensea	Body-opensea		NA	NA
ZCCHC14	cg01855010	-0.00511543	0.958466	-2.74445	0.00682501	0.850113	-4.58552	0.961899	0.956784	-0.00511543	16	87465786	F	II	Body	opensea	Body-opensea		TRUE	TRUE
TSPAN9	cg08884539	-0.00912635	0.683236	-2.74383	0.00683728	0.850113	-4.58715	0.689362	0.680236	-0.00912635	12	3361725	F	I	Body	opensea	Body-opensea		NA	TRUE
LOC100130872	cg14594485	0.0180298	0.936103	2.74366	0.00684058	0.850113	-4.58759	0.924	0.94203	0.0180298	4	1192501	F	II	Body	shelf	Body-shelf	chr4:1188185-1189162	NA	NA		rs78684790	rs74833265
UCN3	cg27349333	0.0179098	0.946693	2.74356	0.00684267	0.850113	-4.58787	0.934671	0.952581	0.0179098	10	5406971	R	II	TSS200	opensea	TSS200-opensea		NA	NA
PRRX2	cg21203902	0.00887651	0.911446	2.74351	0.00684365	0.850113	-4.588	0.905487	0.914364	0.00887651	9	132480847	F	II	Body	shore	Body-shore	chr9:132481472-132481745	NA	NA
ZNF749	cg01538066	-0.0120964	0.0693771	-2.74323	0.00684916	0.850113	-4.58873	0.0774965	0.0654002	-0.0120964	19	57946466	R	I	TSS1500	shore	TSS1500-shore	chr19:57946494-57947191	NA	NA
C9orf173	cg21174903	-0.0118868	0.901402	-2.743	0.0068537	0.850113	-4.58933	0.909381	0.897494	-0.0118868	9	140147188	F	II	Body	shelf	Body-shelf	chr9:140149205-140150502	TRUE	NA
PCYT1A	cg05051199	-0.0134167	0.0537128	-2.7427	0.00685961	0.850113	-4.59011	0.0627185	0.0493019	-0.0134167	3	196014796	F	I	TSS1500	island	TSS1500-island	chr3:196014248-196015104	NA	NA	high-CpG:197498917-197499623
44083	cg02320862	-0.0127665	0.0999971	-2.74259	0.00686183	0.850113	-4.5904	0.108566	0.0958	-0.0127665	17	75370284	R	II	5'UTR	island	5'UTR-island	chr17:75368688-75370506	NA	NA			rs3987888
KIAA1267	cg26250449	0.0402383	0.809283	2.74204	0.00687272	0.850113	-4.59184	0.782274	0.822512	0.0402383	17	44195907	R	II	Body	opensea	Body-opensea		NA	TRUE
MYH10	cg18041123	0.00980918	0.920748	2.74193	0.00687497	0.850113	-4.59214	0.914164	0.923973	0.00980918	17	8380351	R	I	Body	island	Body-island	chr17:8380172-8380539	NA	NA
ZSWIM6	cg16554941	0.0208774	0.827114	2.74174	0.00687869	0.850113	-4.59263	0.8131	0.833978	0.0208774	5	60764072	R	II	Body	opensea	Body-opensea		NA	TRUE
DRD1	cg16112129	-0.0101724	0.0944634	-2.74143	0.00688492	0.850113	-4.59345	0.101291	0.091119	-0.0101724	5	174870968	R	II	5'UTR	island	5'UTR-island	chr5:174870753-174872345	TRUE	NA			rs56000379
IPO11	cg18531360	0.0136199	0.890284	2.74133	0.00688692	0.850113	-4.59371	0.881142	0.894762	0.0136199	5	61890255	F	II	Body	opensea	Body-opensea		NA	TRUE			rs73108092
BMP4	cg16389901	0.00824837	0.065074	2.74129	0.0068877	0.850113	-4.59382	0.0595374	0.0677858	0.00824837	14	54423807	F	I	TSS1500	shore	TSS1500-shore	chr14:54420184-54422958	TRUE	NA
LIG1	cg16659444	0.0167918	0.865341	2.74119	0.00688973	0.850113	-4.59408	0.85407	0.870862	0.0167918	19	48672407	R	II	5'UTR	shore	5'UTR-shore	chr19:48673329-48673956	NA	NA
NCAM2	cg18345924	0.0268869	0.468226	2.74112	0.00689106	0.850113	-4.59426	0.450178	0.477065	0.0268869	21	22372231	F	II	Body	shore	Body-shore	chr21:22369423-22370582	TRUE	NA			rs76849241
JAZF1	cg11526778	0.00838923	0.958582	2.74099	0.00689355	0.850113	-4.59459	0.952951	0.961341	0.00838923	7	28115783	F	II	Body	opensea	Body-opensea		NA	TRUE
LOC100129354	cg18704979	0.0146401	0.85129	2.74099	0.00689359	0.850113	-4.59459	0.841463	0.856103	0.0146401	3	47054668	R	II	Body	shelf	Body-shelf	chr3:47050486-47051609	NA	NA
ZNF565	cg17309464	-0.0228278	0.158802	-2.74097	0.00689408	0.850113	-4.59466	0.174125	0.151297	-0.0228278	19	36705192	R	II	5'UTR	shore	5'UTR-shore	chr19:36705433-36706262	NA	NA
PPP1R1B	cg00961617	0.0362915	0.803541	2.74085	0.00689644	0.850113	-4.59497	0.779181	0.815473	0.0362915	17	37782380	F	II	TSS1500	shore	TSS1500-shore	chr17:37783314-37783919	NA	TRUE		rs10852934
TTC7B	cg24119944	0.00923537	0.933389	2.74052	0.00690308	0.850113	-4.59584	0.92719	0.936425	0.00923537	14	91262410	F	II	Body	opensea	Body-opensea		TRUE	TRUE			rs58265951
CIZ1	cg00407062	-0.0115561	0.914173	-2.74043	0.00690476	0.850113	-4.59606	0.92193	0.910374	-0.0115561	9	130964374	R	II	5'UTR	shore	5'UTR-shore	chr9:130965464-130966516	NA	NA
CLEC4A	cg23276617	0.0135339	0.814748	2.74042	0.00690509	0.850113	-4.5961	0.805663	0.819197	0.0135339	12	8287442	F	I	Body	opensea	Body-opensea		NA	NA
LASS4	cg05346899	-0.0220861	0.0988395	-2.74028	0.00690785	0.850113	-4.59647	0.113664	0.0915783	-0.0220861	19	8273912	R	II	TSS1500	island	TSS1500-island	chr19:8273530-8273920	NA	NA
MTSS1	cg15131761	-0.005292	0.0353979	-2.74027	0.00690793	0.850113	-4.59648	0.03895	0.033658	-0.005292	8	125739411	R	II	Body	shore	Body-shore	chr8:125739685-125741266	TRUE	NA
DOCK4	cg04336894	-0.00536835	0.962642	-2.74025	0.00690842	0.850113	-4.59654	0.966245	0.960877	-0.00536835	7	111381500	F	II	Body	opensea	Body-opensea		NA	NA
WDR37	cg01438145	-0.0166715	0.0543794	-2.74023	0.00690885	0.850113	-4.5966	0.0655699	0.0488984	-0.0166715	10	1102942	R	I	5'UTR	island	5'UTR-island	chr10:1102144-1103341	NA	NA
KIAA0195	cg16315923	-0.00616928	0.0385769	-2.74018	0.00690986	0.850113	-4.59673	0.0427179	0.0365486	-0.00616928	17	73453100	R	II	5'UTR	shore	5'UTR-shore	chr17:73452534-73452898	NA	NA
MYST3	cg19185579	-0.0243652	0.596867	-2.74016	0.00691025	0.850113	-4.59678	0.613222	0.588856	-0.0243652	8	41906128	R	II	Body	shelf	Body-shelf	chr8:41908373-41909581	NA	NA
MYOCD	cg03891384	0.0184655	0.888334	2.73969	0.00691955	0.850113	-4.598	0.875939	0.894405	0.0184655	17	12661608	F	II	Body	opensea	Body-opensea		NA	NA
TTC7B	cg01836954	-0.00676046	0.881615	-2.73963	0.00692084	0.850113	-4.59817	0.886153	0.879393	-0.00676046	14	91037167	R	I	Body	opensea	Body-opensea		NA	NA
BCL3	cg13642545	-0.0111958	0.145636	-2.73935	0.00692646	0.850113	-4.59891	0.153151	0.141955	-0.0111958	19	45251903	R	I	TSS200	shore	TSS200-shore	chr19:45251975-45252330	NA	NA	high-CpG:49943654-49944014
FAM109A	cg17577636	-0.0178496	0.766489	-2.73928	0.0069278	0.850113	-4.59908	0.77847	0.76062	-0.0178496	12	111800628	F	II	Body	shore	Body-shore	chr12:111800834-111801244	NA	TRUE
MICA	cg14095637	-0.00510735	0.0384587	-2.73905	0.00693236	0.850113	-4.59968	0.041887	0.0367796	-0.00510735	6	31371351	R	II	TSS200	island	TSS200-island	chr6:31370915-31371917	NA	NA			rs2301750
C8orf73	cg03967627	0.027422	0.211219	2.73869	0.00693958	0.850113	-4.60062	0.192813	0.220235	0.027422	8	144655030	R	I	TSS200	shore	TSS200-shore	chr8:144653774-144653976	NA	NA
MKLN1	cg03473532	0.0291607	0.810704	2.73869	0.00693969	0.850113	-4.60064	0.79113	0.820291	0.0291607	7	131008743	R	II	Body	shelf	Body-shelf	chr7:131012460-131013190	NA	NA			rs76007347
GABRA5	cg23342980	-0.0226566	0.256145	-2.73867	0.00693996	0.850113	-4.60067	0.271353	0.248697	-0.0226566	15	27111478	R	II	TSS1500	shore	TSS1500-shore	chr15:27112030-27113479	NA	NA			rs34860391
SLC22A18	cg22315192	0.0224916	0.423947	2.73865	0.0069405	0.850113	-4.60074	0.408849	0.431341	0.0224916	11	2920765	R	I	TSS200	shelf	TSS200-shelf	chr11:2923301-2923817	NA	NA			rs74840067
SGK1	cg08647910	0.00884139	0.0987518	2.73863	0.00694079	0.850113	-4.60078	0.0928172	0.101659	0.00884139	6	134497084	F	II	Body	shore	Body-shore	chr6:134497536-134497756	TRUE	NA
IL17RE	cg18738581	0.0237947	0.248731	2.73854	0.00694271	0.850113	-4.60103	0.232759	0.256554	0.0237947	3	9944183	R	II	TSS200	opensea	TSS200-opensea		NA	TRUE
RREB1	cg16958939	0.0198784	0.457313	2.73846	0.00694422	0.850113	-4.60123	0.44397	0.463849	0.0198784	6	7225223	F	I	Body	opensea	Body-opensea		NA	TRUE
MRPS18B	cg18561902	-0.0241545	0.0802751	-2.73832	0.00694696	0.850113	-4.60159	0.0964885	0.0723339	-0.0241545	6	30584761	F	II	TSS1500	shore	TSS1500-shore	chr6:30584885-30585677	NA	NA
DCAF8	cg14838017	-0.0109674	0.0525214	-2.73818	0.00694977	0.850113	-4.60195	0.0598831	0.0489157	-0.0109674	1	160232450	F	II	TSS200	island	TSS200-island	chr1:160231755-160232451	NA	NA
ACR	cg05615487	-0.0115339	0.922357	-2.73814	0.00695066	0.850113	-4.60207	0.930099	0.918565	-0.0115339	22	51176407	R	II	TSS1500	opensea	TSS1500-opensea		NA	NA
ATP11A	cg12498181	0.01064	0.876131	2.73743	0.0069649	0.850113	-4.60393	0.868989	0.879629	0.01064	13	113436309	R	II	Body	shelf	Body-shelf	chr13:113440233-113441057	NA	NA
TMCO4	cg24674887	-0.0145021	0.852423	-2.73736	0.00696639	0.850113	-4.60412	0.862157	0.847655	-0.0145021	1	20092256	R	II	Body	opensea	Body-opensea		TRUE	TRUE
[truncated: 9,980 more rows]

## Sheet: hyper_down_dominat_region
Relevant information about methylation of CpGs in dominan regions of the71 hyper-down genes
gene symbol	region	CGI type	CpG Islands Name	CHR	Enhancer
AKR1C3	3'UTR	opensea		10	NA
BOLA3	Body	island	chr2:74374838-74375257	2	NA
BOLA3	TSS200	island	chr2:74374838-74375257	2	NA
BOLA3	TSS200	island	chr2:74374838-74375257	2	NA
BOLA3	TSS200	island	chr2:74374838-74375257	2	NA
BOLA3	TSS1500	shore	chr2:74374838-74375257	2	NA
BOLA3	TSS200	island	chr2:74374838-74375257	2	NA
BOLA3	TSS200	island	chr2:74374838-74375257	2	NA
BRDT	TSS1500	island	chr1:92414718-92414986	1	NA
BRDT	TSS200	island	chr1:92414718-92414986	1	NA
C10orf95	Body	island	chr10:104210095-104210985	10	NA
C10orf95	3'UTR	island	chr10:104210095-104210985	10	NA
C10orf95	TSS200	shore	chr10:104210095-104210985	10	NA
C10orf95	3'UTR	shore	chr10:104210095-104210985	10	NA
C10orf95	TSS200	shore	chr10:104210095-104210985	10	NA
C10orf95	Body	island	chr10:104210095-104210985	10	NA
C10orf95	Body	island	chr10:104210095-104210985	10	NA
C16orf52	TSS1500	island	chr16:22018987-22020057	16	NA
C16orf52	3'UTR	opensea		16	TRUE
C16orf52	Body	island	chr16:22018987-22020057	16	NA
C16orf52	Body	shelf	chr16:22018987-22020057	16	NA
C1orf204	Body	shelf	chr1:159824006-159825011	1	NA
C1orf204	Body	island	chr1:159824006-159825011	1	NA
CATSPERB	TSS1500	opensea		14	NA
CATSPERB	Body	opensea		14	TRUE
CCDC33	Body	opensea		15	TRUE
CCDC33	Body	opensea		15	NA
CCDC33	Body	opensea		15	NA
CNR2	Body	opensea		1	NA
CNR2	TSS200	opensea		1	NA
CNR2	3'UTR	opensea		1	NA
CNTD1	Body	opensea		17	TRUE
CSNK2A1	TSS1500	shore	chr20:524204-524503	20	NA
CSNK2A1	TSS200	shore	chr20:524204-524503	20	NA
CSNK2A1	TSS200	shore	chr20:524204-524503	20	NA
CSNK2A1	3'UTR	opensea		20	NA
CXCL13	TSS200	opensea		4	NA
CXCL13	TSS1500	opensea		4	NA
CXCL13	TSS1500	opensea		4	NA
CXCL13	Body	opensea		4	NA
ENPP3	Body	opensea		6	TRUE
ENPP3	TSS1500	opensea		6	NA
EXTL2	3'UTR	opensea		1	NA
EXTL2	5'UTR	shelf	chr1:101360588-101360832	1	NA
FAM118A	3'UTR	opensea		22	NA
FGF9	Body	opensea		13	TRUE
FGF9	Body	island	chr13:22247803-22249755	13	NA
FGF9	Body	island	chr13:22247803-22249755	13	NA
FGF9	3'UTR	opensea		13	NA
FGF9	Body	island	chr13:22247803-22249755	13	NA
FGF9	TSS1500	island	chr13:22243259-22245362	13	NA
FUT8	5'UTR	island	chr14:65878486-65880370	14	NA
FUT8	5'UTR	island	chr14:65878486-65880370	14	NA
FUT8	5'UTR	island	chr14:65878486-65880370	14	NA
FUT8	TSS1500	shore	chr14:65878486-65880370	14	NA
FUT8	TSS1500	opensea		14	NA
FUT8	3'UTR	opensea		14	NA
FUT8	5'UTR	island	chr14:65878486-65880370	14	NA
FUT8	TSS200	opensea		14	NA
FUT8	5'UTR	island	chr14:65878486-65880370	14	NA
GIMAP7	Body	opensea		7	NA
GIMAP7	TSS200	opensea		7	NA
GLDC	1stExon	island	chr9:6645080-6645975	9	TRUE
GLDC	3'UTR	opensea		9	NA
GLDC	5'UTR	island	chr9:6645080-6645975	9	TRUE
GLDC	TSS200	island	chr9:6645080-6645975	9	TRUE
GLDC	Body	shore	chr9:6645080-6645975	9	NA
GNMT	3'UTR	shelf	chr6:42928218-42928810	6	TRUE
GNMT	Body	shore	chr6:42928218-42928810	6	NA
GRHL2	Body	opensea		8	TRUE
GRHL2	TSS200	island	chr8:102504478-102504841	8	NA
GRHL2	Body	opensea		8	TRUE
GRHL2	TSS200	island	chr8:102504478-102504841	8	NA
GRHL2	Body	opensea		8	TRUE
GRHL2	Body	opensea		8	NA
GRHL2	Body	opensea		8	TRUE
GRHL2	Body	opensea		8	NA
GRHL2	Body	opensea		8	NA
GRHL2	Body	island	chr8:102505512-102506430	8	NA
GRHL2	Body	opensea		8	TRUE
GRHL2	TSS1500	shore	chr8:102504478-102504841	8	NA
GRHL2	TSS1500	shore	chr8:102504478-102504841	8	NA
GRHL2	Body	island	chr8:102505512-102506430	8	NA
GSTA4	5'UTR	shore	chr6:52859565-52859767	6	NA
GSTA4	TSS1500	shore	chr6:52859565-52859767	6	NA
GSTA4	5'UTR	island	chr6:52859565-52859767	6	NA
GZMA	1stExon	opensea		5	NA
GZMA	TSS200	opensea		5	NA
GZMA	TSS1500	opensea		5	NA
GZMA	Body	opensea		5	NA
GZMA	TSS1500	opensea		5	NA
HLA-DQA2	Body	opensea		6	NA
HLA-DQA2	Body	opensea		6	NA
HLA-DQA2	Body	opensea		6	NA
HLA-DQA2	Body	opensea		6	NA
HOXD11	TSS200	island	chr2:176971706-176972305	2	NA
HOXD11	1stExon	shore	chr2:176973427-176973718	2	NA
HOXD11	3'UTR	shore	chr2:176971706-176972305	2	NA
HOXD11	TSS1500	shore	chr2:176971706-176972305	2	TRUE
HOXD11	Body	island	chr2:176973427-176973718	2	NA
HOXD11	TSS1500	island	chr2:176971706-176972305	2	NA
KANK3	Body	island	chr19:8397958-8400461	19	TRUE
KANK3	Body	island	chr19:8397958-8400461	19	TRUE
KCNA7	Body	island	chr19:49575129-49576076	19	NA
KCNA7	1stExon	island	chr19:49575129-49576076	19	NA
KCNA7	3'UTR	opensea		19	NA
KCNA7	TSS1500	shore	chr19:49575129-49576076	19	NA
KCNA7	Body	shore	chr19:49575129-49576076	19	NA
KLF2	Body	island	chr19:16435202-16438064	19	NA
KLHDC4	Body	island	chr16:87742556-87743109	16	NA
KLHDC4	Body	opensea		16	NA
KLHDC4	Body	shelf	chr16:87799123-87799747	16	NA
KLHDC4	Body	opensea		16	NA
KLHDC4	Body	opensea		16	NA
KLHDC4	TSS1500	shore	chr16:87799123-87799747	16	NA
KLHDC4	Body	island	chr16:87741910-87742152	16	NA
KLHDC4	Body	shore	chr16:87799123-87799747	16	NA
KLHDC4	Body	opensea		16	NA
KLHDC9	TSS1500	shore	chr1:161068062-161068801	1	TRUE
KLHDC9	TSS200	island	chr1:161068062-161068801	1	TRUE
KLHDC9	TSS1500	shore	chr1:161068062-161068801	1	TRUE
KLHDC9	TSS200	shore	chr1:161068062-161068801	1	TRUE
KLHDC9	Body	shore	chr1:161068062-161068801	1	NA
KLHDC9	TSS200	shore	chr1:161068062-161068801	1	TRUE
KLHDC9	TSS1500	shore	chr1:161068062-161068801	1	NA
KLHDC9	TSS1500	shore	chr1:161068062-161068801	1	NA
KLHDC9	5'UTR	island	chr1:161068062-161068801	1	TRUE
KLHDC9	TSS1500	shore	chr1:161068062-161068801	1	TRUE
LIG1	TSS1500	shore	chr19:48675065-48675352	19	NA
LIG1	TSS1500	shore	chr19:48675065-48675352	19	NA
LIG1	TSS1500	island	chr19:48673329-48673956	19	NA
LRRC3B	5'UTR	opensea		3	NA
LRRC3B	5'UTR	shore	chr3:26665950-26666164	3	NA
LRRC3B	5'UTR	opensea		3	NA
LRRC66	TSS200	opensea		4	NA
LTV1	TSS200	island	chr6:144164043-144164771	6	NA
LTV1	TSS1500	island	chr6:144164043-144164771	6	NA
LTV1	Body	opensea		6	NA
LTV1	TSS1500	island	chr6:144164043-144164771	6	NA
LTV1	TSS200	island	chr6:144164043-144164771	6	NA
LTV1	Body	shore	chr6:144164043-144164771	6	NA
LTV1	TSS200	island	chr6:144164043-144164771	6	NA
LTV1	Body	island	chr6:144164043-144164771	6	NA
LTV1	5'UTR	island	chr6:144164043-144164771	6	NA
LTV1	TSS200	island	chr6:144164043-144164771	6	NA
MMP20	TSS1500	opensea		11	NA
MMP20	TSS200	opensea		11	NA
MRPL13	TSS200	shore	chr8:121457353-121457657	8	NA
NKX3-2	TSS1500	island	chr4:13543562-13546494	4	NA
NKX3-2	5'UTR	island	chr4:13543562-13546494	4	NA
NKX3-2	TSS200	island	chr4:13543562-13546494	4	NA
NKX3-2	1stExon	island	chr4:13543562-13546494	4	NA
NKX3-2	TSS1500	island	chr4:13543562-13546494	4	NA
NKX3-2	TSS200	island	chr4:13543562-13546494	4	NA
NKX3-2	Body	island	chr4:13543562-13546494	4	NA
NKX3-2	TSS1500	shore	chr4:13548570-13549956	4	NA
NKX3-2	TSS200	island	chr4:13543562-13546494	4	NA
NKX3-2	3'UTR	shore	chr4:13543562-13546494	4	TRUE
NKX3-2	TSS200	island	chr4:13543562-13546494	4	NA
NKX3-2	3'UTR	shore	chr4:13543562-13546494	4	TRUE
NKX3-2	TSS200	island	chr4:13543562-13546494	4	NA
NKX3-2	Body	island	chr4:13543562-13546494	4	NA
NKX3-2	TSS200	island	chr4:13543562-13546494	4	NA
NKX3-2	Body	island	chr4:13543562-13546494	4	NA
OOEP	1stExon	island	chr6:74079389-74079723	6	NA
OOEP	TSS1500	island	chr6:74079389-74079723	6	NA
OOEP	TSS200	island	chr6:74079389-74079723	6	NA
OOEP	Body	shore	chr6:74079389-74079723	6	NA
OOEP	TSS200	island	chr6:74079389-74079723	6	NA
OOEP	1stExon	shore	chr6:74079389-74079723	6	NA
OOEP	TSS200	island	chr6:74079389-74079723	6	NA
OOEP	TSS1500	island	chr6:74079389-74079723	6	NA
OOEP	TSS200	island	chr6:74079389-74079723	6	NA
P2RX4	Body	opensea		12	NA
P2RX4	1stExon	island	chr12:121647705-121648216	12	NA
P2RX4	TSS1500	shore	chr12:121647705-121648216	12	NA
P2RX4	Body	opensea		12	NA
PDPR	5'UTR	island	chr16:70147666-70148759	16	NA
PDPR	Body	opensea		16	NA
PDPR	5'UTR	shelf	chr16:70147666-70148759	16	NA
PDPR	3'UTR	opensea		16	NA
PLCZ1	TSS1500	opensea		12	NA
PLCZ1	1stExon	opensea		12	NA
PLCZ1	Body	opensea		12	NA
PLEKHA1	Body	opensea		10	NA
PLEKHA1	5'UTR	shelf	chr10:124134088-124134933	10	NA
POU6F2	Body	opensea		7	TRUE
PRPH	Body	island	chr12:49688873-49691360	12	TRUE
PRPH	Body	island	chr12:49688873-49691360	12	TRUE
PRR7	TSS1500	shore	chr5:176873349-176874737	5	NA
PRR7	TSS1500	island	chr5:176873349-176874737	5	NA
PRR7	5'UTR	shore	chr5:176881221-176883117	5	NA
PRR7	5'UTR	island	chr5:176881221-176883117	5	NA
PRR7	5'UTR	shelf	chr5:176881221-176883117	5	NA
PRR7	TSS200	island	chr5:176873349-176874737	5	NA
PRR7	5'UTR	island	chr5:176873349-176874737	5	NA
PRR7	TSS200	island	chr5:176873349-176874737	5	NA
PRR7	3'UTR	shore	chr5:176881221-176883117	5	TRUE
PRR7	TSS1500	island	chr5:176873349-176874737	5	NA
PRR7	5'UTR	island	chr5:176873349-176874737	5	NA
PRR7	Body	island	chr5:176881221-176883117	5	TRUE
PRR7	TSS200	island	chr5:176873349-176874737	5	NA
PRR7	1stExon	island	chr5:176873349-176874737	5	NA
QRSL1	TSS1500	opensea		6	NA
QRSL1	1stExon	opensea		6	NA
QRSL1	1stExon	opensea		6	NA
RASGEF1B	TSS1500	shore	chr4:82392610-82393426	4	NA
RBM20	Body	opensea		10	TRUE
RBM20	Body	opensea		10	TRUE
ROR2	Body	island	chr9:94648653-94648964	9	NA
RPLP0	TSS200	island	chr12:120638588-120639116	12	NA
RPLP0	TSS200	shore	chr12:120638588-120639116	12	NA
RPLP0	TSS1500	shore	chr12:120638588-120639116	12	NA
RPLP0	Body	shore	chr12:120638588-120639116	12	NA
SALL4	Body	island	chr20:50417312-50419045	20	NA
SALL4	Body	shore	chr20:50417312-50419045	20	NA
SALL4	Body	shelf	chr20:50417312-50419045	20	NA
SALL4	Body	shore	chr20:50417312-50419045	20	NA
SALL4	3'UTR	opensea		20	NA
SCG5	Body	opensea		15	NA
SCG5	TSS200	opensea		15	NA
SCG5	Body	opensea		15	TRUE
SIRT4	TSS200	opensea		12	NA
SIRT4	Body	opensea		12	NA
SLC18A1	1stExon	opensea		8	NA
SLC18A1	Body	opensea		8	NA
SOX7	Body	shore	chr8:10583816-10584170	8	NA
SOX7	3'UTR	shore	chr8:10583816-10584170	8	NA
SOX7	TSS1500	island	chr8:10587304-10591109	8	NA
SPARCL1	TSS200	opensea		4	NA
SYN3	Body	shore	chr22:33197380-33198267	22	NA
SYNJ2BP	Body	opensea		14	NA
SYNJ2BP	TSS200	opensea		14	NA
SYNJ2BP	TSS200	opensea		14	NA
SYNJ2BP	TSS1500	opensea		14	NA
SYTL2	5'UTR	island	chr11:85521991-85522285	11	NA
SYTL2	Body	opensea		11	NA
SYTL2	TSS1500	shore	chr11:85521991-85522285	11	NA
SYTL2	5'UTR	opensea		11	TRUE
SYTL2	TSS200	shore	chr11:85521991-85522285	11	NA
SYTL2	TSS1500	opensea		11	NA
SYTL2	5'UTR	shore	chr11:85521991-85522285	11	NA
SYTL2	Body	opensea		11	TRUE
SYTL2	TSS200	opensea		11	NA
SYTL2	Body	opensea		11	TRUE
TBX21	Body	shore	chr17:45810589-45811388	17	NA
TBX21	TSS200	shore	chr17:45810589-45811388	17	TRUE
TBX21	TSS1500	shore	chr17:45810589-45811388	17	TRUE
TDRD12	TSS1500	shore	chr19:33210453-33211039	19	NA
TDRD12	5'UTR	island	chr19:33210453-33211039	19	NA
TDRD12	TSS1500	shore	chr19:33210453-33211039	19	NA
TDRD12	Body	shelf	chr19:33210453-33211039	19	NA
TDRD12	Body	island	chr19:33211781-33212080	19	NA
TNIP3	5'UTR	opensea		4	TRUE
TPO	Body	island	chr2:1544272-1544489	2	NA
TPO	Body	shore	chr2:1480758-1481631	2	NA
TPO	Body	shore	chr2:1480758-1481631	2	NA
TPO	Body	opensea		2	NA
TPO	Body	shore	chr2:1480758-1481631	2	NA
TPO	Body	shore	chr2:1480758-1481631	2	NA
TPO	Body	island	chr2:1480758-1481631	2	NA
TSSK3	1stExon	shore	chr1:32826944-32828017	1	TRUE
ULBP1	Body	shelf	chr6:150284682-150286515	6	NA
WDR63	Body	opensea		1	TRUE
XCL1	Body	opensea		1	NA
YLPM1	1stExon	island	chr14:75229927-75230531	14	NA
YLPM1	Body	opensea		14	NA
ZNF165	Body	opensea		6	NA
ZNF165	5'UTR	opensea		6	NA
ZNF165	TSS200	opensea		6	NA
ZNF165	5'UTR	opensea		6	NA
ZNF165	5'UTR	opensea		6	NA
ZNF165	5'UTR	opensea		6	NA
ZNF165	5'UTR	opensea		6	NA
ZNF165	5'UTR	opensea		6	NA
ZNF257	TSS1500	opensea		19	NA
ZNF514	TSS1500	shore	chr2:95824802-95825721	2	NA

## Sheet: domin_region_beta
Relevant information about methylation of CpGs in dominan regions of the71 hyper-down genes
ID	gene symbol	3998998123_R01C01	3998998123_R02C01	3998998123_R03C01	3998998123_R04C01	3998998123_R05C01	3998998123_R02C02	3998998123_R04C02	3998998174_R01C01	3998998174_R03C01	3998998174_R04C01	3998998174_R05C01	3998998174_R01C02	3998998174_R02C02	3998998174_R05C02	3998998174_R06C02	3998998186_R03C02	3998998186_R05C02	3998998186_R06C02	3998998192_R01C01	3998998192_R02C01	3998998192_R04C01	3998998192_R05C01	3998998192_R01C02	3998998192_R06C02	3998998207_R01C01	3998998207_R02C01	3998998207_R04C01	3998998207_R06C01	3998998207_R02C02	3998998207_R03C02	3998998207_R04C02	3998998207_R05C02	3998998207_R06C02	3998998195_R01C01	3998998195_R02C01	3998998195_R03C01	3998998195_R04C01	3998998195_R05C01	3998998195_R01C02	3998998195_R02C02	3998998195_R05C02	3998998195_R06C02	3998998240_R01C01	3998998240_R02C01	3998998240_R04C01	3998998240_R05C01	3998998240_R06C01	3998998240_R01C02
cg20015657	AKR1C3	0.849952	0.784646	0.816977	0.839656	0.87475	0.858319	0.846283	0.829891	0.81677	0.799011	0.833863	0.809553	0.793716	0.879699	0.851754	0.846757	0.827031	0.870367	0.888666	0.8483	0.851458	0.845085	0.856623	0.854187	0.827902	0.870075	0.840768	0.815522	0.872787	0.84661	0.87277	0.874832	0.851191	0.836842	0.859364	0.841303	0.844298	0.867736	0.888797	0.858219	0.868827	0.822989	0.83393	0.819948	0.828161	0.853134	0.895091	0.851816
cg26423331	BOLA3	0.0289111	0.0248062	0.040843	0.0273598	0.0383964	0.0303261	0.0109915	0.0318639	0.0568597	0.0188726	0.00216354	0.037163	0.0277929	0.0288669	0.047052	0.0268336	0.016963	0.0300979	0.040132	0.0156884	0.0141974	0.016129	0.0423501	0.0276487	0.0371827	0.053825	0.0215672	0.0236835	0.0280257	0.0371094	0.017003	0.0324484	0.0246388	0.0280775	0.0270164	0.0204046	0.0292058	0.0244857	0.0119037	0.0347057	0.0346847	0.0398667	0.0321458	0.0376092	0.0215456	0.0346486	0.0294309	0.0332528
cg09036127	BOLA3	0.0274065	0.0339637	0.0233352	0.0273544	0.0222928	0.0298566	0.00119842	0.02747	0.0409339	0.0542253	0.0416809	0.0367447	0.0320487	0.0404421	0.0393761	0.0277856	0.023297	0.0337048	0.0114021	0.0380113	0.0226001	0.0442571	0.0385269	0.0268424	0.0397627	0.0348182	0.0293503	0.0328987	0.0358808	0.0213976	0.0178284	0.023823	0.0217961	0.0322349	0.0209128	0.0262143	0.0119948	0.0243104	0.0224632	0.0423546	0.0289139	0.0288321	0.04372	0.0170756	0.0333035	0.030818	0.0158162	0.0331668
cg20644426	BOLA3	0.080648	0.0755277	0.0620614	0.0747025	0.105993	0.0872239	0.0793336	0.0797709	0.0683314	0.0856674	0.058452	0.104726	0.0720641	0.0778459	0.0715088	0.0757561	0.063161	0.0590431	0.0622601	0.0905313	0.0757095	0.089828	0.0792279	0.0894664	0.11383	0.0730166	0.0584267	0.085988	0.0481879	0.0783363	0.0799522	0.0630439	0.0729472	0.0890714	0.0766533	0.0493517	0.0851782	0.077523	0.0643233	0.0583369	0.0598213	0.0912145	0.0958964	0.087519	0.0994707	0.0547612	0.0701754	0.0788753
cg10804730	BOLA3	0.0831159	0.0557072	0.0738532	0.0763424	0.0642471	0.0726843	0.0775917	0.0866912	0.0899889	0.0926764	0.0757789	0.0975167	0.0823039	0.100336	0.119161	0.0735404	0.0756144	0.0672847	0.0949785	0.0793261	0.105319	0.101667	0.071635	0.0804457	0.103404	0.091094	0.0900133	0.0847377	0.0869956	0.0806174	0.0899269	0.0520375	0.0806101	0.0894282	0.0481491	0.0760477	0.0741387	0.0786821	0.0890351	0.0975086	0.0922639	0.0742609	0.109779	0.0947173	0.100988	0.0921754	0.0776082	0.101014
cg26529864	BOLA3	0.927238	0.944038	0.949215	0.958171	0.950198	0.952519	0.957443	0.965899	0.95236	0.939452	0.957395	0.949699	0.961979	0.951514	0.952286	0.957139	0.955424	0.938518	0.950013	0.934208	0.963468	0.935405	0.948066	0.919224	0.959576	0.959429	0.94689	0.942899	0.952031	0.954145	0.962792	0.945275	0.962453	0.933173	0.934855	0.935734	0.959695	0.93407	0.951599	0.963568	0.943174	0.948347	0.950216	0.960986	0.958245	0.962192	0.95338	0.951005
cg04468608	BOLA3	0.0597978	0.0682126	0.0720505	0.0523999	0.0839144	0.0656209	0.0670974	0.0513221	0.0539784	0.0736834	0.0662966	0.0663003	0.0563337	0.0516315	0.068943	0.0645104	0.0677463	0.0721482	0.0594359	0.0572103	0.0824495	0.0653427	0.0654608	0.0728509	0.0578621	0.0581807	0.0696434	0.0658855	0.0542714	0.0579271	0.0514265	0.0628458	0.0680358	0.0494915	0.0501778	0.0551659	0.059796	0.0654503	0.0573075	0.0542069	0.0573807	0.0473193	0.0431852	0.0621581	0.0733982	0.0671334	0.0587782	0.059098
cg00724035	BOLA3	0.0529464	0.0476481	0.041691	0.0637792	0.0488149	0.0417303	0.0326909	0.0547019	0.0668524	0.0421382	0.0488405	0.050293	0.0556183	0.0505114	0.0437388	0.0413747	0.0439823	0.0477899	0.0526316	0.0374718	0.0563536	0.0490336	0.040153	0.0427827	0.063813	0.0538716	0.0537377	0.0471964	0.0423453	0.0572633	0.0414372	0.0426823	0.0460654	0.0541864	0.0566066	0.0502519	0.0538994	0.0579629	0.0529926	0.0522412	0.0500753	0.0346866	0.0627727	0.0567266	0.0480688	0.0600419	0.0480371	0.0557075
cg14732540	BRDT	0.408985	0.453501	0.469563	0.506842	0.408755	0.498011	0.532325	0.487075	0.380008	0.516226	0.45652	0.429007	0.543078	0.56359	0.428064	0.498418	0.612624	0.509303	0.52343	0.41093	0.502999	0.573918	0.431722	0.465669	0.561223	0.498371	0.631701	0.525636	0.546426	0.462218	0.432267	0.589559	0.495126	0.391436	0.430931	0.480089	0.524797	0.501716	0.461354	0.603488	0.529287	0.558598	0.410495	0.5582	0.445386	0.454776	0.416677	0.531134
cg13299824	BRDT	0.657682	0.61569	0.61757	0.651127	0.553206	0.678094	0.68185	0.626488	0.511318	0.671102	0.582941	0.627394	0.693848	0.70191	0.608875	0.669135	0.786335	0.648123	0.708137	0.567595	0.623399	0.698765	0.552797	0.627578	0.737962	0.640962	0.77762	0.665531	0.685824	0.635856	0.615791	0.737238	0.664061	0.552718	0.603633	0.568174	0.700552	0.644675	0.595755	0.751589	0.684949	0.709125	0.65448	0.769076	0.592345	0.5912	0.614047	0.725385
cg06443918	C10orf95	0.0735854	0.0766456	0.0610255	0.0663609	0.0933958	0.0503314	0.0593623	0.112656	0.0759046	0.0713157	0.0754114	0.0759212	0.0654573	0.0846805	0.0573951	0.0686095	0.0653216	0.0426987	0.0785158	0.0558163	0.0833153	0.0822356	0.0813617	0.0667546	0.0683584	0.0638747	0.0679757	0.0859764	0.0559093	0.0763487	0.0578662	0.0620549	0.0970749	0.0792004	0.0708961	0.0690379	0.0686542	0.102839	0.0795931	0.0578337	0.0869976	0.07857	0.0893056	0.064555	0.0742996	0.0663481	0.079253	0.0805861
cg24019620	C10orf95	0.0875396	0.075142	0.0740134	0.0728235	0.0908822	0.0676596	0.0729762	0.0710026	0.0628527	0.0782423	0.0762352	0.0832474	0.0651123	0.0820717	0.0625286	0.0673756	0.0834512	0.0761351	0.0652354	0.0805842	0.0850003	0.0915608	0.0719374	0.0924716	0.085161	0.0767845	0.0670701	0.0801192	0.0525768	0.0669319	0.0725918	0.0917675	0.0751062	0.0549686	0.0623432	0.0729499	0.0728993	0.0643463	0.0784413	0.0613721	0.0647651	0.0576176	0.0717025	0.0616868	0.0633033	0.0597174	0.0657299	0.0569263
cg19694241	C10orf95	0.516712	0.539564	0.543235	0.522656	0.599368	0.594127	0.558208	0.547388	0.537775	0.557616	0.549397	0.566622	0.52554	0.528527	0.550377	0.523371	0.610095	0.565946	0.499512	0.498355	0.565177	0.558503	0.540497	0.545891	0.576727	0.626039	0.552288	0.570061	0.48099	0.518184	0.55854	0.549775	0.541667	0.500289	0.472366	0.582013	0.532881	0.544373	0.59012	0.61076	0.489716	0.543501	0.549503	0.552027	0.563527	0.543826	0.579021	0.52538
cg10224216	C10orf95	0.0542305	0.0629447	0.0525894	0.0578599	0.0672835	0.0645363	0.0584367	0.053557	0.0448477	0.0486788	0.0577488	0.040784	0.0452853	0.0518449	0.058367	0.0618403	0.0584967	0.0448163	0.0532962	0.051639	0.0574718	0.0620984	0.0402117	0.0654287	0.0458372	0.047787	0.0477328	0.0571037	0.0441383	0.049493	0.0546482	0.0457298	0.0596517	0.0371279	0.0467052	0.0500501	0.0439294	0.04252	0.0425306	0.0557319	0.0532968	0.0478857	0.0386093	0.0385643	0.0476357	0.0435548	0.0510905	0.0479251
cg04703950	C10orf95	0.712706	0.749037	0.72048	0.7601	0.771907	0.750942	0.762094	0.709015	0.757212	0.763038	0.770801	0.775475	0.758336	0.754416	0.745142	0.740652	0.776436	0.73791	0.745186	0.733255	0.730797	0.728721	0.762106	0.751783	0.758413	0.787267	0.763632	0.758194	0.728007	0.711751	0.767288	0.736833	0.741007	0.702937	0.698096	0.750345	0.782688	0.741596	0.759241	0.743668	0.683903	0.750246	0.732981	0.693869	0.774727	0.760621	0.761908	0.709972
cg02040734	C10orf95	0.0689025	0.0901639	0.101529	0.106096	0.087071	0.0784636	0.0985376	0.0786307	0.113986	0.113978	0.0937267	0.120645	0.0957656	0.0974821	0.109987	0.0798427	0.141218	0.0809671	0.095594	0.0865197	0.101576	0.118448	0.0922424	0.109977	0.101607	0.0977399	0.0842944	0.0867853	0.0843876	0.0851633	0.0911425	0.0895991	0.0822638	0.0857275	0.0615952	0.0749015	0.080768	0.0807682	0.0925926	0.0899079	0.0823466	0.0792488	0.0909422	0.0863006	0.105707	0.111192	0.118928	0.0951236
cg18159463	C10orf95	0.0294425	0.0281833	0.0258994	0.0285236	0.0222707	0.0203751	0.0177274	0.0276873	0.0240237	0.0257959	0.0284851	0.0279783	0.0225949	0.0208916	0.0240459	0.0208709	0.0214187	0.0201717	0.0233654	0.0259277	0.0243453	0.0310222	0.0253866	0.0260208	0.0230889	0.0239063	0.0239153	0.0265128	0.02259	0.0178295	0.0175597	0.0278837	0.0196371	0.033834	0.0205302	0.0272607	0.0121049	0.0208025	0.0207101	0.017616	0.0156383	0.026215	0.0278992	0.0215747	0.0251873	0.0280529	0.0231239	0.0312247
cg00419692	C16orf52	0.0421341	0.045795	0.0413404	0.0426373	0.0483522	0.0413253	0.0362681	0.035848	0.0445954	0.0464562	0.0524786	0.0389799	0.0320083	0.0519013	0.0494896	0.032979	0.0576281	0.0383277	0.041846	0.0356598	0.0383719	0.0416067	0.038426	0.0430624	0.0470572	0.0481172	0.0409542	0.0440639	0.0320573	0.0344738	0.0417823	0.0349777	0.0428334	0.0336646	0.035506	0.0484016	0.0307561	0.0472777	0.0413223	0.0403969	0.0603806	0.0358055	0.0425481	0.041981	0.048499	0.046824	0.0400629	0.0320293
cg04348683	C16orf52	0.895893	0.824766	0.874235	0.874064	0.898642	0.849377	0.897401	0.868586	0.870241	0.880092	0.86443	0.84215	0.877907	0.897931	0.892791	0.870091	0.902815	0.955592	0.887798	0.902596	0.92999	0.872162	0.904954	0.884573	0.850975	0.863864	0.849729	0.845599	0.893123	0.910015	0.898913	0.929318	0.852955	0.897964	0.881917	0.844547	0.891213	0.899302	0.817753	0.880363	0.862107	0.894353	0.839745	0.881326	0.897677	0.869167	0.866345	0.872529
cg02548780	C16orf52	0.124256	0.128269	0.130963	0.135431	0.154652	0.131048	0.152949	0.0944452	0.0847531	0.126831	0.122819	0.0975539	0.123079	0.124604	0.13615	0.111648	0.153686	0.11975	0.104678	0.121346	0.117288	0.126592	0.0998898	0.14363	0.0945787	0.113265	0.13598	0.133229	0.121597	0.116152	0.140665	0.131793	0.136475	0.0973147	0.0782327	0.0968951	0.117305	0.0911039	0.0777803	0.0965638	0.0894743	0.105125	0.10042	0.0920828	0.115171	0.129658	0.111899	0.0998707
cg08262496	C16orf52	0.829278	0.847328	0.876575	0.850575	0.846604	0.889141	0.889652	0.847621	0.86641	0.897369	0.863801	0.835357	0.855194	0.865831	0.855135	0.881373	0.818565	0.852541	0.851134	0.870087	0.862325	0.890449	0.887594	0.865066	0.852261	0.88154	0.840762	0.858682	0.857036	0.880547	0.874056	0.844582	0.895176	0.85036	0.903024	0.822468	0.861884	0.842554	0.853609	0.910947	0.867658	0.850874	0.855165	0.83917	0.856177	0.870835	0.863068	0.861663
cg07420416	C1orf204	0.763822	0.776593	0.810224	0.820193	0.790241	0.845291	0.855542	0.797696	0.804752	0.837062	0.809478	0.816046	0.797119	0.809502	0.822174	0.820284	0.854299	0.83929	0.822395	0.804461	0.808001	0.835969	0.828539	0.811212	0.83643	0.848937	0.849423	0.859262	0.821542	0.803848	0.860293	0.822967	0.799253	0.753358	0.797242	0.831614	0.85607	0.807303	0.839202	0.863847	0.830715	0.817506	0.809277	0.837862	0.869601	0.812561	0.831085	0.821247
cg08920121	C1orf204	0.0357143	0.0761647	0.0607223	0.0606672	0.0694014	0.040128	0.0195954	0.0569754	0.0482468	0.0547641	0.0535248	0.0469608	0.0544915	0.0326845	0.0450619	0.0391195	0.066624	0.0691847	0.0397202	0.0486839	0.055413	0.0298351	0.0458835	0.0591709	0.0483423	0.0248765	0.0408309	0.0659563	0.0465557	0.0299564	0.00916302	0.0570223	0.038542	0.0349971	0.0401191	0.0438416	0.0654379	0.0631115	0.0581731	0.0328703	0.0369915	0.0317675	0.0542368	0.0356107	0.0516184	0.0580844	0.0471332	0.0379817
cg04689773	CATSPERB	0.77107	0.801247	0.747856	0.721679	0.761025	0.83064	0.802403	0.81466	0.783488	0.751878	0.790371	0.764021	0.76096	0.815583	0.834069	0.857143	0.780539	0.741704	0.821372	0.776057	0.805586	0.763359	0.760679	0.789262	0.766099	0.759207	0.779572	0.794169	0.861504	0.786787	0.808344	0.80967	0.790858	0.814079	0.832484	0.795187	0.847159	0.796383	0.816111	0.702763	0.797736	0.807251	0.792289	0.852911	0.73582	0.769055	0.755725	0.794102
cg23251746	CATSPERB	0.146051	0.345092	0.347999	0.538685	0.43991	0.299549	0.433534	0.394991	0.421584	0.475864	0.469438	0.368846	0.441459	0.443442	0.45164	0.379712	0.384831	0.424233	0.402214	0.313132	0.390158	0.411359	0.396356	0.345498	0.473853	0.362165	0.387506	0.503808	0.37917	0.438197	0.489811	0.432403	0.437241	0.372805	0.307884	0.34927	0.453845	0.312652	0.466825	0.481953	0.353524	0.389326	0.670485	0.420299	0.408448	0.486096	0.418124	0.387612
cg22255435	CCDC33	0.775315	0.750042	0.646834	0.762828	0.786591	0.733472	0.700132	0.715038	0.752974	0.767486	0.69088	0.781584	0.711879	0.716301	0.696393	0.807967	0.831625	0.772128	0.734019	0.755212	0.674333	0.706833	0.716734	0.720071	0.79446	0.77826	0.779403	0.789462	0.777343	0.716043	0.769227	0.673462	0.724158	0.72381	0.744039	0.598926	0.741008	0.734348	0.762555	0.675355	0.804754	0.795058	0.778142	0.717417	0.728708	0.733658	0.76126	0.660564
cg21565421	CCDC33	0.577937	0.411825	0.414006	0.482757	0.489169	0.4616	0.525201	0.360276	0.416368	0.496059	0.526448	0.429339	0.400115	0.449091	0.518651	0.408587	0.42345	0.444849	0.425212	0.465499	0.38722	0.440552	0.440465	0.484425	0.444281	0.489171	0.497052	0.43512	0.458534	0.401493	0.474068	0.380874	0.378082	0.383707	0.414191	0.419209	0.463328	0.44882	0.427713	0.483749	0.368566	0.555358	0.333958	0.443466	0.403698	0.496065	0.483704	0.383993
cg05926586	CCDC33	0.767211	0.562993	0.57941	0.664955	0.756899	0.675124	0.80968	0.547771	0.608047	0.745662	0.771148	0.643745	0.649583	0.691892	0.676548	0.592719	0.626171	0.578454	0.694958	0.64519	0.585771	0.747642	0.731137	0.730328	0.730516	0.703871	0.730209	0.617803	0.684477	0.674963	0.763191	0.454084	0.5383	0.615778	0.600546	0.777397	0.775857	0.676173	0.760417	0.701168	0.674712	0.877362	0.689532	0.640296	0.684363	0.672458	0.630401	0.762333
cg10227880	CNR2	0.787472	0.771187	0.808072	0.79332	0.813793	0.852621	0.844437	0.790037	0.80268	0.813332	0.771681	0.811248	0.817296	0.829367	0.827224	0.801193	0.831622	0.80988	0.832679	0.783452	0.815198	0.791669	0.768555	0.810509	0.821298	0.865227	0.854011	0.829025	0.841143	0.826621	0.828705	0.764196	0.81695	0.795817	0.819725	0.795314	0.84981	0.787268	0.821313	0.81326	0.841817	0.821287	0.753216	0.859811	0.842314	0.826944	0.791242	0.793401
cg16679650	CNR2	0.0755635	0.0922061	0.0826793	0.101189	0.101984	0.0709526	0.0805106	0.0880637	0.0985693	0.0944497	0.0990386	0.0791212	0.0860394	0.100901	0.0880884	0.0853644	0.0897405	0.0874747	0.0690805	0.0868249	0.103633	0.112137	0.12005	0.0948497	0.0818213	0.0962181	0.0873374	0.0950855	0.0699966	0.087045	0.0877223	0.0720337	0.0941125	0.0712216	0.0613039	0.081087	0.0860635	0.0895537	0.08068	0.0623187	0.0687861	0.0837949	0.0958576	0.0704156	0.0854233	0.0768798	0.088394	0.0690464
cg10978503	CNR2	0.792048	0.838888	0.771938	0.754274	0.786916	0.806903	0.805589	0.755702	0.784285	0.782469	0.755926	0.789792	0.777665	0.838489	0.777568	0.816837	0.83134	0.83162	0.82756	0.809025	0.7879	0.767485	0.765357	0.778257	0.817594	0.800039	0.834773	0.804613	0.798227	0.798102	0.785488	0.82402	0.795504	0.796427	0.82794	0.795138	0.783257	0.788293	0.839859	0.830349	0.82718	0.808508	0.782074	0.82804	0.780495	0.788834	0.815233	0.789024
cg04987362	CNTD1	0.649632	0.667184	0.598342	0.696283	0.689922	0.657766	0.681676	0.583036	0.687618	0.708565	0.613075	0.659517	0.585911	0.697753	0.622216	0.715112	0.7252	0.721009	0.666124	0.58686	0.678125	0.695196	0.663837	0.615773	0.693044	0.622073	0.679021	0.672383	0.686296	0.720957	0.718152	0.692156	0.692689	0.587319	0.631629	0.491639	0.766392	0.633636	0.734659	0.683951	0.619783	0.694412	0.502916	0.67297	0.707876	0.660052	0.683139	0.664643
cg03346802	CSNK2A1	0.0470603	0.0385663	0.0426693	0.0514933	0.0566319	0.0434783	0.0588101	0.0365783	0.0498936	0.0575652	0.0470795	0.0478285	0.0533861	0.0441582	0.062917	0.0323882	0.0589803	0.0432447	0.0437028	0.049106	0.0507899	0.061395	0.0556418	0.0524318	0.0822011	0.0757175	0.0683905	0.0630554	0.0416055	0.0705136	0.0404429	0.0558831	0.0386368	0.0351206	0.0390862	0.0461449	0.0491659	0.0649316	0.0577387	0.061005	0.0551896	0.0493226	0.0478512	0.0571744	0.0542316	0.0586104	0.0501501	0.0511476
cg25559100	CSNK2A1	0.0440099	0.0484197	0.0492832	0.0598285	0.0586418	0.0653525	0.0543772	0.0581231	0.0595169	0.0572581	0.0590494	0.0675839	0.0542787	0.0504705	0.068391	0.0438445	0.0545929	0.0520974	0.0487617	0.049565	0.0574152	0.0601947	0.0553434	0.043032	0.0589507	0.0689337	0.0485746	0.0569995	0.0483835	0.0492542	0.0646501	0.0601493	0.0529316	0.0484189	0.0456211	0.0574016	0.0560374	0.052993	0.0514582	0.0457767	0.0538819	0.0523506	0.0542349	0.0515421	0.0847062	0.0468637	0.0553868	0.0456286
cg19118289	CSNK2A1	0.0609052	0.0608411	0.0631829	0.0450749	0.0570539	0.0965317	0.0506534	0.0754115	0.0511927	0.0610465	0.0712243	0.0741088	0.054159	0.0646078	0.0611529	0.0490241	0.0667493	0.0714135	0.0472441	0.077129	0.0580913	0.065436	0.0534743	0.0760055	0.0951426	0.0797048	0.0919345	0.0872525	0.0441664	0.0634214	0.0457133	0.0666469	0.0526384	0.0498774	0.0695679	0.0459184	0.0686454	0.0500634	0.0810949	0.0716541	0.0565898	0.0556291	0.0615187	0.0612813	0.0512971	0.0787757	0.078787	0.0622429
cg23481873	CSNK2A1	0.571038	0.554521	0.545131	0.552715	0.66748	0.549458	0.657414	0.610399	0.624963	0.653788	0.675772	0.581853	0.610801	0.598888	0.627268	0.593514	0.652421	0.649863	0.599443	0.653607	0.676564	0.696409	0.655888	0.604835	0.66976	0.618938	0.577517	0.597429	0.59637	0.566913	0.602476	0.59032	0.651353	0.612468	0.532756	0.596107	0.585588	0.643516	0.526432	0.623993	0.614518	0.613122	0.588253	0.663154	0.602276	0.582955	0.634079	0.601805
cg12020230	CXCL13	0.808946	0.789834	0.804178	0.867132	0.832962	0.850402	0.836984	0.809876	0.830285	0.810927	0.843556	0.834104	0.836584	0.85734	0.821282	0.838558	0.844969	0.817763	0.836881	0.821738	0.800394	0.848306	0.802442	0.877849	0.814794	0.77656	0.852552	0.836524	0.853754	0.765832	0.83491	0.84479	0.799117	0.79541	0.818182	0.813935	0.824358	0.809881	0.845999	0.830679	0.829539	0.798457	0.83181	0.811504	0.829043	0.794908	0.813731	0.830564
cg17907057	CXCL13	0.814815	0.881811	0.834736	0.85074	0.844355	0.81789	0.865967	0.811376	0.794489	0.885066	0.877617	0.840547	0.808462	0.861538	0.859392	0.850941	0.853672	0.843334	0.852449	0.855092	0.844638	0.900773	0.850969	0.845352	0.831997	0.88989	0.869084	0.832858	0.833684	0.833808	0.833217	0.83707	0.836989	0.855234	0.842006	0.784765	0.82498	0.846933	0.799037	0.837251	0.900384	0.859896	0.799943	0.756942	0.831498	0.888924	0.839623	0.834463
cg24284822	CXCL13	0.905017	0.863158	0.821525	0.866318	0.800674	0.886196	0.887802	0.85219	0.869208	0.812797	0.800968	0.843115	0.805741	0.896291	0.846858	0.840717	0.731165	0.849749	0.912982	0.857572	0.838566	0.812803	0.793946	0.81756	0.850939	0.816263	0.880815	0.854984	0.858651	0.815685	0.881552	0.868031	0.91988	0.89212	0.854528	0.846188	0.851722	0.848246	0.843179	0.788192	0.830569	0.87487	0.853597	0.85456	0.850759	0.787553	0.899315	0.815947
cg01134794	CXCL13	0.806624	0.822825	0.832362	0.799455	0.785751	0.793135	0.814898	0.797983	0.770008	0.792842	0.778054	0.731397	0.768978	0.829707	0.791818	0.842229	0.799662	0.783424	0.853362	0.89467	0.811681	0.776813	0.807815	0.797211	0.838285	0.776782	0.808188	0.758315	0.832013	0.824116	0.832032	0.82725	0.797137	0.767616	0.776138	0.79139	0.785012	0.795411	0.802233	0.800232	0.842951	0.795136	0.867179	0.791154	0.840166	0.805814	0.767591	0.768289
cg18334681	ENPP3	0.116067	0.152001	0.14574	0.16663	0.197012	0.121462	0.154911	0.132489	0.139837	0.127876	0.150318	0.120726	0.134969	0.128636	0.137726	0.127236	0.155212	0.158987	0.119111	0.151921	0.17575	0.136607	0.163006	0.14178	0.160434	0.169834	0.158158	0.151323	0.142036	0.136167	0.145775	0.13479	0.112281	0.112122	0.123173	0.122487	0.155272	0.140604	0.139294	0.133133	0.100021	0.125753	0.130273	0.108499	0.189579	0.122281	0.144543	0.147541
cg20988616	ENPP3	0.902308	0.887756	0.886996	0.904776	0.885993	0.90972	0.891298	0.872793	0.898877	0.895501	0.888965	0.879896	0.906203	0.928119	0.90319	0.930625	0.900742	0.892761	0.902917	0.90853	0.907008	0.90734	0.896291	0.914577	0.907501	0.905364	0.906683	0.890198	0.89402	0.919549	0.912939	0.902994	0.888455	0.888824	0.913453	0.890449	0.917153	0.908282	0.895442	0.912168	0.919298	0.905532	0.923009	0.896846	0.939437	0.90418	0.902102	0.892594
cg07498975	EXTL2	0.850439	0.860997	0.81704	0.849066	0.854765	0.873213	0.872856	0.835428	0.848793	0.898725	0.841185	0.823486	0.82223	0.852863	0.883318	0.858247	0.917684	0.898458	0.864753	0.87694	0.846305	0.864889	0.883127	0.857103	0.853187	0.859333	0.883948	0.839491	0.887155	0.871341	0.863811	0.871337	0.847265	0.879804	0.854181	0.830278	0.879717	0.880014	0.836118	0.855685	0.83576	0.889689	0.83596	0.870632	0.898408	0.873651	0.871312	0.84121
cg04098985	EXTL2	0.87223	0.816205	0.882267	0.892419	0.866779	0.853769	0.892753	0.855182	0.908072	0.860185	0.848655	0.787032	0.828706	0.88726	0.858337	0.88878	0.806997	0.880027	0.865378	0.871256	0.871655	0.828788	0.84787	0.841205	0.844999	0.836756	0.838366	0.806629	0.887299	0.855118	0.880698	0.898044	0.896489	0.802539	0.888738	0.862195	0.864903	0.855993	0.83986	0.858989	0.803125	0.840629	0.871266	0.876243	0.88549	0.849224	0.861656	0.848446
cg13318129	FAM118A	0.302487	0.572456	0.751855	0.560631	0.568666	0.681913	0.663822	0.559391	0.351161	0.53013	0.39681	0.408724	0.6883	0.444566	0.761143	0.553284	0.533939	0.380452	0.68529	0.624582	0.421068	0.444979	0.399658	0.560357	0.420969	0.40978	0.380445	0.623187	0.478381	0.708231	0.675656	0.464756	0.45067	0.324223	0.586577	0.530993	0.542944	0.381067	0.729106	0.590096	0.590663	0.782958	0.560732	0.453978	0.442031	0.429534	0.615687	0.427937
cg10194039	FGF9	0.877655	0.856573	0.840673	0.912094	0.89248	0.882603	0.914934	0.873712	0.885644	0.859789	0.883134	0.88315	0.853228	0.88226	0.914445	0.865015	0.883504	0.844935	0.910761	0.89971	0.895698	0.891663	0.862048	0.880534	0.898156	0.889295	0.898576	0.897155	0.895025	0.894289	0.860985	0.902878	0.893042	0.873226	0.888198	0.846807	0.871809	0.852749	0.889847	0.910948	0.862717	0.908042	0.864691	0.90065	0.878064	0.874077	0.86707	0.865592
cg15928068	FGF9	0.0321132	0.019481	0.0324331	0.0277471	0.0262253	0.0155754	0.0209516	0.028	0.0277816	0.0360785	0.0304948	0.0338132	0.0327268	0.0123094	0.0331985	0.0267878	0.0274229	0.0178706	0.0246668	0.0268554	0.02604	0.0255308	0.0272393	0.0316632	0.0392651	0.0282365	0.0367276	0.0373072	0.0131388	0.0186848	0.0222497	0.0335412	0.0347409	0.0276209	0.026624	0.0273622	0.0395467	0.0275644	0.0305525	0.0214053	0.0260729	0.0277255	0.0239722	0.0256518	0.0248899	0.0183218	0.0292201	0.0281829
cg11942548	FGF9	0.0485269	0.0449332	0.0529258	0.0666958	0.0651969	0.0581546	0.0595161	0.0590226	0.0540738	0.05351	0.0966239	0.0512165	0.0521113	0.0640161	0.0575077	0.0408811	0.0718242	0.0434577	0.0429787	0.0515649	0.0531452	0.0524978	0.0447181	0.0665446	0.0699529	0.0446058	0.0432162	0.0592676	0.0524564	0.0651875	0.0440657	0.0510986	0.0545582	0.0605083	0.0351845	0.0507205	0.0501818	0.048341	0.0435021	0.0552201	0.04156	0.0502694	0.0506699	0.0371708	0.0470383	0.0555444	0.0576747	0.0628187
cg22356541	FGF9	0.807132	0.764886	0.77518	0.776986	0.737096	0.829817	0.759531	0.754698	0.817262	0.782468	0.753872	0.764328	0.783337	0.853909	0.790198	0.804666	0.786705	0.80789	0.804873	0.756455	0.80626	0.753159	0.74098	0.794576	0.780822	0.819319	0.763674	0.763733	0.821146	0.795364	0.807175	0.80892	0.789265	0.704826	0.781352	0.798634	0.777719	0.778503	0.710921	0.770987	0.81148	0.80787	0.804332	0.787647	0.747204	0.807684	0.762253	0.751861
cg25277509	FGF9	0.0305083	0.0370746	0.0258269	0.0293033	0.0340541	0.0156127	0.0204171	0.0262699	0.0306255	0.0309362	0.0276943	0.0359962	0.0235699	0.0330702	0.0235221	0.0300578	0.0344201	0.0224857	0.0297668	0.0260772	0.0261028	0.0370465	0.0390511	0.0282106	0.0202189	0.0164193	0.0224695	0.0273849	0.0252222	0.021879	0.01576	0.0345642	0.0426922	0.0388097	0.0283764	0.0333533	0.0243454	0.0241516	0.0226432	0.0140345	0.0336405	0.0264856	0.0377337	0.0196051	0.0299792	0.0309398	0.0312366	0.0330676
cg10167561	FGF9	0.0574342	0.0508587	0.0638526	0.071786	0.0656671	0.0542917	0.0768791	0.0556413	0.0747922	0.0512678	0.063844	0.0725676	0.0748431	0.0698418	0.0587659	0.0597693	0.0613249	0.076796	0.0663015	0.0618807	0.0465697	0.0669041	0.0602494	0.0554655	0.0604111	0.0482751	0.0595878	0.0672284	0.0484097	0.0327697	0.0542705	0.051829	0.0655853	0.046746	0.0402218	0.0582833	0.0494679	0.0618868	0.0533111	0.0648413	0.0548372	0.0693144	0.0537412	0.062488	0.0572398	0.0886714	0.0532208	0.0545088
cg10998611	FUT8	0.0338729	0.0233212	0.0225244	0.0261136	0.0235678	0.0289493	0.0206708	0.0417632	0.0362131	0.0415547	0.0382569	0.0289337	0.0301782	0.0322214	0.0274	0.0310668	0.0305544	0.0206886	0.0452174	0.0251736	0.0313573	0.0518197	0.0258741	0.0422103	0.0238333	0.031115	0.0246838	0.0434298	0.0330229	0.0277001	0.0252217	0.0441008	0.039972	0.029878	0.025371	0.0237143	0.0222181	0.029143	0.0307649	0.027605	0.0333474	0.0400706	0.0358405	0.0322814	0.0374097	0.032257	0.02478	0.0315013
cg01963061	FUT8	0.114205	0.0944555	0.0580215	0.102081	0.0676609	0.0619008	0.0659657	0.0803104	0.101558	0.0939814	0.0677758	0.0819479	0.0888521	0.0871641	0.121657	0.108063	0.075461	0.0859399	0.182766	0.0671481	0.0878821	0.0687012	0.0835164	0.0427197	0.0851076	0.0592972	0.101891	0.075388	0.0845546	0.068991	0.0853346	0.0983629	0.056326	0.0690942	0.0695107	0.0592593	0.0658407	0.0671833	0.091294	0.0708049	0.0713962	0.0679788	0.0721763	0.0678906	0.0699136	0.0418853	0.100299	0.107723
cg02289682	FUT8	0.0526228	0.0561017	0.0605216	0.0590753	0.063109	0.0550667	0.0471557	0.053458	0.0581715	0.0791901	0.0723674	0.0618917	0.060243	0.070711	0.0646659	0.0529801	0.0679017	0.0784395	0.0577514	0.0668209	0.0640068	0.0521303	0.0555325	0.077289	0.0503922	0.0580565	0.0696119	0.0613185	0.0487033	0.0444025	0.0432222	0.0517468	0.0503642	0.0438168	0.0418103	0.0417654	0.0568443	0.0574562	0.0445237	0.0543392	0.0559707	0.0601388	0.0595847	0.0624393	0.0548321	0.0585682	0.0574862	0.060188
cg25922353	FUT8	0.862376	0.854258	0.875732	0.898792	0.891119	0.908349	0.888288	0.866433	0.86911	0.862996	0.849579	0.880781	0.870599	0.890339	0.912511	0.871998	0.88592	0.897667	0.8628	0.872131	0.871644	0.873657	0.855556	0.893143	0.876818	0.899125	0.923991	0.887077	0.895646	0.846757	0.891455	0.900619	0.892227	0.872252	0.882907	0.872211	0.900829	0.877471	0.842914	0.888786	0.864094	0.848065	0.859963	0.873909	0.891594	0.863393	0.886828	0.871208
cg16790345	FUT8	0.785748	0.791449	0.866768	0.857651	0.826354	0.814637	0.838922	0.850967	0.819983	0.840288	0.831858	0.810202	0.833815	0.890172	0.840344	0.833788	0.836806	0.84376	0.844167	0.850766	0.847519	0.850304	0.854182	0.853077	0.845455	0.854359	0.851379	0.858875	0.854312	0.867547	0.869289	0.849135	0.844897	0.82978	0.846947	0.844057	0.822941	0.845288	0.825556	0.844901	0.840238	0.887371	0.800035	0.798555	0.869923	0.798656	0.819223	0.831856
cg13157870	FUT8	0.908286	0.887774	0.89013	0.886967	0.902215	0.885901	0.874058	0.905284	0.881978	0.887095	0.894105	0.878421	0.869156	0.898153	0.892602	0.888889	0.895979	0.891618	0.878658	0.902462	0.904627	0.892875	0.867956	0.889939	0.879552	0.896416	0.879318	0.899198	0.892824	0.842208	0.904737	0.901775	0.950937	0.886391	0.891449	0.901043	0.8628	0.888688	0.887035	0.885498	0.902129	0.868864	0.904005	0.909807	0.910909	0.918042	0.876696	0.877503
cg20250396	FUT8	0.14151	0.124191	0.148469	0.162343	0.158927	0.128471	0.143222	0.139698	0.13452	0.147872	0.144498	0.149654	0.12612	0.148379	0.153247	0.146765	0.15212	0.155438	0.117523	0.142269	0.152614	0.137308	0.12161	0.159314	0.119031	0.133836	0.137779	0.139	0.145305	0.132634	0.155721	0.155099	0.140173	0.115752	0.132441	0.105456	0.125675	0.114506	0.103375	0.110496	0.135853	0.115145	0.121959	0.120635	0.142685	0.118986	0.160014	0.12415
cg19780829	FUT8	0.909182	0.92259	0.925483	0.926034	0.930234	0.937723	0.937973	0.937185	0.918422	0.939325	0.935194	0.931223	0.937759	0.935577	0.936005	0.926659	0.942078	0.93704	0.918499	0.946477	0.942217	0.912816	0.930368	0.936944	0.933333	0.907212	0.917103	0.908844	0.934978	0.938876	0.939205	0.927138	0.926765	0.884957	0.921921	0.939675	0.925495	0.917147	0.911889	0.944978	0.940717	0.95216	0.928197	0.935912	0.922981	0.93256	0.921096	0.923292
cg01715740	FUT8	0.0668435	0.0767135	0.0677647	0.0751755	0.0723051	0.0654178	0.0762057	0.0633234	0.066951	0.0619679	0.064515	0.0755648	0.0639077	0.070087	0.0722265	0.0570577	0.0819484	0.0630159	0.0574329	0.0641084	0.0650166	0.0810642	0.0661619	0.0673791	0.078546	0.0633122	0.0726932	0.0635537	0.0578316	0.0617207	0.0807117	0.0771974	0.0674476	0.0493654	0.0602862	0.0536071	0.064627	0.0518841	0.0533828	0.0603436	0.062744	0.0644022	0.0761121	0.0482815	0.0715889	0.069905	0.0724262	0.0566256
cg01260502	GIMAP7	0.732491	0.663939	0.674527	0.750988	0.741096	0.774156	0.778655	0.724569	0.650335	0.732643	0.730634	0.723745	0.734916	0.742212	0.682633	0.80208	0.808163	0.801044	0.750788	0.723592	0.683713	0.751717	0.686053	0.737963	0.74753	0.749219	0.792628	0.782933	0.795628	0.715136	0.777797	0.77695	0.750369	0.729015	0.76298	0.683302	0.819694	0.773889	0.73551	0.740103	0.749951	0.782701	0.71477	0.829721	0.717302	0.72729	0.728437	0.741224
cg15849098	GIMAP7	0.258379	0.252232	0.335475	0.271562	0.383418	0.427326	0.348633	0.320109	0.265973	0.376076	0.341123	0.353766	0.321646	0.348141	0.389978	0.328392	0.508228	0.322883	0.364322	0.294888	0.284268	0.371123	0.284284	0.390146	0.439795	0.317283	0.425771	0.367809	0.312559	0.370123	0.397191	0.355418	0.354791	0.255366	0.271591	0.229995	0.454189	0.282622	0.276628	0.287112	0.370787	0.289545	0.317299	0.288952	0.401854	0.412479	0.354523	0.34402
cg11747771	GLDC	0.0511948	0.0469211	0.0536907	0.048119	0.0566002	0.0341903	0.0433855	0.0391061	0.0328299	0.0440448	0.0698408	0.0489659	0.0463936	0.0454226	0.0417058	0.0483545	0.0404109	0.0567638	0.0352975	0.0521919	0.0451618	0.0457693	0.0453901	0.0556088	0.0398739	0.0358842	0.0415364	0.0335451	0.0419718	0.0434306	0.047786	0.0351021	0.0492649	0.0462621	0.0413886	0.0587584	0.043363	0.0385435	0.0358035	0.0580177	0.0470269	0.0495077	0.0469621	0.0505016	0.0547658	0.0618332	0.0422209	0.0468237
cg21202136	GLDC	0.834671	0.810623	0.847168	0.841251	0.851435	0.837126	0.837137	0.817152	0.833972	0.866866	0.815304	0.839909	0.843905	0.852814	0.853094	0.861998	0.854977	0.828003	0.829231	0.835533	0.856104	0.837407	0.831564	0.851879	0.838999	0.831514	0.827089	0.82753	0.820205	0.846056	0.839964	0.837151	0.854653	0.795519	0.841589	0.826386	0.824602	0.852399	0.85173	0.842507	0.879503	0.867886	0.834859	0.846461	0.863626	0.862599	0.849567	0.82173
cg17009433	GLDC	0.0710176	0.069571	0.0710517	0.0850002	0.0898353	0.0383494	0.0471738	0.0637558	0.0557334	0.0693998	0.0778807	0.0639779	0.06398	0.0706615	0.0738725	0.055102	0.0706166	0.0690825	0.059819	0.0730202	0.0642789	0.0677186	0.0665762	0.0683824	0.0690581	0.103102	0.0562836	0.0637957	0.0560582	0.0643997	0.0792651	0.0758649	0.0662813	0.0560416	0.0587139	0.0653732	0.0641422	0.0570881	0.0510091	0.0543376	0.0631104	0.085966	0.0623184	0.0731646	0.0619871	0.0667216	0.0556423	0.0673625
cg05182555	GLDC	0.0745389	0.0750313	0.068824	0.0800805	0.101788	0.0758212	0.0796947	0.0702921	0.0734874	0.0719813	0.080653	0.0652637	0.0759054	0.0685305	0.0677662	0.0779817	0.0874106	0.067656	0.0746071	0.0768801	0.0677117	0.070276	0.0854624	0.093738	0.0713893	0.0993401	0.075386	0.0772159	0.0717341	0.0702644	0.0748332	0.0787359	0.0897675	0.059874	0.0620436	0.0781838	0.0669353	0.0732858	0.0733505	0.0611043	0.0762344	0.0802854	0.06839	0.0659244	0.06983	0.0694054	0.0817836	0.0662123
cg05986446	GLDC	0.0962032	0.150565	0.134431	0.169941	0.170858	0.126161	0.157677	0.124809	0.128628	0.135586	0.16039	0.108916	0.121669	0.142527	0.152779	0.123004	0.0935571	0.133512	0.122981	0.18305	0.178746	0.167811	0.135457	0.144113	0.139915	0.125008	0.117445	0.165784	0.120319	0.137566	0.132314	0.193396	0.13391	0.123817	0.134689	0.145261	0.171558	0.133132	0.116248	0.103894	0.116905	0.112235	0.0828803	0.10832	0.169984	0.159329	0.140982	0.0953101
cg11336178	GNMT	0.616286	0.6338	0.642935	0.669486	0.68816	0.752835	0.698242	0.743044	0.663496	0.732588	0.705756	0.720983	0.692779	0.719742	0.677146	0.699243	0.744719	0.648572	0.739053	0.682176	0.717746	0.670516	0.594668	0.695783	0.760286	0.690363	0.755879	0.744318	0.690242	0.67166	0.750645	0.751005	0.69365	0.687709	0.679119	0.621531	0.695117	0.674479	0.715208	0.693171	0.709786	0.684113	0.681902	0.736443	0.710334	0.738954	0.692174	0.661567
cg24751129	GNMT	0.559246	0.631132	0.653854	0.654268	0.69341	0.635678	0.675437	0.634283	0.669718	0.653778	0.622098	0.708025	0.661019	0.666963	0.737613	0.621874	0.717929	0.655347	0.595444	0.63807	0.621905	0.666186	0.646397	0.690414	0.641845	0.690165	0.664337	0.668588	0.700418	0.641234	0.676583	0.611796	0.600948	0.564013	0.627842	0.634127	0.633289	0.695799	0.692974	0.625913	0.60115	0.671515	0.58887	0.602683	0.639071	0.677345	0.672247	0.641108
cg01236933	GRHL2	0.845871	0.819054	0.842533	0.833969	0.847048	0.89213	0.852045	0.837548	0.846934	0.860881	0.871533	0.844296	0.807575	0.870006	0.849765	0.882571	0.850459	0.805353	0.821228	0.833425	0.812645	0.859717	0.840082	0.844073	0.847688	0.833367	0.85879	0.863394	0.921709	0.841963	0.85801	0.857719	0.835503	0.823032	0.875454	0.845318	0.870817	0.8747	0.838028	0.87032	0.859568	0.902514	0.860806	0.868132	0.844154	0.858543	0.860932	0.87479
cg03780851	GRHL2	0.101948	0.116219	0.130925	0.150729	0.181714	0.107835	0.109268	0.124117	0.122704	0.113202	0.116027	0.106833	0.111426	0.11095	0.134599	0.123855	0.112372	0.172237	0.101032	0.143647	0.118637	0.115382	0.124276	0.136275	0.118321	0.127847	0.124197	0.1061	0.109578	0.0922792	0.0909641	0.126548	0.0971445	0.0892824	0.0891285	0.0932559	0.116055	0.111817	0.0966401	0.0950363	0.106158	0.0972454	0.0786329	0.0766604	0.0992459	0.111156	0.106359	0.0948845
cg03273057	GRHL2	0.705148	0.726786	0.733342	0.751285	0.741193	0.734672	0.771338	0.702293	0.798961	0.758794	0.666027	0.777539	0.734326	0.801712	0.753759	0.775807	0.829644	0.758318	0.777123	0.717129	0.775134	0.743268	0.720149	0.75164	0.758881	0.737159	0.798088	0.794438	0.778024	0.736255	0.780326	0.752274	0.773019	0.69423	0.722761	0.660103	0.790826	0.733881	0.729239	0.794783	0.775555	0.77369	0.747604	0.760631	0.780993	0.786365	0.794863	0.775747
cg11397370	GRHL2	0.122552	0.139378	0.135333	0.174338	0.170324	0.128311	0.142282	0.140907	0.146449	0.141946	0.164586	0.109579	0.138725	0.127918	0.143887	0.112179	0.122877	0.181433	0.115572	0.1532	0.144848	0.138213	0.12722	0.131006	0.131963	0.111315	0.129258	0.138549	0.125255	0.137124	0.123439	0.170223	0.136031	0.127087	0.123266	0.157545	0.176982	0.114822	0.102091	0.126643	0.126796	0.123044	0.127301	0.135209	0.116273	0.151677	0.121701	0.110706
cg23627353	GRHL2	0.831852	0.824199	0.826974	0.850654	0.827858	0.84278	0.839757	0.844024	0.800077	0.833387	0.822663	0.864042	0.814134	0.837354	0.806647	0.879798	0.839418	0.846397	0.885987	0.831068	0.785337	0.856907	0.841798	0.837941	0.83011	0.852612	0.902202	0.779465	0.829548	0.866306	0.891882	0.874046	0.860918	0.822732	0.848917	0.778929	0.869193	0.865773	0.837385	0.873838	0.876848	0.840305	0.838372	0.827863	0.855251	0.854479	0.843166	0.81581
cg03994274	GRHL2	0.844901	0.840433	0.863529	0.852795	0.847615	0.832497	0.873595	0.874776	0.852296	0.839886	0.843076	0.845885	0.856169	0.846091	0.894837	0.867494	0.846282	0.869445	0.864202	0.852836	0.858497	0.856935	0.816531	0.844578	0.874221	0.852552	0.874744	0.851093	0.854289	0.855155	0.867805	0.859261	0.857393	0.817247	0.816963	0.826683	0.878225	0.835584	0.800844	0.867688	0.881543	0.863171	0.841558	0.847947	0.873711	0.852127	0.86907	0.800424
cg09382220	GRHL2	0.863797	0.790028	0.856584	0.804923	0.80732	0.87104	0.850873	0.821437	0.839859	0.86648	0.841533	0.818853	0.814069	0.837764	0.801142	0.848627	0.777174	0.833559	0.830293	0.823309	0.821135	0.827665	0.864469	0.829574	0.837449	0.772749	0.799724	0.839714	0.862826	0.898784	0.770516	0.838401	0.812573	0.833128	0.825347	0.749607	0.844779	0.843668	0.771091	0.824791	0.753894	0.812842	0.805692	0.712799	0.865972	0.814301	0.858369	0.803889
cg24050775	GRHL2	0.79215	0.773917	0.745181	0.72707	0.810086	0.795289	0.773852	0.773635	0.758589	0.805318	0.741664	0.763013	0.760063	0.800808	0.761795	0.811074	0.762744	0.818551	0.812226	0.767096	0.834877	0.786132	0.767537	0.75751	0.780165	0.815636	0.827765	0.784776	0.761273	0.814051	0.867998	0.853723	0.813735	0.729697	0.763415	0.738616	0.860442	0.753341	0.787289	0.807244	0.795938	0.724809	0.782245	0.833787	0.7908	0.764257	0.819452	0.809932
cg17140046	GRHL2	0.872609	0.885508	0.925664	0.887443	0.896148	0.887489	0.883988	0.889655	0.900584	0.89579	0.897162	0.906533	0.897569	0.905133	0.889836	0.914939	0.905664	0.925392	0.898393	0.877636	0.891738	0.897204	0.840568	0.900798	0.901502	0.918683	0.923208	0.912677	0.889358	0.907179	0.884313	0.887304	0.883455	0.873589	0.874407	0.882582	0.876602	0.899587	0.905605	0.905414	0.888164	0.892741	0.865261	0.895916	0.903168	0.904835	0.888668	0.899963
cg08988797	GRHL2	0.0684417	0.114367	0.107474	0.108418	0.122507	0.0836756	0.111858	0.121606	0.106045	0.0804772	0.121844	0.0996868	0.125166	0.110898	0.123118	0.0893688	0.0876562	0.109951	0.092437	0.101475	0.133671	0.103138	0.0789308	0.144199	0.121939	0.117363	0.0735596	0.120537	0.0925274	0.0940634	0.0926482	0.11592	0.0806208	0.0990851	0.0784534	0.102774	0.0720317	0.0947177	0.0963855	0.105499	0.0918179	0.114547	0.0874979	0.103778	0.120372	0.0742913	0.118747	0.0734014
cg11945297	GRHL2	0.650887	0.774433	0.723603	0.781866	0.801851	0.790025	0.761547	0.805751	0.801962	0.777213	0.745963	0.76774	0.743384	0.783826	0.811826	0.757269	0.814388	0.706051	0.708136	0.795913	0.77844	0.809864	0.702158	0.772791	0.79423	0.794021	0.817355	0.770165	0.782506	0.748424	0.829577	0.751818	0.791783	0.042904	0.723999	0.787887	0.805229	0.783034	0.788548	0.821377	0.807877	0.761738	0.660737	0.811144	0.770041	0.822188	0.755777	0.737196
cg16435779	GRHL2	0.0854658	0.0937625	0.108733	0.123562	0.128491	0.0692174	0.110317	0.10359	0.108411	0.0901657	0.120901	0.0907255	0.0970132	0.0879201	0.112983	0.0809254	0.0947728	0.166989	0.0699245	0.119022	0.115398	0.0743383	0.104623	0.122297	0.0898301	0.106602	0.121665	0.10943	0.0848296	0.0802672	0.0927662	0.0762967	0.0990306	0.0706775	0.0764607	0.104008	0.0672054	0.0783696	0.100831	0.133033	0.0758009	0.122812	0.0893666	0.0846898	0.0787075	0.0874228	0.0995242	0.0767431
cg20342184	GRHL2	0.0917147	0.105232	0.103404	0.127159	0.133874	0.080821	0.140461	0.0979915	0.121218	0.0986076	0.126329	0.119776	0.108308	0.0991117	0.124289	0.0933046	0.109395	0.108568	0.0883689	0.124344	0.124818	0.109472	0.109733	0.117542	0.150189	0.121088	0.0973648	0.117553	0.101067	0.0929643	0.0924539	0.122707	0.10751	0.102734	0.116496	0.107752	0.111298	0.134588	0.114057	0.114656	0.103954	0.130168	0.0959252	0.0923773	0.109936	0.116868	0.113304	0.0920842
cg03650674	GRHL2	0.10607	0.08557	0.0898204	0.118866	0.177089	0.0935673	0.120903	0.0828226	0.084053	0.0686236	0.106917	0.0728972	0.0919365	0.0843797	0.0825733	0.096191	0.0916793	0.127949	0.0744563	0.115328	0.097629	0.126844	0.0843882	0.100986	0.112846	0.111272	0.077342	0.106138	0.108186	0.0865998	0.0744179	0.0805073	0.101306	0.0783681	0.075546	0.0879835	0.0863801	0.0789587	0.0748538	0.0874977	0.115626	0.0976566	0.0799404	0.0743122	0.0764469	0.0529471	0.0799401	0.0550066
cg03257047	GSTA4	0.0827833	0.062931	0.075953	0.112239	0.119317	0.0725768	0.100362	0.0863528	0.0809143	0.0759529	0.0852491	0.0742141	0.0719913	0.0834702	0.102388	0.0594303	0.0857351	0.0910628	0.0744269	0.0815488	0.0777522	0.10185	0.0902288	0.104189	0.0867855	0.0662322	0.0857906	0.0732342	0.0830139	0.0620136	0.0674926	0.0911178	0.0776033	0.0582635	0.0532479	0.0626943	0.069861	0.0649753	0.0618175	0.0573214	0.0702913	0.0634615	0.0579959	0.0601237	0.0695854	0.0736656	0.0756488	0.063031
cg24393602	GSTA4	0.0751388	0.0892298	0.0847458	0.114695	0.108262	0.097992	0.0753167	0.107527	0.108366	0.106231	0.122052	0.0885319	0.113333	0.113794	0.0705053	0.143959	0.146882	0.112352	0.095207	0.130596	0.0744552	0.0839041	0.0972044	0.0953234	0.169367	0.195833	0.155937	0.121628	0.0863925	0.09651	0.141112	0.11133	0.143892	0.0976793	0.102194	0.0778272	0.117816	0.0807286	0.0776731	0.0668659	0.101111	0.110151	0.118063	0.176555	0.136349	0.115458	0.100769	0.0962636
cg27659071	GSTA4	0.0532091	0.0699439	0.0705757	0.100544	0.0794428	0.0704747	0.0437406	0.0692532	0.0586266	0.0691943	0.0899307	0.0776709	0.0719942	0.0763995	0.105552	0.0695175	0.0805407	0.0718909	0.0630324	0.071983	0.0691063	0.0755165	0.0495649	0.0716906	0.0826307	0.0829605	0.0705787	0.106778	0.0803634	0.0717418	0.059328	0.0499701	0.0514579	0.0687691	0.0658343	0.0552681	0.0704597	0.0865523	0.0715725	0.0815981	0.0920492	0.0740065	0.0523906	0.0478385	0.0749163	0.0573058	0.0835672	0.0649341
cg06118312	GZMA	0.0569175	0.0558283	0.0555556	0.0771003	0.0832414	0.0483046	0.0744681	0.0409665	0.0536275	0.0559155	0.0603425	0.045934	0.0662779	0.0528441	0.065213	0.0543827	0.0643485	0.0661727	0.0556314	0.045369	0.0551851	0.07195	0.0542229	0.0706908	0.0604435	0.0658628	0.0468794	0.0622474	0.0409874	0.052404	0.0470515	0.0496233	0.07618	0.0428314	0.0371303	0.0491011	0.0637195	0.0564736	0.0509896	0.0695851	0.0585177	0.0444586	0.0502339	0.0522658	0.0437949	0.0551435	0.0350652	0.0578642
[truncated: 190 more rows]
[truncated: 98 more columns]

## Sheet: domin_region_beta_mean
gene symbol	3998998123_R01C01	3998998123_R02C01	3998998123_R03C01	3998998123_R04C01	3998998123_R05C01	3998998123_R02C02	3998998123_R04C02	3998998174_R01C01	3998998174_R03C01	3998998174_R04C01	3998998174_R05C01	3998998174_R01C02	3998998174_R02C02	3998998174_R05C02	3998998174_R06C02	3998998186_R03C02	3998998186_R05C02	3998998186_R06C02	3998998192_R01C01	3998998192_R02C01	3998998192_R04C01	3998998192_R05C01	3998998192_R01C02	3998998192_R06C02	3998998207_R01C01	3998998207_R02C01	3998998207_R04C01	3998998207_R06C01	3998998207_R02C02	3998998207_R03C02	3998998207_R04C02	3998998207_R05C02	3998998207_R06C02	3998998195_R01C01	3998998195_R02C01	3998998195_R03C01	3998998195_R04C01	3998998195_R05C01	3998998195_R01C02	3998998195_R02C02	3998998195_R05C02	3998998195_R06C02	3998998240_R01C01	3998998240_R02C01	3998998240_R04C01	3998998240_R05C01	3998998240_R06C01	3998998240_R01C02	3998998240_R02C02
[truncated: 71 more rows]
[truncated: 97 more columns]
