# Supplementary material for: Integrated Analysis of Methylomic and Transcriptomic Data to Identify Potential Diagnostic Biomarkers for Major Depressive Disorder
Source: Genes (Basel). 2021 Jan 27;12(2):178. doi: 10.3390/genes12020178 (PMC7912210; doi:10.3390/genes12020178)
Supplement: Supplementary file 1 [file genes-12-00178-s001.zip › Table S1-S10/Table S3.xlsx]

## Sheet: 713 RNA-up & 793 RNA-down
Gene symbol of 1056 DEGs
RNA-up(713)	RNA-down(793)
SEPT4	SEPT1
SEPT10	A2M-AS1
ABCD1	A2MP1
ABCG2	ABCD2
AC005498.3	abParts
AC005838.2	AC005224.2
AC010145.3	AC007680.2
AC018462.2	AC009237.8
AC024560.2	AC083843.1
AC068831.3	AC090627.1
AC079305.10	AC139100.2
ACER1	ADAMTS6
ACOT1	ADRA1B
ACOT2	AF086126
ACP2	AF086294
ADORA3	AF131215.3
ADRA2A	AF131215.4
AF067845.1	AF131215.8
AFAP1	AF198444
AHRR	AGAP4
AIRE	AIF1L
AJAP1	AJ420595
AK023627	AJ606316
AK056098	AK055910
AK056982	AK055967
AKAP4	AK093356
AKR1D1	AK096592
AL022344.5	AK123826
AL109706	AK291611
ALAS2	AKAP3
ALOX12	AKR1C3
ALPL	AL133493.2
ALPP	ALDH1L1-AS2
ALPPL2	ALKBH3-AS1
AMELY	ANGPTL7
ANKRD22	ANKRD20A1
ANO5	ANKRD20A12P
AOC1	ANKRD20A2
AP000525.9	ANKRD20A3
AP1M2	ANKRD20A4
APCDD1	ANKRD20A5P
ARG1	ANKRD20A8P
ARHGAP11B	ANKRD26
ASB17	ANKRD34A
ASIC4	ANKRD35
ASPH	ANKRD44-IT1
ATP6V0C	APBA1
ATP8B4	AQP11
AX746670	ARIH2OS
AX746699	ATF7IP2
AZU1	ATP1A3
B3GNT8	AV2S1A1
BAI2	AV8S2
BC031952	BC031864
BC034423	BC039319
BC034444	BC040734
BC042091	BC041025
BC042855	BC043223
BC063675	BC045560
BC071802	BLK
BC089413	BMS1P6
BDKRB1	BOLA3
BEAN1	BPIFA1
BMS1P17	BPIFB9P
BMS1P18	BRDT
BMX	BTBD3
BPIFA3	BTN3A2
BPY2	BX538226
C11orf45	C10orf95
C14orf183	C11orf63
C15orf26	C11orf74
C16orf59	C12orf29
C17orf100	C14orf142
C17orf97	C14orf28
C1orf234	C15orf54
C1RL	C16orf52
C20orf85	C16orf78
C3orf43	C17orf47
C5orf15	C1orf112
C5orf30	C1orf204
C7orf63	C20orf57
C9	C4A
C9orf172	C4B
C9orf66	C4B_2
CABP2	C6orf195
CAMP	C6orf201
CAPN8	C7orf33
CAPNS2	C8orf15
CASP12	C8orf59
CATIP-AS1	CALHM1
CBLN1	CALY
CCDC108	CARF
CCDC151	CATSPERB
CCDC170	CBX3P2
CCDC64B	CCDC33
CCL20	CCDC7
CCL7	CCDC71
CCPG1	CCR5
CCSER1	CCT2
CCZ1	CD1C
CD163	CD3G
CD177	CD40LG
CDH5	CD8A
CDK5R1	CDC37L1
CDRT15L2	CDCA8
CEACAM4	CDH12
CEACAM6	CENPK
CEACAM8	CFLAR-AS1
CECR5-AS1	CHAC2
CECR6	CHFR
CES1	CHRM3-AS2
CHIT1	CKAP2
CHRM2	CKB
CHRM4	CLECL1
CIDEA	CLUHP3
CLDN8	CLYBL-AS2
CLEC12B	CMC1
CLEC1A	CNR2
CLEC3B	CNTD1
CLEC4E	COA4
CLEC5A	COMMD8
CLU	COPG2IT1
CNTLN	CPA4
CNTN6	CRYGS
CNTNAP3	CSNK2A1
CNTNAP3B	CST8
CNTNAP3P2	CST9L
COL28A1	CTC-523E23.1
COPA	CTD-2002J20.1
COX7A1	CTD-2540F13.2
CPA1	CTD-2553C6.1
CPD	CTD-2561B21.11
CRISP3	CTD-2619J13.13
CRNN	CTRB1
CSRP3	CTRB3
CST1	CXCL13
CT55	CYP17A1
CTA-280A3__B.2	CYP26A1
CTA-292E10.6	CYP2C19
CTAGE11P	CYP4F3
CTC-203F4.2	DBIL5P
CTC-428G20.3	DCAF16
CTD-2313J17.5	DDIT4L
CTD-3138B18.5	DDX11
CTD-3203P2.1	DDX12P
CTF1	DFNA5
CTNNAL1	DFNB59
CTRB2	DKFZP434L187
CTSE	DLG3-AS1
CYBA	DNAAF2
CYBRD1	DNASE1L3
CYP1B1	DPPA5
DEFA1	DUSP15
DEFA1B	DUSP5
DEFA3	DUX1
DEFA4	DUX3
DEFB108B	DUX5
DGCR9	EBF1
DGKI	EGR3
DHDH	EIF2A
DHH	EIF2B3
DHRS7C	ELFN1
DIAPH2-AS1	ENPP3
DIRC3	ENTPD3-AS1
DISC1	EOMES
DKFZP434F142	ERAP2
DMRTC2	ERICH3-AS1
DNAJC6	EXTL2
DOCK4	FA2H
DPY19L1P1	FAM118A
DSC2	FAM175A
DSCAML1	FAM187B
DUX2	FAM226A
ECHDC3	FAM226B
ECRP	FAM229B
EFNA3	FAR1P1
EGF	FAR2P2
EPDR1	FAR2P3
EPHX1	FCER1A
ERV3-2	FGF9
ESAM	FGG
ESRG	FKTN
EVPLL	FLVCR1-AS1
EXOC6	FMO4
EXOSC7	FRMD6-AS1
F2	FRMPD3
F5	FUT8
FAM107A	GALNT12
FAM109B	GAS5-AS1
FAM131B	GCK
FAM181A	GCNT4
FAM205A	GEMIN6
FAM205B	GIMAP7
FAM209B	GKN2
FAM225A	GLDC
FAM225B	GNMT
FAM71F2	GOPC
FAM86B3P	GPM6A
FAM90A1	GPR171
FAM90A25P	GPR174
FAM90A2P	GPR18
FBXO2	GPR52
FBXO6	GRHL2
FECH	GRID1-AS1
FERMT3	GRPR
FGD4	GSTA4
FGF13	GUF1
FKBP5	GZMA
FKBP9	GZMK
FLJ13224	H19
FLJ32154	HACE1
FLJ36840	HAPLN4
FLJ37786	HAUS3
FLJ39080	HAX1
FNDC1	HCG4
FNDC7	HEATR5B
FOLH1B	HIST1H4A
FOLR3	HLA-DPB1
FOXD2	HLA-DQA1
FPGT	HLA-DQA2
FSHB	HLA-DQB1
FSTL1	HLTF
GABRA4	HOOK1
GADD45A	HOXC10
GADD45G	HOXD11
GAL3ST3	HPD
GBAP1	hsa-let-7a-3
GCG	hsa-let-7b
GJB6	hsa-mir-4763
GLRX5	HSD17B7P2
GLT1D1	HSPA2
GNA14-AS1	HSPB2
GOT2P1	IBA57-AS1
GP1BA	ICOS
GPR45	ID2
GRB10	ID2B
GRIA1	IFNA21
GRID2	IFT140
GRINA	IFT172
GTPBP10	IFT80
GUCY2D	IGH
GXYLT2	IGHA1
H2AFY	IGHA2
H2BFM	IGHD
HAGLROS	IGHG1
HBD	IGHG3
HCAR1	IGHG4
HECW2	IGHM
HERC2	IGHV3-23
HERC2P10	IGHV3-54
HESX1	IGHV4-31
HIAT1	IGHV5-78
HIP1	IGK
HK2	IGKC
HLA-DPA2	IGKV4-1
HMP19	IGLC1
HOXA1	IGLJ3
HP	IGLV2-5
HPR	IGLV3-19
HPSE	IKZF3
HRASLS	IL23A
HSD3B7	IL3RA
HSF4	IL7
HTR7	IL7R
HTR7P1	IL9
HTRA1	ILF3-AS1
HTRA4	INHBE
HUS1B	INSL6
HYAL3	INTS7
HYPM	IPW
ICAM5	IRAK1BP1
IFI44	IRGM
IFT81	ISM1-AS1
IGHV3-73	JAKMIP2-AS1
IGLVI-70	KANK3
IL13RA1	KCNA3
IL1R1	KCNA7
INHBA	KIAA0125
INPP5J	KIF2B
INSC	KIRREL3
INTU	KLF2
IRAK3	KLHDC4
IRGC	KLHDC9
IRS4	KLRB1
IRX1	KLRC1
ITGA2B	KLRC2
ITGA3	KLRC4
ITGB5	KLRC4-KLRK1
JARID2-AS1	KLRG1
KATNAL2	KLRK1
KCNE1	KRBOX4
KCNK15	KRMP1
KDM8	KRT19P2
KEL	KRTAP4-1
KIAA0319L	LAX1
KIAA1598	LDLRAD4-AS1
KIAA1875	LEPR
KIR2DS3	LHFPL1
KIR2DS4	LHFPL3-AS2
KL	LIG1
KREMEN1	LINC00086
KRT37	LINC00087
KRTAP8-1	LINC00112
LAD1	LINC00167
LCN2	LINC00280
LECT2	LINC00421
LGSN	LINC00494
LHFPL2	LINC00540
LILRA6	LINC00561
LINC00173	LINC00630
LINC00221	LINC00691
LINC00266-1	LINC00865
LINC00284	LINC00965
LINC00305	LINC00996
LINC00459	LINC01015
LINC00487	LINC01018
LINC00566	LINC01149
LINC00616	LINC01153
LINC00639	LINC01197
LINC00654	LINC01260
LINC00673	LINC01293
LINC00880	LINC01310
LINC00892	LINC01354
LINC00909	LINC01355
LINC00933	LINC01405
LINC00968	LIPT1
LINC01082	LOC100127974
LINC01093	LOC100128644
LINC01102	LOC100128843
LINC01226	LOC100128993
LINC01271	LOC100129112
LINC01279	LOC100129917
LINC01281	LOC100129935
LINC01289	LOC100130428
LINC01350	LOC100133131
LINC01352	LOC100134445
LINC01362	LOC100287221
LINC01410	LOC100289495
LINC01449	LOC100293211
LMO7DN	LOC100505622
LOC100128185	LOC100505710
LOC100287808	LOC100506235
LOC100288123	LOC100506325
LOC100288637	LOC100506639
LOC100505774	LOC100507330
LOC100506119	LOC100507516
LOC100506289	LOC100509457
LOC100506470	LOC100996654
LOC100506675	LOC100996747
LOC100506791	LOC101927081
LOC100507670	LOC101927137
LOC100510710	LOC101927159
LOC100653057	LOC101927164
LOC100653086	LOC101927348
LOC101060004	LOC101927417
LOC101926916	LOC101927620
LOC101927085	LOC101927641
LOC101927157	LOC101927841
LOC101927248	LOC101927901
LOC101927278	LOC101927972
LOC101927830	LOC101928102
LOC101928222	LOC101928162
LOC101928290	LOC101928221
LOC101928317	LOC101928231
LOC101928457	LOC101928303
LOC101928521	LOC101928403
LOC101928631	LOC101928420
LOC101928669	LOC101928464
LOC101928707	LOC101928496
LOC101928708	LOC101928560
LOC101928858	LOC101928625
LOC101929004	LOC101928703
LOC101929007	LOC101928784
LOC101929047	LOC101928877
LOC101929269	LOC101929002
LOC101929312	LOC101929050
LOC101929657	LOC101929272
LOC101929687	LOC101929325
LOC101929832	LOC101929529
LOC101930100	LOC101929549
LOC101930149	LOC101929631
LOC101930286	LOC101929709
LOC102723742	LOC101929855
LOC102723918	LOC101929876
LOC102723990	LOC101929988
LOC102725382	LOC101930404
LOC221814	LOC101930405
LOC283588	LOC101930415
LOC284240	LOC102723678
LOC284933	LOC102723692
LOC286052	LOC102723709
LOC339666	LOC102723932
LOC340178	LOC102724156
LOC401098	LOC102724487
LOC439994	LOC102724532
LOC440864	LOC102724718
LOC440934	LOC102724809
LOC497256	LOC102724851
LOC642361	LOC102725383
LOC643355	LOC146795
LOC644450	LOC153684
LOC646778	LOC200830
LOC653486	LOC219690
LOC653581	LOC283038
LOC654780	LOC283922
LPP-AS2	LOC284513
LRFN1	LOC284926
LRG1	LOC284930
LRRC37A5P	LOC285095
LRRC4C	LOC285300
LTBP1	LOC285628
LTF	LOC285902
LURAP1L	LOC286190
MAFB	LOC338620
MAGEA4	LOC339988
MAGEA6	LOC389831
MAGEC1	LOC389834
MALL	LOC400965
MAOA	LOC401068
MBOAT2	LOC401913
MCEMP1	LOC440173
MED14OS	LOC441052
MED15P9	LOC441454
MEF2C-AS1	LOC554206
MEFV	LOC642846
MEG8	LOC644135
MGST1	LOC645188
MIR31HG	LOC729164
MIR424	LOC730202
MIR4435-1HG	LOC730961
MIR4454	LOC731157
MIR503	LOC732360
MIR503HG	LPA
MIR6732	LRRC3B
MIRLET7BHG	LRRC66
MMP10	LRRTM1
MMP3	LTV1
MMP7	LUZP2
MMP8	LYZL6
MMP9	MAFIP
MMRN1	MAP1LC3C
MORN2	MAP3K14-AS1
MPO	MAP3K15
MSH6	MARS2
MTNR1B	MCM10
MYBPC2	MCM2
MYCNUN	MED21
MYEOV	METTL21EP
MYF6	MGC15705
MYH4	MGC40069
NAIP	MGC45800
NAV2-IT1	MIR146A
NCEH1	MIR155
NCOA6	MIR155HG
NEU4	MIR205
NINL	MIR492
NIPAL1	MIR675
NKX2-1	MMP20
NLRP6	MOCS3
NLRP9	MPRIP-AS1
NOV	MRGPRX4
NRG1	MRPL13
NRGN	MRPL45P2
NRSN1	MRPS28
ODAM	MS4A1
ODF3L2	MS4A7
OIT3	MTHFD1L
OLAH	MYOM1
OLFM4	NAG18
OLFML2A	NANOS1
OLFML2B	NCR3LG1
OLIG1	NELL2
OLR1	NFE2L2
OR1D5	NFYC-AS1
OR1G1	NIPSNAP3A
OR51J1	NKX3-2
ORM1	NOG
ORM2	NOTCH4
OSCAR	NPIPA5
OVOL3	NPIPB3
P2RX5	NPIPB6
P2RX5-TAX1BP3	NPIPB8
PADI4	NSG1
PAGE1	NT5C1B
PANX3	NT5C1B-RDH14
PATE1	NUDT12
PCDHB12	NUDT9P1
PCDHB5	NUP43
PCDHGB8P	NUS1
PDE6H	NUS1P3
PEAR1	OGFRP1
PERM1	ONECUT1
PF4V1	OOEP
PGLYRP1	OR2B4P
PGM5	OSGEPL1
PHACTR3	OVCH1-AS1
PHOSPHO1	P2RX4
PIWIL4	PADI3
PLA2G7	PARD6G-AS1
PLAC8L1	PASD1
PLBD1	PCNA
PLEKHM2	PDPR
PLOD1	PHOSPHO2
PLTP	PIGW
PLXNA2	PINLYP
PNMT	PIR
POM121	PLA2G2D
PP12613	PLA2G3
PP13	PLCZ1
PRKAR2B	PLEKHA1
PRO2012	PLG
PROS1	PLS1
PRSS53	PMCH
PRTN3	PMS2P4
PTGES3L	PNLIP
PVRL2	POLR3E
R3HDML	POU6F2
RAB42	PPBPP2
RAI2	PPP1R17
RBSG3	PRAMEF12
RETN	PRIM1
RETNLB	PRO1082
RGAG1	PROCR
RHCE	PRORSD1P
RHD	PRPH
RHOBTB1	PRR32
RN7SKP150	PRR7
RNASE1	PRR9
RNASE3	PRSS37
RNASE4	PTGES
RNF212B	PTMAP1
RORC	PTRHD1
RP11-118G23.1	PTS
RP11-13K12.5	PURB
RP11-164P12.4	PVRL3
RP11-171I2.2	PWARSN
RP11-173M1.8	PYHIN1
RP11-181E10.3	QRSL1
RP11-199F11.2	RAD51AP1
RP11-231E19.1	RASD1
RP11-24P14.1	RASGEF1B
RP11-266L9.1	RBM20
RP11-278J20.2	RHEBL1
RP11-305O6.3	RHPN2
RP11-332H18.4	RLN1
RP11-343H5.6	RLN2
RP11-357G3.1	RNF157-AS1
RP11-359E8.5	RNF168
RP11-389C8.2	RNF214
RP11-394I13.2	ROR2
RP11-443B7.1	RORA
RP11-457I16.2	RP11-1007O24.2
RP11-457K10.1	RP11-1017G21.5
RP11-474D1.2	RP11-102L12.2
RP11-476D10.1	RP11-108K3.2
RP11-524D16__A.3	RP11-10L12.4
RP11-540O11.1	RP11-1114A5.4
RP11-573N10.1	RP11-1260E13.2
RP11-5N11.2	RP11-164P12.3
RP11-6I2.3	RP11-16P6.1
RP11-752D24.2	RP11-190A12.8
RP1-179N16.6	RP11-248J18.2
RP1-192P9.1	RP11-250B2.6
RP11-966I7.2	RP11-27I1.6
RP11-981G7.6	RP11-307L14.1
RP3-525N10.2	RP11-307L14.2
RP4-730D4.1	RP11-319G9.3
RP4-758J24.5	RP11-365H22.2
RP5-1103G7.10	RP11-384L8.1
RP5-968J1.1	RP11-400N9.1
RPS11P6	RP11-401P9.4
RRAGD	RP11-438B23.2
RSPH3	RP11-445L13__B.3
RSPH9	RP11-466P24.7
S100A12	RP11-471B22.2
S100A3	RP11-485M7.3
S100A7	RP11-510M2.2
S100P	RP11-513M16.7
SATB2-AS1	RP11-550I24.2
SCART1	RP11-568N6.1
SCGB1C1	RP11-588H23.3
SCN1B	RP11-669I1.1
SCN5A	RP11-67L3.4
SDHD	RP11-722E23.2
SDR9C7	RP11-753A21.1
SEC14L4	RP11-945A11.2
SELP	RP1-239B22.5
SEPSECS-AS1	RP1-274L7.1
SERPINB2	RP3-336K20__B.2
SERPING1	RP3-388M5.9
SERPINI2	RP3-428L16.2
SH3TC2	RP4-575N6.5
SHBG	RP4-621B10.8
SIAH2	RP4-695O20__B.10
SIPA1L2	RP4-798A10.7
SIRPAP1	RP4-813F11.4
SLC1A3	RP6-201G10.2
SLC22A1	RPL23AP22
SLC22A14	RPL29P7
SLC22A15	RPL34
SLC22A16	RPL9
SLC24A3	RPLP0
SLC26A4	RPS17
SLC26A8	RPS17P5
SLC26A9	RPS26
SLC2A1	RPS26P11
SLC30A3	RPS3A
SLC35D3	RXFP2
SLC4A2	RXRG
SLC5A5	S100A16
SLC8A3	SALL4
SLPI	SCG5
SMIM1	SCN10A
SMIM2	SDCBP2-AS1
SMIM5	SEC24B-AS1
SNAI1	SEMA3E
SNORA5B	SGCE
SNORD112	SGPP2
SORT1	SH2D1A
SOX14	SH3D21
SPANXA1	SHISA8
SPARC	SHOX
SPATA42	SIRPG
SPATC1L	SIRT4
SPHK1	SLAMF7
SPRR2C	SLC10A1
ST6GALNAC3	SLC18A1
STAC	SLC23A1
STEAP1	SLC25A21-AS1
STK24-AS1	SLC28A1
SUCNR1	SLC35G2
SULT1B1	SLC38A11
SYT6	SLC41A2
TAS1R2	SLC44A3
TAS2R13	SLCO6A1
TAS2R16	SMAGP
TAX1BP3	SMKR1
TBCC	SND1-IT1
TBL1Y	SNORA65
TBRG4	SNORD107
TCEAL4	SNORD114-3
TCFL5	SNORD115-13
TCN1	SNORD115-26
TCN2	SNORD115-7
TCTE3	SNORD116-22
TDRD9	SNORD116-28
TEC	SNORD116-4
TENC1	SNORD3A
TENM2	SNORD3B-1
TFF3	SNORD3B-2
THAP8	SNORD3C
THBS2	SNORD3D
THRB	SNORD73A
TLR5	SNPH
TLR8-AS1	SOWAHC
TMC1	SOX7
TMEM45A	SPAG5
TMEM45B	SPARCL1
TMEM52B	SPESP1
TMEM53	SPIN2A
TMEM72-AS1	SPIN2B
TMEM86B	SPINK2
TMLHE-AS1	SPINK5
TMX4	SPRNP1
TNFAIP6	SRRM5
TNFSF13	SSSCA1-AS1
TNNI1	STAM-AS1
TNNT1	STX8
TPST1	STXBP4
TREML1	SUN3
TRIM71	SUPT3H
TSHZ3	SUZ12P
TSKS	SUZ12P1
TSNAX-DISC1	SYN3
TSPO2	SYNGR4
TSPY1	SYNJ2BP
TSPY10	SYNJ2BP-COX16
TSPY3	SYTL2
TSPY4	TAF1A-AS1
TSPY8	TARP
TTC26	TAS2R4
TTC32	TAS2R45
TTC36	TBATA
TTC7B	TBX21
TTLL13	TC2N
TTN	TCEAL1
TTTY11	TCRA
TUBB2B	TCR-alpha
TUBB8P2	TCRDV2
TULP2	TCRVA13
UBBP1	TCRVA15
UBBP2	TDG
UBBP4	TDRD12
UBE2S	TEKT3
UBTD1	TEKT4P2
UMOD	TGFBR3
VEGFC	THNSL1
VEPH1	TIAF1
VNN1	TIGD2
VSTM1	TIGD6
VTCN1	TIGIT
WASF1	TLL2
WNT8B	TMCO2
XAGE3	TMEM108-AS1
ZC3H12A	TMEM117
ZIC2	TMEM192
ZNF117	TMEM220
ZNF423	TMEM231
ZNF513	TMEM61
ZNF607	TNIP3
ZNF705G	TPO
ZNF77	TPSB2
ZNF788	TRA
	TRAF1
	TRAT1
	TRAV12-2
	TRAV12-3
	TRAV13-2
	TRAV16
	TRAV17
	TRAV22
	TRAV5
	TRAV8-1
	TRBV5-2
	TRD
	TRDC
	TRDV3
	TRGC2
	TRGV7
	TRGV9
	TRIM40
	TRIM51
	TRIM59
	TSGA10
	TSSK3
	TTC16
	TTC30A
	TUBA3FP
	UBE2Q2
	UBXN7-AS1
	UGDH
	ULBP1
	UNC45B
	USP20
	USP30-AS1
	UTP14A
	VPREB1
	VSIG1
	WASIR1
	WASIR2
	WDR63
	WIBG
	WNT1
	WNT8A
	XCL1
	XCL2
	YLPM1
	YME1L1
	ZBTB1
	ZBTB20-AS1
	ZBTB33
	ZC3HC1
	ZCCHC18
	ZDHHC11
	ZDHHC11B
	ZFP30
	ZGRF1
	ZNF134
	ZNF135
	ZNF165
	ZNF205-AS1
	ZNF257
	ZNF259P1
	ZNF268
	ZNF273
	ZNF320
	ZNF33B
	ZNF347
	ZNF510
	ZNF514
	ZNF528
	ZNF530
	ZNF566
	ZNF568
	ZNF569
	ZNF571
	ZNF594
	ZNF674
	ZNF682
	ZNF683
	ZNF720
	ZRANB2
	ZSCAN12P1
