# Supplementary material for: Integrated Analysis of Methylomic and Transcriptomic Data to Identify Potential Diagnostic Biomarkers for Major Depressive Disorder
Source: Genes (Basel). 2021 Jan 27;12(2):178. doi: 10.3390/genes12020178 (PMC7912210; doi:10.3390/genes12020178)
Supplement: Supplementary file 1 [file genes-12-00178-s001.zip › Table S1-S10/Table S4.xlsx]

## Sheet: 4636 hyper &3677 hypo 
Gene symbol of 8313 DMGs
hyper-methylated(4636)	hypo-methylated(3677)
WNT3A	RPAP3
VAC14	IKBKB
KCNJ12	TRIM10
SNX24	STOX2
MAFG	B4GALT3
TFAP2A	SLFN5
VTI1A	BCL2
THAP4	CUTA
ZNF764	ATP5G1
NID2	TCF25
CREB1	CEP97
PSRC1	PACS2
LRRC47	MTA3
LOC285954	KIF3B
HARS2	ATM
SMOC2	MYO18A
DPY19L1	LOC646498
DVL2	PASK
CORO2B	SPCS2
KIAA1383	DFFA
FBXL20	NCRNA00188
BEX2	LTA
ATXN3	SFRS1
GRB7	FAM53C
WASF1	MKL1
NUAK2	TNFSF9
SGSM1	TMEM205
TMEM139	VPS52
KRT86	NXPH3
C4orf27	PLK3
CNNM4	UBE2D3
COL9A2	HSN2
CYP27C1	DTYMK
LNX1	CDC23
AKNA	ZMYM5
SGIP1	GSTZ1
SYNJ2	LIMK1
C10orf107	HIST2H2AB
SLITRK3	IL10RB
C6orf1	ALOXE3
NAALADL2	FUT11
SV2C	HDAC5
HSPB11	PXMP4
FGF18	MAP3K12
ALG8	CASP8
DNAJC7	MGC70857
ZNF785	MYH9
CLDN6	SSTR5
FAM109B	MTMR14
CAMKK2	PRKAR2A
FUT10	ZNF211
TRIM47	CLCF1
MON1A	IGFL2
THY1	CD36
C1orf123	MED16
LRRFIP1	RPL38
LRWD1	POLR3K
C10orf58	ATOH7
ANKIB1	PSMB9
AKT2	KIAA1949
LMO7	ATP13A1
ATP6V0B	CRYM
SGK3	HIST1H1D
MPG	SMARCE1
ASB11	LRSAM1
KLF5	PTMS
LGALS2	NAT10
HDAC4	CALCR
SIPA1	EHBP1L1
TUBGCP4	2020-03-02
SFRP1	2020-09-01
ASB18	2020-09-02
RAB34	2020-09-04
EGFL8	PLEKHJ1
MTHFSD	BEST2
ANKH	ZNF829
KCTD3	NEAT1
UBASH3B	PILRB
HORMAD2	ODC1
MS4A12	COQ4
MLNR	SEC14L4
CDK4	FAM83D
CHTF18	NR6A1
NUDT4	SLC1A5
RNF217	NCK1
SMARCD3	MAPK1
HYMAI	CNOT2
BBS9	CHUK
ATXN7	MCM6
ZNF718	MB
XIRP2	NAT15
LOC113230	SGCB
LOC154822	TAPBP
LRDD	PTPRC
PXK	TRIP13
RCBTB1	USP47
MTL5	ITSN1
FAM49B	SMARCA4
DEFB136	LOC400931
EXTL2	BSCL2
TOR3A	DPPA3
C7orf26	SIRT7
SPON1	DYDC2
GPAM	RPS3A
KRT27	FAM71F1
EVX2	MTBP
MIR107	SLC47A1
TNRC4	ZNF560
GNPTAB	MSH5
MYH3	TMEM107
CILP2	FLT4
KCTD10	ORC1L
FABP6	PGS1
PDLIM1	KHDC1L
GOSR1	NAB2
EFCAB2	CARS
C2orf65	MAZ
TAF15	VSTM2L
LCE1B	FLJ26850
LY6E	RWDD2B
DBNDD2	VPS37B
MTFMT	C11orf87
OLFML3	SIN3A
ME3	MAPT
PPP1R13B	NUP85
SCFD2	SATB1
CNR2	KCTD2
PWWP2B	ZBTB1
PIK3R2	C1QC
EDARADD	ZC3HC1
MIR140	GPR125
ICA1	ZNF574
AVP	KIAA1147
CTDP1	OR4D11
FCHO1	PDCD1
CPNE2	TMEM219
TBCD	CDKN2C
DAP	IFIT5
NR2F6	LRRC41
IGF2AS	PCYT1A
FGFR1	CASC3
CDK15	IPO4
FLJ12825	SRRM1
MUM1	HMGCL
GDPD4	HSD17B8
B3GNT8	IQCD
BACH2	TAX1BP1
ACMSD	PSMD3
TBX4	CBFB
ZSCAN18	LTB4R2
ARHGAP27	HIST1H2AC
SAMD12	CSMD3
SRC	CHRM4
TRAPPC6B	PLA2G4C
HTR7P	ATP5L
SHQ1	FAM69C
DPY19L3	PCP4L1
PAG1	SLC35E4
PITX1	LOC285419
H2AFY2	TMEM145
LHFPL5	ITGAL
SOHLH2	HMHA1
TNS4	RNF8
TOX3	SBF1
PLUNC	LRPPRC
NCAM1	SAMD4B
COMP	GNAT1
SAMD13	CLK1
CHRNB1	SEC14L2
WNT10B	PAN2
CSNK1D	PRR14
CRABP1	FOXO4
PRO1768	RPLP2
HECW2	OLFM1
PRRT1	KIAA0895L
PHACTR4	DDX21
RNF207	MEA1
KCNE3	DMBT1
ZNF18	EML2
SPCS3	CDC7
KANK2	IRF8
KRCC1	B3GALT4
OPRD1	MEF2D
SNX9	ARL16
MITF	TESSP1
TMSL3	BCAS4
2020-03-01	TMEM88B
2020-03-08	DGKA
2020-03-11	PRDM14
2020-09-08	MIR483
2020-09-11	NDUFS7
2020-09-14	KAT5
MAL2	LOC145814
PSMD1	SACM1L
ORC2L	NUPR1
KIAA0895	CCHCR1
NPTN	HIST1H4E
NADK	CACNG1
WNT8B	BAT4
QPRT	H1FOO
ZNF462	TMEM66
C11orf9	LOC219347
MBD3	NDC80
RHBG	LOC100128977
PPP1R3B	PML
BEND3	ZNF350
REEP4	RNF4
DNA2	BCKDK
CAMK2D	SLC2A4RG
FOXJ1	KLHL28
COMMD3	C3orf32
DCHS1	SDCCAG1
LPIN1	COX5A
DEM1	MRPL16
RIN1	UACA
AP1AR	ZNF880
NLN	EIF1AD
SPATA17	RPA3
KCNK10	HYI
GALNT2	ENSA
MPP5	C20orf199
C18orf1	PTCHD3
CXCL6	C10orf79
LEKR1	BTBD2
RXRA	ZNF230
VSTM2B	SERPINB8
ARHGEF7	ZNF132
C3orf39	STX12
TBXA2R	UNC45A
RANBP3L	SLC1A7
CLN8	DNAH17
EFTUD1	NYNRIN
SNORA70B	DYNLL1
SNCAIP	RTN4RL1
TCHH	RPS15
ARRB2	JAM2
NKX2-1	PTOV1
RAC1	CLDN14
PDE6B	CDK12
NFIA	EPN1
TMX3	UTP3
TIAM2	RTN1
GDNF	ASXL2
PRAC	EHMT1
CLCN6	RHPN1
GJA5	MSL2
GRLF1	NETO2
ESPNL	ADNP
ERP27	PDE9A
DAD1L	CRTC1
MAPRE1	GAD1
LYPD5	FAM22F
AGPAT9	CACNA1G
DYSF	PGAP2
WDR86	SF3A1
SLC20A2	SYK
TPPP3	DNAL4
CCDC150	KCNC4
DDR1	PEX11B
RANBP17	IGHMBP2
SGPP1	ACTC1
FGR	TPSD1
BIN2	DDX17
ASB4	ARHGAP23
OTOR	RECQL
ZNF295	TP53BP1
BRAF	CYTH1
DUSP13	ADHFE1
TMEM5	SP2
TM9SF3	HSF2BP
MYPN	FAM83C
C17orf56	KIAA1530
INO80	KIF6
TEF	AKT1
FOXC1	UBAC2
NEFH	SIX4
RPL6	UBE2B
C17orf96	TECPR2
IQGAP2	CCDC94
SEC24D	HECW1
RSPH3	UCRC
MIR124-3	MS4A10
ERC1	MSLN
PHTF1	POLR2E
PARN	RSL1D1
SLC9A9	MIR1185-2
GCLC	PFN1
ILDR1	TBCC
CD2BP2	EIF3H
NTHL1	SRF
KCNA7	LENG1
ACSS1	PHF12
PSEN2	NAPSB
SPATA13	TCF7
FOXN3	MICB
HNF1B	SEMA3F
ARID5B	SNORD24
WWTR1	METTL3
HOXB3	C17orf68
CTSK	CYB5R1
BCAS3	AP4S1
LEAP2	LBP
WNT7B	MIER3
SCGN	TMCO1
LNPEP	LOC643406
CD248	CENPM
FAM65A	C22orf23
ESYT1	RAGE
EXOC5	FAR2
LRRC66	ZNF547
FAM131C	TIPIN
C1QL1	EPPK1
SLC22A18AS	COL23A1
SYNGR1	RBM8A
LPIN3	TMBIM6
TANC1	TAP1
ASB13	LPCAT3
SEC14L5	IL1F5
SMPD1	CAPZA1
ZMYND15	MGAT3
GNG11	STX3
CEP55	C1orf127
MAPKAPK5	EDNRB
POMC	SEC1
ZFP42	HSPA1B
CUL1	ANKRD42
PTCH1	AKNAD1
SIPA1L1	GNL3
EMILIN2	BRD2
PYGB	CD4
ATP10A	HLA-DPB2
PRKCA	LFNG
MYO19	HIVEP1
SYCP2L	PDIA2
FBXO21	ZNF224
ATF7	COL20A1
KCNJ1	IPP
H2AFY	PIK3CD
DUSP6	ZNF776
GIGYF2	RBBP4
ELSPBP1	BNIP3L
LIN7A	IKZF1
KIF19	KCNN4
ZNF608	LOC619207
EEF1E1	MED20
ALCAM	POLR2G
DEFA6	GPRC5B
FAM190B	NLRC3
GCA	MIR1178
FGF7	TUBA1A
RRN3P2	HHLA3
KIF5A	OR52B2
TRPV4	SEC11A
ANG	NDUFB10
GMDS	KIAA1737
HEYL	ZNF564
OXT	E2F3
DCP1B	CCDC114
C3orf77	C1orf177
RNU5E	NANP
EXT1	ZC3H11A
ACLY	MAST3
PPM1F	KRT25
LPAR1	OBSCN
STOX1	CATSPERG
GPD1L	PPP3CB
SLC25A33	GTPBP3
XPO7	SEC14L3
VCAN	CCNL1
MIR495	KLHL21
WDR12	PIGT
GPR133	HGS
CCDC102B	GMEB1
TRIB3	KALRN
HSPB3	PCDHB5
RPP25	KCTD18
HMGA2	MGC23284
RAI1	HECA
SLCO3A1	IL17F
LOC100129034	PTPN7
HOPX	TAF11
TRAF7	ARHGAP22
MATR3	FAU
BAZ2A	SFRS5
PTPN14	SLC12A3
FLJ90757	SNRNP25
NEUROD1	RGS20
LOC285768	STK11
HLA-DOB	NDUFA11
SLC2A6	MCL1
SQLE	MORN1
SLC6A16	MCM7
REG4	CORO1B
OR4D2	TRIM54
SLFN12L	AMZ2
SGK1	PUS1
MYL12B	DPYSL4
ZMYND12	TAS1R3
C22orf31	UGGT2
CLSTN2	BDNF
ADORA2B	ZNF581
FAM149B1	IGSF9B
MOGAT3	SLC46A1
TTC25	OR10J3
ATG4D	DNAH10
MGAT5B	TOP3A
TMEM45B	SNHG12
PSD	KRT18
GALNT7	HNF1A
SORCS3	MCM8
ELMO1	LIN37
CHCHD6	HEATR1
SYNJ2BP	UTS2
CLASP2	GPX4
TICAM1	ZNF260
C16orf87	TNF
AXIN1	ABCA2
SLC7A4	HEATR6
FOXK2	NACA
EPR1	CDSN
TNR	TPSG1
TUG1	TMEM59
GNAO1	DCTPP1
TMPRSS3	NUFIP2
CALR	ATF2
CNPY1	MLL
CACNB2	RAI14
DKFZP434H168	HIST1H2BK
FOXD2	DAGLA
MAGEC1	COASY
SNORD116-9	CNN2
B4GALNT1	PNKP
SLC25A44	CD300LF
KCNH5	MED1
PNKD	BLOC1S2
UCN3	ZSWIM5
GRM8	GPHA2
FGF20	GABPB2
ABHD6	FSIP1
AGA	LPHN1
LHX2	NUP62
LRG1	UBE2Z
TUFT1	GGA3
ADCYAP1	GPT
PLD4	ARHGEF1
LTBP1	DNMT1
PTK7	GNB1
POLR1E	HLTF
SIGLEC15	EFCAB5
SOLH	IFIT2
SALL2	PSMD4
IL6R	PPP1R15A
INF2	MIR150
FAM135A	NR2C2AP
ARHGEF6	RAPGEF1
TSPAN5	FSCN3
RAB6B	PIGF
COL28A1	EPHA10
CSDE1	TMEM126A
STARD9	GPR113
C13orf31	ANKRD35
MYO15B	C6orf47
GOLSYN	EYA3
RBMXL3	POU4F3
PCDH9	TTLL8
MIR199A1	AP1S2
NFATC1	PDE6D
MIR374A	KIFC3
SC4MOL	ARRDC5
NEURL3	MAP1LC3B2
TNFRSF19	CDX4
LMX1B	PPFIA4
ENTPD3	SLC2A11
TTC15	PXT1
C11orf2	RAET1K
EMID2	HSPG2
CHST1	HACL1
C1orf130	SLC34A1
POM121C	IFITM1
C20orf196	HNRNPC
LY6G6F	PA2G4
AP1G2	ERCC5
ADCY3	RHOD
CCBL2	HIST1H4L
TDRD1	ALKBH5
DHRS3	TXNDC11
GALNT6	COPZ1
PPM1B	NAP1L4
FAM54B	ANAPC7
LOC100128811	ZNF649
TAS2R10	GBP4
PIAS1	ZNF749
C1orf106	DRD1
NHEJ1	CIZ1
C14orf93	KIAA0195
OSTalpha	MYST3
NCRNA00167	FAM109A
TRIM9	MICA
GPT2	GABRA5
PM20D1	DCAF8
AP1M2	ACR
SYDE1	TMCO4
TXNL1	CYB5B
CARD6	KIAA0892
NR2F2	KLC4
GALNT10	NCRNA00111
MYCBP	FBRS
JARID2	SERPINB9
CPNE9	TSPAN32
FLJ32810	APEH
BCL2L15	MAFF
SNCA	PSG9
SMPD3	ZNF141
GZMA	HIST1H4A
GATAD1	UCN2
HAL	TMPRSS4
ARL8B	CADM3
TBC1D4	ITGB4
NCAM2	SFT2D3
DDAH2	C12orf57
ZIC4	BAT5
KITLG	SNW1
AGL	ITGA2B
DUSP3	ICK
WNT2	ZNF557
CCDC40	ZNF570
SFRP2	ARPC4
SELI	TNFRSF4
LMCD1	FKBPL
VANGL2	SLC34A3
PXDNL	APOB
SLC2A12	PSMB7
DSTN	TIAL1
TMEM64	AIMP2
NPHS2	OSM
RASGRF2	DHX34
ZNRF4	USP15
MLLT1	C10orf76
GRIK1	ZDHHC5
GRM7	TG
SLC16A11	FBN3
SDCCAG8	EDEM2
MBP	ACOX1
DUSP27	NOS1
MRPS35	WDR53
GFRA1	CYP11B1
ZIC1	RNF183
C16orf73	PRMT1
HOXB13	KIF15
SLC35C1	PRKCG
BTBD9	EPB42
ZFPM2	MLLT6
PACSIN1	C20orf71
MYH11	ELAVL3
MBOAT1	KCNE4
TLR5	CA12
ZNF157	GNB2
HPCAL4	CELSR1
PTPRU	TMEM80
ANKRD5	KCNJ4
SORT1	ABCF2
ASPHD2	DNAJC28
SHC4	RPL18AP3
CCDC88B	CWF19L1
MGAT5	ISY1
GDAP1	JMJD8
POMGNT1	ADAM33
C7orf38	TAF7
CRH	SIPA1L2
IGDCC4	GAS7
EEF1A2	SFRP5
SRBD1	INTS2
EMR1	MRPS7
GRIK2	RHOU
MRPL13	TMEM150C
TPD52	LMNB2
LRRC1	FN3KRP
SPEF1	SMURF1
VENTXP1	NIPSNAP3A
HSD11B1	CCDC69
CCDC102A	RNF167
DZIP1L	CORO1A
HLA-G	C17orf62
RIN3	PSMB4
DLX6AS	KIAA0101
SLC12A9	PNMAL1
BTAF1	NAGS
SSTR3	LY9
ODF3B	ZNF341
IMMP2L	OR2A14
DNAJC12	OR1E1
C14orf182	QPCTL
TET1	RBM6
CDKN2BAS	MIR1179
ZBTB9	LOC729082
C9orf167	GLTSCR2
VWA5A	USPL1
KCNT2	GATAD2B
HMG20A	WDR82
C17orf101	HIST1H1E
TTLL6	CRIP3
USO1	FAM103A1
C20orf200	MYT1
PRKCQ	OR10G2
MED26	HLA-DQB2
TM6SF2	NLRC5
CARHSP1	C11orf20
LOR	DPM3
ZSCAN5B	ZNF468
PLEKHA5	ARHGDIA
EFEMP2	RPL23
SALL1	S100A4
CD151	ARF1
LYRM4	ZDHHC24
ATP6V1C1	KIAA0907
CSNK1G3	SLC41A3
FAM113B	SCARNA2
EPHA2	PRSS42
PRAP1	KRT79
MIMT1	RCN3
CLC	TRIT1
EPHX3	C19orf76
STK31	ENKUR
PAN3	FCRL5
RSPH6A	RAB11A
FAM168A	ABI3
GPR110	LOC728264
DGKG	ADM2
MAP4K5	CYP4F22
FAM5C	RPRD2
C10orf128	GBAP1
VAX2	PHF5A
RIMKLB	RAN
BIN1	DDX23
KCNH1	ZNF573
DGKZ	LOC222699
XPNPEP3	RCAN3
SERPINA12	LOC286016
FBXL17	LOC100216545
PEAR1	UGT1A10
LOC284837	COG3
ZNF391	ZBTB32
SDR16C5	TMEM105
LOC647309	CBS
KLHDC9	PPPDE2
FAM190A	MLL5
C21orf67	ZNF193
DTX3	GMFG
SPAG6	ELAC2
RASL10B	VASP
PRPH	GRK6
GLDC	OAZ2
RNF10	GRB2
KATNAL1	TCTEX1D2
HMGXB4	PLA2G16
MAP4K2	VTCN1
ADAP2	PKLR
COL4A2	H1FX
LASP1	MORN4
FGF8	HIGD1A
ATP6AP2	WIPF2
STX16	KIAA1191
ARL10	OGFR
C11orf53	C6orf15
TDRD12	EPHA8
RMST	DIABLO
STMN2	BAHD1
CARD11	SNORA10
NPHS1	TMEM215
CLYBL	ATPIF1
OR2F1	KIAA0232
MXD4	KLF1
OR5AK2	HIST1H3G
IGFBP2	DLK1
NCOR2	PCDHA12
ARTN	MEPCE
PPP3CA	GABRR2
FEZF2	FAT2
TEX13B	GMIP
ARAP3	TULP1
SPINT2	LETM1
RBM20	CTU1
TRIP10	TUSC4
TUBA8	PDGFA
SOX17	KRR1
SLIT2	PLA2G4A
INPP4A	WFDC8
WDFY3	HMOX2
BCAP29	TRPV3
FGFBP3	RRAS
MIR133A1	CHD8
GPR172B	ZNF217
LOC157627	ARL5C
ARPC5	PNLIPRP2
SNX27	H3F3B
GSTCD	VPS29
PACSIN2	UBR4
HCG22	DKKL1
PPT2	DCAF7
LTBP2	SFRS18
C1orf122	C15orf38
TRIM13	ULK4
RALYL	SLC22A7
NR1H3	IL32
ABCB9	MAP4K1
UTRN	WDR6
EPB41L4A	C6orf52
S100A7A	TARBP1
WNT10A	EXD2
TBC1D5	SLC26A4
MYLK	PNPLA7
G0S2	SPHKAP
MIR589	RNF34
MIR1976	LILRB1
C1QL4	RABEP1
TMEM132C	ZSWIM3
PDHB	PSMB8
PCSK9	H3F3A
STARD4	MRPS15
MPP6	NCRNA00162
HSPBP1	JMJD5
CDK2AP1	DFNA5
FRMD5	C22orf28
GALNT3	BUB3
PLCB3	GNRHR2
SCARB2	RRP15
NPM2	ELF3
AACS	DCLRE1B
LOC100130872	C1QTNF1
PRRX2	RPP21
KIAA1267	STRADA
ZSWIM6	RPS11
IPO11	TMOD3
BMP4	EHD1
LIG1	EFHD1
JAZF1	ALDH16A1
LOC100129354	STAT3
PPP1R1B	CDC34
CLEC4A	PRPF38A
MKLN1	PLOD1
IL17RE	NUBP2
KCNIP4	SUSD2
ZNRF2	FAM41C
KLHDC10	PLEKHG4
ATG2B	SH3TC1
PRRT2	CSNK2B
PLCXD3	BCL7A
TMEM11	CSNK2A1P
COX4NB	LOC100130093
DHDDS	C13orf27
SLFN13	ZNRD1
MYO3B	PLA2G4E
RECQL5	HDAC1
FCN2	PTPRO
GNPDA1	SPACA1
DIAPH3	ANXA7
LOC344595	LGI4
PICALM	HMGN4
FAM18A	YIF1A
C2orf69	SPTY2D1
SCUBE1	FADS6
NUFIP1	NFE2L2
SIAH3	C14orf64
S100B	ABCE1
CDC42EP1	DPAGT1
ACOXL	DACT3
DSC3	MESDC1
FREM2	BATF2
SNORA60	AGRN
ODF3L1	STEAP3
CCL24	SLC5A8
YWHAZ	SLC4A10
SOX9	MYEOV2
HS3ST2	GAA
MIR453	ZFYVE26
LRRC43	CD84
LTBR	DUS2L
USP28	HIST2H2BE
SPAG16	EIF4A1
KIAA1804	ANAPC11
RXFP1	STYX
GBX2	C1QTNF5
WFS1	KCTD19
SLC22A5	GNAI2
ESRRB	C16orf81
MUC7	KIAA1244
SYS1	C14orf180
SMTNL2	ADK
MIR639	KBTBD3
NEU3	ICMT
PDE4DIP	GPRC5C
TTC17	UBXN6
CAB39L	POLRMT
CD302	ETV3
CSNK2A1	CCDC151
NLRP12	C5orf45
GRSF1	ZKSCAN5
TMEM38A	C7orf68
CCDC148	TRAPPC4
PIBF1	CALCB
GGA2	SPEM1
RUNX2	SUPT5H
RAB15	ETV5
YPEL2	DAPK3
DLG4	MIR134
SCGBL	GTPBP1
LRRTM4	RPL13AP5
KRT38	CIDEC
SKAP1	MORG1
NPBWR1	NDUFA9
WNT9B	PCNXL3
LOC285550	CD55
COL4A5	BTBD17
SEMA6D	FGD5
AZI1	SYF2
SEMA6B	PHF15
P4HB	EEF1G
TMC1	PIM3
KCNK15	SNRPA
TSEN34	TJP3
KIAA1033	UIMC1
RBBP8	TCHP
PCDHA6	ABCG4
PLXNA2	C3orf25
MRPL52	RSRC2
FLJ37453	CDK10
SIM1	KCNN3
TRAPPC1	NEK2
SLC48A1	RIMS3
TMEM56	OVOL1
POLR2A	JAKMIP1
MIR635	VPS39
KIAA0247	ARID5A
ATG9B	MIR522
ANKDD1A	TMEM79
PAK1IP1	TRIM37
ESPN	C15orf23
GTF2H4	DNAI2
TSPAN4	MTMR4
SYNC	HIST1H2BG
ALDH7A1	MIR147
DNM1L	LOC150185
CEACAM1	CCT6A
MED23	SCLY
TGIF2	SCNM1
DCC	BLOC1S3
VWA1	PLEKHH2
RTN2	FZR1
ZNF717	TRPV1
ABCC11	CBLL1
A2BP1	RBM4
TSSK3	CREBZF
CSF1	EIF4A2
FAM124B	PYDC1
TCF12	LOC388428
C1orf190	EFNA4
C12orf76	TOB1
GJC2	TMEM67
TLX3	KDM3A
WDR8	PANK2
SETD8	STT3B
PSG5	GALK1
WDR90	TOP2A
CCDC141	KCNG2
POLR2C	TDRD9
C5orf62	TTC30B
ZNF490	KIAA0528
ACACB	HCN1
PDXK	C22orf24
RAB11FIP4	FITM2
RPS19	WFDC10B
FAM49A	IGFN1
ALS2CR4	EIF6
CLCN7	C1QTNF9B
UBE3C	DNPEP
SNORD115-17	SH3BP1
PGBD1	ZNF595
PXDN	LOC100130017
OPRM1	STAMBP
RBM24	GNAI3
TRPM2	ATP5G3
PEX7	GADD45B
CA9	AMIGO2
RBBP9	C1QTNF2
FES	CMTM4
SAMD7	OGFOD1
LHX9	RPL10A
PCDH10	AARS
NDRG4	MED11
NDRG2	NLRP11
KLF7	SERTAD3
WSB1	SNORD32B
GULP1	BTF3
LBX2	RPS12
TGFB1	KDM2A
GUCY1A2	DR1
ZBTB8A	C20orf85
RNF13	RELB
C5orf32	SUNC1
GPSM2	ZNF235
RGS10	BCCIP
LIN7B	GCDH
RGS8	HIST1H2AL
MOG	TBC1D8
ZSCAN4	C3orf45
CPNE3	RNU12
ZNF529	INTS9
DLL4	TBCB
MLC1	TSPAN12
L3MBTL4	PNPLA6
DLGAP3	KLF17
PITPNA	ADSL
FOXA2	EBI3
JUB	BRIP1
GAL3ST3	ATP1B2
GABRA6	DDIT3
RAD51L1	RPAIN
TPCN1	LOC100132354
LIPE	GRM6
ICAM1	ZNF114
NCL	AGFG2
SCG5	AQP6
ZNHIT1	ZFP91
TGFBR1	GPR162
RMND5A	KPTN
NOP58	OSBP
IL1B	HLA-DPB1
DEPDC1B	VAMP4
NKX2-5	SLAMF1
C14orf105	MIR451
FAM178B	GARS
C1orf173	LOC646851
ZNF543	XRN1
ZC3H13	ANGPTL4
CRIM1	ASAP2
DCAF17	SNX3
PYCARD	FOXN4
LOC254559	TOX2
SLC17A7	C7orf10
LHCGR	PIM1
ERRFI1	KLK4
MARCO	BCL2L1
HLA-DOA	ZFYVE27
SAMD14	MIB2
TPRKB	RAB5B
TYSND1	TNN
GALNT13	SFRS3
TDRD10	ZNF467
MAP2	TBC1D22A
GIPR	TCTE3
GNMT	ADH5
GALNT5	MYCL1
TBX5	MAPRE2
SPINT3	TMEM88
WWP2	HYAL3
FAM169A	FLJ39582
KIAA1549	NUMBL
GPER	SLC7A6OS
C2orf3	G6PC
RFTN2	MGC14436
SNCB	RFX2
VENTX	SLMAP
DUSP18	SYCE2
DYNC1I1	NAA16
C4orf43	ESR2
CLDN1	GUCY2D
BPHL	KLK11
RHOBTB2	ZNF585B
HCN2	PNPLA1
FLJ22536	FLJ25758
BAI2	S100A1
RPLP0	CDC27
FBXO44	SH2D2A
ANGPTL1	PVR
H2AFV	ZMYM1
GEM	RNF126
MYO1C	TPCN2
BRCA2	TNFRSF1B
UBTD2	DAND5
DCTN4	TNPO2
TTL	A2M
FAM138D	NCRNA00095
SULF2	FANCI
TMIGD2	ALPP
TAAR3	KCNA10
SCARNA12	ATL2
ROPN1L	PLIN3
BMF	EBF2
PCNXL2	NDUFA12
ZBTB34	DDX5
MYO6	E2F2
GOLT1A	MYCBPAP
CDCP1	C1orf43
ZNF107	ASPSCR1
FAM149A	PLA2G1B
STX1B	RAD52
PANK1	OTX1
CDH1	SPATA6
ARSA	MEGF6
LRRC56	PLA2G15
WDR48	CGREF1
PTPN2	CRAT
ATP8A2	PRSS48
SVIL	TNFSF13
PRH2	POTEA
C1orf161	PRLH
TMPRSS6	CEBPZ
SLC6A18	EEF1D
ARMC2	TEKT5
C1orf204	PGLS
TAGLN3	ZFYVE21
SPG7	MAS1L
HLA-DMB	MYH16
CPEB3	COX6A1
USP43	TLN2
PPFIA3	TMEM82
TMTC3	TRAPPC5
DTWD2	LYRM7
PECI	THADA
PREX2	MIR219-2
NDUFA4L2	NAPSA
PFKL	WNT6
KRT1	NDN
TBL3	DDX27
PPAP2C	DNAH2
IDO2	PLA2G2A
JDP2	SLC45A4
TTC21B	FUBP1
IGFBP4	TP53
WNT2B	STAT6
TSPAN8	C3orf19
NEBL	SLC25A24
BMP7	MLN
HNRNPU	TIGD2
HYAL2	TMEM185B
RAPGEF3	C1orf85
HEATR7B2	ADAM18
ZNF609	CASKIN2
LAYN	ISCU
FIGLA	GSDMA
FBXW9	LOC100133991
KRAS	WRAP53
GFPT2	PPY
CLIC5	AP1G1
C1orf162	IFRD2
HVCN1	KLK10
NEUROD2	DENND1A
MTA1	GGCT
MIR620	SH2D4B
ZNF714	U2AF2
CCDC85C	MIR142
ADARB1	RPL13
PRLHR	PIK3CB
SMCR7L	PLEKHG3
DERA	ILK
C10orf26	NLRP4
ENGASE	RNGTT
ZFYVE9	C12orf53
ERBB2IP	SFTPB
KRTAP21-2	ADAM19
PDXDC1	ZNF252
C3AR1	C10orf41
NTSR1	THBS2
TMEM68	TM9SF4
RNASEH2B	GRAMD4
RORB	TRPC2
PAICS	NPSR1
KDM1A	HIST1H4F
UNC93A	C8orf46
PCDH11X	LAMA3
CHRNA4	LOC100189589
GLMN	MIP
NEK3	CLDN18
SH2D4A	LCK
KSR2	C16orf45
SCRIB	FLJ43663
TOLLIP	CALM3
MATK	ARHGEF19
FREQ	C17orf95
SNORA30	MIR665
GP6	PRKCB
PURG	TNFAIP2
DUSP11	ARHGEF16
RACGAP1P	UBE2H
ZWILCH	USF1
LHX1	NTNG1
ZNF660	CLIP2
PPP1R14A	CHCHD1
FAM193A	UBE2L3
CYB5A	SKIV2L
RGS22	WRN
PAX6	C7orf52
SNX22	CTDSPL
PARVA	MIR192
CC2D2B	LRRCC1
TGFB2	FAM174B
CTBP1	LY6K
SDR16C6	MDGA2
GRHL2	U2AF1L4
KCP	VPRBP
LPPR3	USP37
PTPRR	CACNA2D4
C16orf52	WDR36
CHMP1A	ATP5SL
GPR1	INS-IGF2
UBE2E1	TACC2
CDH8	SCGB1D4
VIPR2	PRODH
PMP22	MPV17L2
N6AMT2	TMEM69
FUT2	C6orf136
PTPRZ1	KCNV2
PPP1R12A	NFASC
PRDM13	PDE11A
LOC400043	IER3
TAS1R1	C14orf43
NMBR	MRPS14
PDX1	CYP2E1
RNF125	CCNB2
TRAM2	MDH1B
MIER1	OR1B1
PKNOX2	BSN
FAM71D	WDR91
GUCY1B3	SLC25A18
TMEM26	HAS3
FAM170A	IVNS1ABP
PI16	OLIG1
RGS7	B9D2
TMEM99	EIF4E
CSPG5	TMEM161A
PTK2	SLC25A17
C4orf49	TENC1
SLC6A19	KIAA1683
LOC200726	MRFAP1
UBA7	SEC16A
ZMAT4	LOC90246
PHTF2	TNFAIP8
MOBP	GPR45
HOXA4	MPP3
TLR4	PRIM1
SSBP3	MST1P9
C22orf45	SRRT
LOC221710	PCDHB13
PFDN1	MIR1908
C17orf103	TMEM106A
ZCWPW1	TNFSF14
MTNR1A	GOLPH3L
SCNN1A	KCNIP1
SYCE1	ZNF540
HEATR4	LHX3
CCNI2	ARHGEF2
C17orf102	RNF111
CLOCK	PANK4
TTLL11	LRFN3
KIAA1543	FAM69B
MOSC1	LMF2
PGM3	RAB3A
OOEP	RPL23A
CIDEA	FASLG
CD109	NRTN
CTSA	CD8B
TNS3	WDFY2
CA13	NBEAL2
CEP57	IFI27
ZFP106	SIGLEC8
KIAA0495	STAM
WRNIP1	HFM1
OPRK1	C4orf22
KRIT1	EPHB2
STXBP2	BICD2
MARVELD1	LOC728743
NR2F1	SLA2
SLC7A5	FBF1
LOC100130933	SPINLW1
TTC7A	HCG26
REPS1	NPAS4
CDH11	SCGB3A2
MMP11	ITGB1
FCN3	LOC153328
PDE6H	ABHD3
ELAVL4	MOBKL2A
CRIP1	C19orf6
SESN1	RNPEPL1
WDR45L	PCSK1
CTF1	CDC25B
ARSF	TOP2B
LOC201651	PSMB10
SLN	TMBIM1
KRTAP10-3	CAB39
TBX2	FAM100B
RHOB	ATP6V1B2
BOD1	CACNB1
NOTCH1	MATN4
FUT4	RAB40C
GAPDHS	GOLGB1
FAM98B	TIMELESS
MIR130A	MYO15A
TMEM108	HLA-E
CDK13	PIK3AP1
AMFR	CPNE5
KIAA1409	RANGRF
ADNP2	TMEM111
CYR61	LOC100188947
MIR206	PPHLN1
SLC6A17	KLF11
FARSA	ATP8B3
LMAN2L	ZEB1
EPB41L1	NCAPH2
CADPS	CLIC4
NALCN	SIM2
ATP13A4	HACE1
SLC17A9	PCDH24
LOC388588	KIF26A
LOC100129637	AES
OR5D18	TCF3
SPTBN1	C1QB
FGF3	CDK5
ASAP3	GNB1L
TCIRG1	PTPN12
TMTC1	KREMEN2
C17orf53	MRGPRG
CLDND2	NGB
COPS8	C13orf36
EPHB1	ZBTB46
ADRA1D	TAPBPL
MORC4	ALPK3
PRELID2	SDCCAG3
ARID2	FAM188B
HMGB4	KCNMB3
SYNE2	OR7E37P
EPHA1	ZNF766
GSG1	TFCP2
NCR3	ITPK1
IL17A	MYH6
MEX3D	TMEM49
SPOCK3	CCDC57
UNCX	STMN3
TMEM132D	CSMD2
CRHBP	NDFIP1
MIR181D	EIF3E
TFDP1	CCNG2
ITGBL1	EXOC7
MIR1256	C1GALT1
RGNEF	ST6GALNAC1
SP8	SNAP23
KLHL8	GDF9
FRMPD2	SLITRK2
GCLM	GTF2B
APLP2	ANTXR1
GCET2	MMP3
MNAT1	EGLN2
ASAM	KIF21B
SLC26A5	BAI1
EMX1	DCP2
TMEM163	RMRP
SLC16A7	ZNF689
ARGFX	COL27A1
PABPC1P2	ZNF121
SEPHS1	RP1L1
CYB561	DHRS7C
SCN4B	AHSP
CCDC149	FNBP1
BEST3	MCAM
ATP6V0E1	IL2RA
GATA2	ORAI3
GPR56	SDK2
SNAI1	ADRBK1
ECEL1	RPA1
PPP1R3A	BAP1
OSR2	GPR3
LRRC16A	PAIP2
BPTF	HOXB8
CNNM1	RPL22
C3orf22	PADI4
OR1L3	SNORD116-4
PLEKHO1	SLC30A3
PEX16	IL4I1
SOX7	AP3D1
ZNF207	LOXHD1
TSNAX-DISC1	CDC6
MUPCDH	GGT6
MCOLN2	KIAA1279
PRTN3	CCDC42B
CD93	SNX19
CCDC80	PSMD13
CCDC36	ZNF134
PF4V1	PRKAG1
ANXA3	RASD1
ESR1	LOC100302652
TMCO3	NAP1L5
SLC32A1	CLCNKA
SNX32	MIR423
ADORA3	SOCS3
SEMA4D	MRGPRF
PHYHIP	JMJD7
MS4A5	TLCD1
LOC168474	WDR17
RAB3IP	ELMOD3
NGFR	TMEM143
SEZ6L2	USP7
NRSN1	OR6N1
UNC5D	VPS33A
C5orf48	HR
C7orf53	PRM2
EFEMP1	LRTOMT
RGL3	ADCK4
LILRA4	DDX6
RAB42	TAF5
C19orf33	SLC25A46
RAB11FIP1	TLE4
STX18	DDX60
HOXB4	ARPC1B
NOL8	KY
APPL2	TMX2
PDLIM3	CHEK2
PRSS12	FAM83H
CHST10	LRRC4B
MIR10A	RLTPR
NELL1	DEDD2
KCNA6	RIOK3
TSGA13	LSS
ZNF212	ARFGAP1
TBR1	UBASH3A
TMEM132E	C22orf32
UNC50	PKP3
DAPK1	EPS8L3
RBM16	RNF19B
NEDD9	ZNF284
C11orf85	GOLGA7B
ITGAE	LOC641746
HSD17B11	CALML3
ACTR3C	ZNF143
DDX1	PLXNC1
PAOX	C22orf41
SHD	SH3GL2
DCAF5	FBXO28
BCL6	PKMYT1
C10orf131	FAM161A
PLCG1	C9orf142
CACNA2D1	CD5
FBXO39	PEG10
CLPTM1L	IFT172
RAB12	LMAN1L
SLAIN1	RPL28
YY2	OBFC1
SNRPN	ITGA1
TGM5	CYTH3
TBC1D9B	MUC21
DTL	GPRIN1
THAP10	CCDC154
FARP1	PTGES3
ATAD2B	TESC
KIAA1274	CLPB
TBC1D1	ALG10B
ARHGAP24	CAMTA2
EVX1	CCDC15
SOX18	PRIC285
STXBP5L	C20orf166
ATL1	IL16
OPCML	GGT7
C16orf72	RAB17
SREBF1	C1orf31
PID1	TREML3
SSH1	FAM162A
C17orf91	TRIM56
TMEM200C	LOC100128071
MAP1LC3A	EPX
PIK3C2B	CSF3R
DSCAM	OSCP1
OR4M1	SNHG4
WWOX	CLN3
KL	HIST1H2BD
BAZ2B	SLC25A35
CTAGE5	VIL1
PLEKHM3	SCN10A
TAF2	CHMP6
C22orf30	TTLL1
DNM3	ZNF202
FAIM	ITGA7
FAM82A2	FKBP11
IER5	SPAG4
TCEAL7	APLP1
ANKS1A	FANCA
KPRP	PLIN4
MTNR1B	PREPL
MACROD2	DNAJC27
UHRF1BP1	GPR37L1
DOCK10	ASPDH
WDR33	MYO1G
ATCAY	MOGAT2
MMP14	TRIM41
DENND2D	OR5AU1
TMEM51	CEACAM6
APOBEC1	CYMP
EEFSEC	HELQ
NLRP3	SLC1A4
PHACTR3	SLA
IQSEC1	BACE2
FHOD1	PRKAR2B
HAT1	DSTYK
HTR3C	STAT1
CPA6	NOP14
PPARGC1A	GNA13
SMN2	ABLIM3
LOC100302401	PDE5A
DPYS	FAM127C
R3HDM2	MUSK
TTBK2	UNC5C
LRRK2	RTP1
TRIM27	RHOT2
PKD1	RPS4X
INTS6	MRPL20
MFSD6	BSDC1
CD14	ZNF347
PBX4	ESD
SSFA2	KLHL20
ZDHHC22	CYP1A1
BEAN	FAM133A
SRGAP1	UTP15
BLCAP	NDUFA2
TEX11	MAP3K7IP1
LMAN2	ATP4B
MBD5	MASTL
HEBP2	TMEM44
FLJ46111	WFIKKN2
ZNF354B	ACPP
PAX5	HTR6
SUV420H1	CD28
RAB13	MIR662
FLJ23834	PSORS1C3
AK5	FKBP1B
KLK9	AOAH
MAPK8	B3GNT4
FLG	HSPA1A
GFPT1	LCE1C
OPN4	MEGF11
KIAA1522	WNT1
CBLC	PTPRCAP
HOXD8	SFRS7
LRRC33	C11orf51
THBS1	CBX1
LOC401127	CYC1
KRT7	IP6K2
LRP4	C1orf170
TMEM178	ATF4
ASB14	CDKN1B
GLRX2	C8orf79
ADCY9	GPAA1
LUC7L	AOC3
STK10	GATAD2A
LSM6	TTLL12
C16orf55	LY6D
LRRC36	NTN1
SLC30A1	CITED2
BTN1A1	TAF6
NFATC2	PCDH1
TP53I13	PARP10
ADCY7	KIAA0427
SLC27A2	TP53AIP1
MSRB3	PKD2L1
SNORA2B	EI24
ARFGAP3	ENPP4
KCNB1	LOC100128788
CHCHD4	THEG
C12orf43	LRRC8E
CHN1	TSGA14
ISG20L2	C19orf40
TTYH1	CD8A
RNASEH2A	NR2C2
PPBPL1	IRF2BP2
DCTN2	SLC39A13
SENP7	SKIL
NEFL	RSPH1
LBXCOR1	GRP
MAEL	PGLYRP3
ZNF705G	FLII
LTC4S	RPSA
DLX2	HIST1H3D
SF3B3	ANKRD34A
EFNA5	ERLIN1
KLF2	KIAA1826
HOXA13	MLST8
NGF	ABCF1
MEIS1	SFMBT2
ATXN7L2	MGAT4C
TRAK1	KLK15
LOC100192378	CELSR3
FUT6	MYNN
KCTD9	SLC45A3
KLK13	NMNAT2
TMEM176B	QRICH1
MMRN1	APOC4
ASPH	NKPD1
IFITM5	GPR37
JAKMIP3	BCAM
GHR	TMEM104
CPM	STAT2
SNORA38	SH3PXD2B
CSNK1E	ATXN1
PDLIM7	ATP6V1F
WDR26	IL2RG
SMARCAL1	CTR9
UBE3A	FAM189A1
NSMCE2	INPP5K
BAIAP3	GAS5
EEPD1	PTPRS
GLT1D1	TEX2
TIE1	TIRAP
CCND1	NDST1
LARP4B	DNMT3L
C11orf31	RAB11FIP5
MBNL2	SGPP2
GYLTL1B	CRELD2
TRIM17	VAMP2
UBA5	HSD17B3
PLEK2	CXXC1
ZNF702P	IGFL4
DPF3	SNX5
ARHGEF3	MOBKL2C
LRRC2	CDON
FAM83A	FAM132A
PAK1	ATP1A2
PIK3CA	NARG2
GRHL1	CPXM2
LOC152024	CD63
SMURF2	HSP90AB1
MYH2	C9orf71
OR9G4	HCFC2
MFHAS1	COBRA1
MEIG1	PREB
HOXB2	KLHL30
LMO4	TSPYL6
ESYT2	DCAF16
ANO4	CHD4
ZFAND6	C3orf72
LOC646627	CYP2W1
PHF20L1	KIF1B
VGLL3	DUSP2
NKX3-2	SLC43A2
TUBGCP2	LIF
SPATA3	ZNF577
C11orf42	SEMA7A
GIMAP7	CAMK1D
TCEB2	RPS5
RTEL1	METTL8
KRT222	BCAR3
GPR6	ZC3HAV1
ZNF696	ABCB8
INCENP	PEX13
PLEKHA1	RPS26
ANKRD2	MIR770
PPP1R10	CDC42EP3
ADCY8	DENND2C
C3P1	MIR200B
LRRC49	CKS1B
FZD10	LIN52
FGF2	SNRNP27
PRSS16	AP2A1
DEFB116	HLA-C
OR6B2	RNF175
RFTN1	SFRS15
LCORL	HOXD1
PSD3	CREB3L2
GPC6	THTPA
ULK2	HBXIP
AVPR1B	ARID3C
RASIP1	NDOR1
C5orf51	C1QA
C17orf71	SH2D5
SERTAD2	FAM20A
IL5RA	SNORA26
ARL15	MGC16703
CBLB	FUT5
HYLS1	CCDC134
RTKN	FAM5B
FLJ32063	LILRB4
KCNJ5	MIDN
SCUBE2	TSEN54
CNOT4	TBC1D23
RNF145	C10orf140
SPSB1	HCK
ZNF716	TCF7L1
ATRIP	MMP17
PAQR6	APOE
RNF130	SLC17A4
MIR1207	CORO6
C5orf33	HIVEP2
USP32	PPIL4
NFKBIZ	OCLN
DPY19L2P2	APH1A
SNTG2	C1orf158
GSTM2	C21orf70
GPR180	NPS
SENP5	TXNRD1
CD70	UNK
SH3RF1	COQ2
KRT72	ZNF461
TSHZ3	VAT1L
TMEM135	MDC1
TBX1	ZNF841
PHC2	EFNB3
VKORC1	THRAP3
COX19	LRCH4
DEFB123	KRT83
MOCS1	PTCHD2
HOXB5	MFSD4
ATP6V1A	DPF2
AGTRAP	CCM2
ZNF853	CDADC1
MGRN1	ACBD5
CDH15	TFR2
LOC390858	PDE1B
ANXA13	ZNF266
FBLIM1	CORO7
BRDT	ZNF441
FBXO34	DENND3
TTYH2	DUSP4
SYN3	NFYA
MYH15	MYLK2
CCDC62	C5orf35
B4GALNT3	FAM177B
FKRP	YPEL1
ITGB3BP	WNT3
MPZL2	IGLL3
SETD5	C17orf79
FBN1	C15orf27
TFAP2C	HSD17B7
P2RY1	PTPRK
COG2	TTC3
MPO	C6orf201
DUPD1	GRIK4
MYST2	EVPLL
GUCY1B2	ANPEP
TBC1D10A	NAV3
NUDT13	C22orf39
WDR13	LSM2
NCK2	PDCL2
PDILT	GRTP1
XCR1	TOMM6
RSPO4	NUPL2
ECT2L	C22orf42
SLK	CX3CL1
RIBC1	MYB
DTHD1	OR2C1
IGFBP5	MUS81
SLC8A2	ACCN2
GSTA4	C6orf27
KDELR3	CKAP2L
PPIE	CNTFR
RASSF8	ZBED4
AFAP1L1	C1orf103
NET1	GLTSCR1
FOSL2	FLJ40434
KBTBD10	PPT1
PFKFB3	GABARAP
CREB5	ATP13A2
COLEC11	NECAP2
CN5H6.4	LRRN2
TNFAIP6	SLFN11
SLC18A1	GIPC3
APEX2	DISC1
WDR88	CAPN14
TMEM87B	TMEM184A
HTA	SKP1
C6orf94	PTCRA
HNRNPUL1	INTS3
BMPR1A	CORO1C
DYTN	SDHC
CRISPLD2	ZNF234
HAUS6	RNMTL1
CDKN1C	ALDH1L1
GDF5	SUV420H2
NXPH2	IKBKE
PSAPL1	PVRL2
MT1L	DCBLD2
C4orf32	FFAR2
PAWR	WBP11
CALB1	ZNF583
SMO	CLDN19
MAGEL2	CXCR5
MAGEB6	CNKSR3
SPIRE1	MAP3K14
PDS5A	PRG2
PMS1	TCF15
DHX37	C14orf21
PRSS45	ZFP36L1
RRAGD	TFAP4
PARP15	LMO1
C9orf98	BTBD19
MSRA	AGXT
FANCD2	ALDH4A1
SCAMP4	SPAG1
C2orf55	MC1R
EVC2	CD37
PRKACA	TRIM38
DRP2	ZP3
C10orf95	ELOVL5
LOC134466	KLC3
ACCSL	SEMA4G
LPCAT2	SAP30BP
ADSS	AGPAT3
GALR2	TTLL10
RESP18	HRAS
ANKRD55	TSPO
MAP3K3	PLS1
SNTB1	PBX1
LOC285830	TRAK2
FZD4	TLR9
MINPP1	S1PR1
PTPN9	ORMDL3
DAG1	RIMS2
CA10	ZNF628
C10orf105	HNRNPL
KCTD5	C1orf187
PHACTR1	GAL3ST1
SNX25	PTP4A3
MALL	CAP1
LEPREL1	STARD3NL
UNC13C	C20orf118
THSD7A	WDR51A
FLJ44606	OR2H1
C10orf18	C3orf31
ZNF619	H19
PDGFB	MIR874
COL14A1	CCR9
KCNH2	SFRS14
ETNK2	C6orf226
DHRS13	RBM5
BARHL1	TMEM187
ESRRG	TRPV5
C10orf25	MIR603
YTHDF2	NPTX1
FEZF1	CHRNA3
LRIG3	OR7G2
CHGA	SMAP2
ESRP2	EFNA1
EN1	KCNH7
KTELC1	FAM55D
FAM108C1	SLC22A23
KLHL1	MAPRE3
PIF1	IP6K3
VIP	CMC1
BTRC	SLC30A2
MLH3	PTBP1
UBE2E3	IVD
FBXO42	CASC1
EPM2AIP1	RHBDL1
KIAA1239	HEPACAM
OR52M1	GSDMC
DMRT2	SNORD87
MSL3L2	ARID4A
CCDC53	INTS7
TRAF3IP2	SRI
KDM4C	PIAS3
SLC7A9	HDHD2
MNT	FBLN7
HK3	FAM135B
RNF165	LPCAT4
CAMK2N1	C11orf83
SNX31	C14orf79
STAC2	C16orf63
TBC1D2	ELTD1
TSNARE1	GJB3
EXOC3	MFNG
HLA-DRB1	CCNJL
RBM43	GNB2L1
C6orf25	ZNF480
PLEK	MCART3P
GLIS1	SVOPL
CD200	PTPN3
THBS3	SLFNL1
ZNF652	DECR2
BRAP	ACOX3
RPS6KA3	SNTA1
MUC4	RPS29
ESRP1	WFDC6
CTNNBIP1	CNGA1
CHD3	FRMD8
ZC3H12D	NPR1
ANKRD43	TSC2
GLG1	CAPS
MOGS	ODF3
PPP1CC	SLC23A1
AGAP2	SFRS2
TIMM8A	ABT1
CT45A6	TMEM126B
FAM171B	RABGAP1L
MFI2	MBL2
UNG	CAPN12
PTPN13	REEP1
USP6NL	ZBTB8B
TOMM22	HLA-L
ATP6V0E2	SLC39A7
ITGB8	SULT2B1
ENTPD6	PNLIPRP1
MTM1	LOC285456
ENC1	LIME1
TP53RK	TARS2
BCOR	PAPD5
TRPS1	FAM179A
SRFBP1	ZDHHC12
PRKD1	ITGA11
C9orf30	DLEU1
C2orf28	PCDHB8
DAZAP1	ZNF562
C10orf113	SF3B5
MIR222	SMG7
IFT57	MANEAL
DNER	E4F1
CELA1	PYGM
FSTL4	SPRR1A
ATP5D	C17orf89
FAM118A	TEAD4
CATSPER4	LRRC23
PROC	PFAS
CAPN3	NUDT15
OR52K2	TAGAP
ZNF844	CDR2L
GJA3	ASB2
FLJ10357	PHF14
SIRT5	PRPF38B
NFATC3	OR52N2
FBXO5	OR4F15
GRAMD1A	TAS1R2
C6orf141	WDR75
ATP5A1	TAF10
BRF2	CD1D
TMEM159	FLJ37543
KCNE2	MRPL24
LOC284661	LOC100128675
TMEM151B	PYY
ACO1	FURIN
WDR70	SPIB
NAT1	WSCD1
BTBD16	TMEM181
ZFHX4	MRPS33
AGPAT4	PCBP1
C7orf71	NEURL4
PHOX2B	RRM1
HRK	ARAP1
PCLO	SERPINB5
FUZ	ACAD9
GNA15	IQCA1
RCAN1	SNRPB
NCF2	PPP1R11
PROM2	MYL5
COQ3	HIST1H2BN
NR4A3	IMPA2
LPAR3	GPR119
OR11G2	PRR12
SLC11A1	RECQL4
EMR3	ID3
CCDC115	SRL
YOD1	GOLGA7
PDGFRA	FARP2
FBXO22	C10orf84
ATP2B2	SHMT2
P2RX7	TBL1XR1
CNTNAP5	ST6GAL1
MYCBP2	DMRTC2
LGR4	DSN1
BCR	MICAL2
NR2E1	ELFN2
MTMR9L	SBK1
PICK1	SOCS1
WARS2	REEP6
PLAC1	ASH2L
CACNA1E	C7orf34
ANKLE2	RNF168
CPT1A	ACADS
GFI1	TBCCD1
C9orf4	DUSP7
CNTN5	SOX12
PAX7	SUCLA2
SLC6A5	OR1F2P
TP63	EID3
C1orf69	USE1
TBC1D19	ADCK5
UNC13D	KIF9
RASGRF1	GALM
ANKRD39	C19orf69
PRDM8	GLTPD1
VSIG8	C1orf35
NCRNA00200	RNF212
HOXC11	RFX5
TAL1	HIST1H2BE
PLEKHA2	LGSN
ARPP-21	SEMG1
FGGY	VIM
VNN3	PIK3R3
CADM1	PLAGL1
EXOSC7	GABRD
MAP3K9	TDG
PLCH1	CHRNA1
NEK8	HTR4
RNF135	ZNF541
SDC2	RHOV
ROBO2	CRYBB3
KLHL31	CENPO
LOC100130581	SPARC
TROVE2	SCNN1B
FZD6	C17orf42
GRIA2	GFRA3
CCDC79	TACR3
RILPL1	ZNF677
FBXL13	SELK
MS4A6E	GPR116
RASSF6	MFSD1
TPRA1	CCNF
SLC5A11	WFDC1
APOM	MYL6B
ATG12	CYP7B1
RARA	PRF1
C13orf16	SLC5A6
SEMA5A	PLCD3
CALB2	CHAD
ZNF239	LAMC3
ODZ3	DPP10
PRMT8	ZNF823
GRB10	B3GAT3
MAPK8IP2	DLGAP4
SEMA5B	C19orf48
MIR218-1	NIPA2
GMPPA	PODNL1
HAP1	KRT78
C11orf17	PRDM15
TP53INP2	SLC39A8
C19orf54	TNFRSF11A
SLC11A2	TPM4
CWH43	LYPD3
CALHM3	DNAJC4
POSTN	C11orf48
CNST	SFRS2IP
ABCC13	RAP1GDS1
FOXL2	TREML1
ZNF444	SNX21
OXR1	UHRF1
AZU1	C11orf1
RHOQ	NAPRT1
SALL4	FAM76A
MAP1D	PRELID1
LOC146880	DNM1
ONECUT2	PUF60
PNLDC1	MRPL35
UQCRC1	WIZ
AKR1C3	PPP3CC
SCRN1	AP3M1
LOC100190939	USP5
LRRC42	GSTTP2
KRT20	EIF4B
AMN	PIGO
ZNF578	USP35
ABHD8	CACNA1B
NEDD4L	RHBDD2
GPRIN2	AHCTF1
PPFIBP1	GART
MBD2	ALK
SLC16A1	SNORD2
LDB2	PCDHGB1
MAST2	CRYAA
LRCH1	TBXAS1
COL9A1	CSNK1A1P
EPHA5	ABCC1
LMX1A	CWC22
PGLYRP1	LECT1
P11	MOSPD3
TBPL2	FSTL3
CDK3	NUDT8
DHH	KCNJ14
EMILIN3	YIPF3
PADI2	TROAP
HOXD3	CCDC47
BCAT1	CEACAM16
TMEM100	TCP1
CRYGD	CFB
AURKC	CCL28
PRKG1	NLRP14
ALDH3B2	COX15
MMP20	HSPA5
POU6F2	ARHGDIG
PLEKHA7	MIR1286
SOCS6	ADAM5P
RSRC1	C16orf92
IGLON5	ZRANB2
KLHL5	IL22RA1
LRRC3B	PPARGC1B
KLC1	WNK2
ACTA1	MAMDC4
CCDC106	CYTH4
DNAJC5	ZNF653
MSRB2	CAPN1
C14orf68	MIR1229
ELK4	CHORDC1
WDFY4	PNP
MEOX2	SMARCA5
DHRS7	CACNG5
GPR98	HIST1H2AG
PCK2	ZNF512
[truncated: 2,638 more rows]
