# Supplementary material for: Integrated Analysis of Methylomic and Transcriptomic Data to Identify Potential Diagnostic Biomarkers for Major Depressive Disorder
Source: Genes (Basel). 2021 Jan 27;12(2):178. doi: 10.3390/genes12020178 (PMC7912210; doi:10.3390/genes12020178)
Supplement: Supplementary file 1 [file genes-12-00178-s001.zip › Table S1-S10/Table S5.xlsx]

## Sheet: KEGG pathway of 46 hypo-up
Pathways the 46 hypo-up genes are involved in
hsa01100 Metabolic pathways - Homo sapiens (human)(5)	hsa:250 ALPP; alkaline phosphatase, placental||hsa:3000 GUCY2D; guanylate cyclase 2D, retinal||hsa:8372 HYAL3; hyaluronidase 3||hsa:129807 NEU4; neuraminidase 4||hsa:5351 PLOD1; procollagen-lysine,2-oxoglutarate 5-dioxygenase 1||
hsa05165 Human papillomavirus infection - Homo sapiens (human)(2)	hsa:3674 ITGA2B; integrin subunit alpha 2b||hsa:7058 THBS2; thrombospondin 2||
hsa04151 PI3K-Akt signaling pathway - Homo sapiens (human)(2)	hsa:3674 ITGA2B; integrin subunit alpha 2b||hsa:7058 THBS2; thrombospondin 2||
hsa04810 Regulation of actin cytoskeleton - Homo sapiens (human)(2)	hsa:1132 CHRM4; cholinergic receptor muscarinic 4||hsa:3674 ITGA2B; integrin subunit alpha 2b||
hsa04015 Rap1 signaling pathway - Homo sapiens (human)(2)	hsa:3674 ITGA2B; integrin subunit alpha 2b||hsa:57568 SIPA1L2; signal induced proliferation associated 1 like 2||
hsa04510 Focal adhesion - Homo sapiens (human)(2)	hsa:3674 ITGA2B; integrin subunit alpha 2b||hsa:7058 THBS2; thrombospondin 2||
hsa04512 ECM-receptor interaction - Homo sapiens (human)(2)	hsa:3674 ITGA2B; integrin subunit alpha 2b||hsa:7058 THBS2; thrombospondin 2||
hsa05323 Rheumatoid arthritis - Homo sapiens (human)(2)	hsa:4314 MMP3; matrix metallopeptidase 3||hsa:8741 TNFSF13; TNF superfamily member 13||
hsa04514 Cell adhesion molecules (CAMs) - Homo sapiens (human)(2)	hsa:57689 LRRC4C; leucine rich repeat containing 4C||hsa:79679 VTCN1; V-set domain containing T cell activation inhibitor 1||
hsa04973 Carbohydrate digestion and absorption - Homo sapiens (human)(1)	hsa:80834 TAS1R2; taste 1 receptor member 2||
hsa00790 Folate biosynthesis - Homo sapiens (human)(1)	hsa:250 ALPP; alkaline phosphatase, placental||
hsa04978 Mineral absorption - Homo sapiens (human)(1)	hsa:115019 SLC26A9; solute carrier family 26 member 9||
hsa05414 Dilated cardiomyopathy (DCM) - Homo sapiens (human)(1)	hsa:3674 ITGA2B; integrin subunit alpha 2b||
hsa05222 Small cell lung cancer - Homo sapiens (human)(1)	hsa:3674 ITGA2B; integrin subunit alpha 2b||
hsa00511 Other glycan degradation - Homo sapiens (human)(1)	hsa:129807 NEU4; neuraminidase 4||
hsa05202 Transcriptional misregulation in cancer - Homo sapiens (human)(1)	hsa:4314 MMP3; matrix metallopeptidase 3||
hsa04672 Intestinal immune network for IgA production - Homo sapiens (human)(1)	hsa:8741 TNFSF13; TNF superfamily member 13||
hsa04742 Taste transduction - Homo sapiens (human)(1)	hsa:80834 TAS1R2; taste 1 receptor member 2||
hsa04611 Platelet activation - Homo sapiens (human)(1)	hsa:3674 ITGA2B; integrin subunit alpha 2b||
hsa00310 Lysine degradation - Homo sapiens (human)(1)	hsa:5351 PLOD1; procollagen-lysine,2-oxoglutarate 5-dioxygenase 1||
hsa04910 Insulin signaling pathway - Homo sapiens (human)(1)	hsa:5577 PRKAR2B; protein kinase cAMP-dependent type II regulatory subunit beta||
hsa04145 Phagosome - Homo sapiens (human)(1)	hsa:7058 THBS2; thrombospondin 2||
hsa04360 Axon guidance - Homo sapiens (human)(1)	hsa:57689 LRRC4C; leucine rich repeat containing 4C||
hsa05144 Malaria - Homo sapiens (human)(1)	hsa:7058 THBS2; thrombospondin 2||
hsa04740 Olfactory transduction - Homo sapiens (human)(1)	hsa:3000 GUCY2D; guanylate cyclase 2D, retinal||
hsa04744 Phototransduction - Homo sapiens (human)(1)	hsa:3000 GUCY2D; guanylate cyclase 2D, retinal||
hsa04142 Lysosome - Homo sapiens (human)(1)	hsa:8372 HYAL3; hyaluronidase 3||
hsa04918 Thyroid hormone synthesis - Homo sapiens (human)(1)	hsa:5172 SLC26A4; solute carrier family 26 member 4||
hsa04668 TNF signaling pathway - Homo sapiens (human)(1)	hsa:4314 MMP3; matrix metallopeptidase 3||
hsa05418 Fluid shear stress and atherosclerosis - Homo sapiens (human)(1)	hsa:3674 ITGA2B; integrin subunit alpha 2b||
hsa05215 Prostate cancer - Homo sapiens (human)(1)	hsa:4314 MMP3; matrix metallopeptidase 3||
hsa04657 IL-17 signaling pathway - Homo sapiens (human)(1)	hsa:4314 MMP3; matrix metallopeptidase 3||
hsa00730 Thiamine metabolism - Homo sapiens (human)(1)	hsa:250 ALPP; alkaline phosphatase, placental||
hsa00531 Glycosaminoglycan degradation - Homo sapiens (human)(1)	hsa:8372 HYAL3; hyaluronidase 3||
hsa04080 Neuroactive ligand-receptor interaction - Homo sapiens (human)(1)	hsa:1132 CHRM4; cholinergic receptor muscarinic 4||
hsa00600 Sphingolipid metabolism - Homo sapiens (human)(1)	hsa:129807 NEU4; neuraminidase 4||
hsa04725 Cholinergic synapse - Homo sapiens (human)(1)	hsa:1132 CHRM4; cholinergic receptor muscarinic 4||
hsa05410 Hypertrophic cardiomyopathy (HCM) - Homo sapiens (human)(1)	hsa:3674 ITGA2B; integrin subunit alpha 2b||
hsa05200 Pathways in cancer - Homo sapiens (human)(1)	hsa:3674 ITGA2B; integrin subunit alpha 2b||
hsa04060 Cytokine-cytokine receptor interaction - Homo sapiens (human)(1)	hsa:8741 TNFSF13; TNF superfamily member 13||
hsa00230 Purine metabolism - Homo sapiens (human)(1)	hsa:3000 GUCY2D; guanylate cyclase 2D, retinal||
hsa04640 Hematopoietic cell lineage - Homo sapiens (human)(1)	hsa:3674 ITGA2B; integrin subunit alpha 2b||
hsa05412 Arrhythmogenic right ventricular cardiomyopathy (ARVC) - Homo sapiens (human)(1)	hsa:3674 ITGA2B; integrin subunit alpha 2b||
