# Supplementary material for: Integrated Analysis of Methylomic and Transcriptomic Data to Identify Potential Diagnostic Biomarkers for Major Depressive Disorder
Source: Genes (Basel). 2021 Jan 27;12(2):178. doi: 10.3390/genes12020178 (PMC7912210; doi:10.3390/genes12020178)
Supplement: Supplementary file 1 [file genes-12-00178-s001.zip › Table S1-S10/Table S6.xlsx]

## Sheet: KEGG pathway of 71 hyper-up
Pathways the 71 hyper-down genes are involved in
hsa01100 Metabolic pathways - Homo sapiens (human)(11)	hsa:8644 AKR1C3; aldo-keto reductase family 1 member C3||hsa:5169 ENPP3; ectonucleotide pyrophosphatase/phosphodiesterase 3||hsa:2135 EXTL2; exostosin like glycosyltransferase 2||hsa:2530 FUT8; fucosyltransferase 8||hsa:2731 GLDC; glycine decarboxylase||hsa:27232 GNMT; glycine N-methyltransferase||hsa:2941 GSTA4; glutathione S-transferase alpha 4||hsa:89869 PLCZ1; phospholipase C zeta 1||hsa:5527…
hsa05168 Herpes simplex virus 1 infection - Homo sapiens (human)(3)	hsa:3118 HLA-DQA2; major histocompatibility complex, class II, DQ alpha 2||hsa:113835 ZNF257; zinc finger protein 257||hsa:84874 ZNF514; zinc finger protein 514||
hsa04080 Neuroactive ligand-receptor interaction - Homo sapiens (human)(3)	hsa:1269 CNR2; cannabinoid receptor 2||hsa:3001 GZMA; granzyme A||hsa:5025 P2RX4; purinergic receptor P2X 4||
hsa04061 Viral protein interaction with cytokine and cytokine receptor - Homo sapiens (human)(2)	hsa:10563 CXCL13; C-X-C motif chemokine ligand 13||hsa:6375 XCL1; X-C motif chemokine ligand 1||
hsa05320 Autoimmune thyroid disease - Homo sapiens (human)(2)	hsa:3118 HLA-DQA2; major histocompatibility complex, class II, DQ alpha 2||hsa:7173 TPO; thyroid peroxidase||
hsa05321 Inflammatory bowel disease (IBD) - Homo sapiens (human)(2)	hsa:3118 HLA-DQA2; major histocompatibility complex, class II, DQ alpha 2||hsa:30009 TBX21; T-box transcription factor 21||
hsa04060 Cytokine-cytokine receptor interaction - Homo sapiens (human)(2)	hsa:10563 CXCL13; C-X-C motif chemokine ligand 13||hsa:6375 XCL1; X-C motif chemokine ligand 1||
hsa05418 Fluid shear stress and atherosclerosis - Homo sapiens (human)(2)	hsa:2941 GSTA4; glutathione S-transferase alpha 4||hsa:10365 KLF2; Kruppel like factor 2||
hsa04020 Calcium signaling pathway - Homo sapiens (human)(2)	hsa:5025 P2RX4; purinergic receptor P2X 4||hsa:89869 PLCZ1; phospholipase C zeta 1||
hsa00260 Glycine, serine and threonine metabolism - Homo sapiens (human)(2)	hsa:2731 GLDC; glycine decarboxylase||hsa:27232 GNMT; glycine N-methyltransferase||
hsa05200 Pathways in cancer - Homo sapiens (human)(2)	hsa:2254 FGF9; fibroblast growth factor 9||hsa:2941 GSTA4; glutathione S-transferase alpha 4||
hsa04658 Th1 and Th2 cell differentiation - Homo sapiens (human)(2)	hsa:3118 HLA-DQA2; major histocompatibility complex, class II, DQ alpha 2||hsa:30009 TBX21; T-box transcription factor 21||
hsa00760 Nicotinate and nicotinamide metabolism - Homo sapiens (human)(2)	hsa:5169 ENPP3; ectonucleotide pyrophosphatase/phosphodiesterase 3||hsa:23409 SIRT4; sirtuin 4||
hsa04659 Th17 cell differentiation - Homo sapiens (human)(2)	hsa:3118 HLA-DQA2; major histocompatibility complex, class II, DQ alpha 2||hsa:30009 TBX21; T-box transcription factor 21||
hsa04310 Wnt signaling pathway - Homo sapiens (human)(2)	hsa:1457 CSNK2A1; casein kinase 2 alpha 1||hsa:4920 ROR2; receptor tyrosine kinase like orphan receptor 2||
hsa04062 Chemokine signaling pathway - Homo sapiens (human)(2)	hsa:10563 CXCL13; C-X-C motif chemokine ligand 13||hsa:6375 XCL1; X-C motif chemokine ligand 1||
hsa03010 Ribosome - Homo sapiens (human)(2)	hsa:28998 MRPL13; mitochondrial ribosomal protein L13||hsa:6175 RPLP0; ribosomal protein lateral stalk subunit P0||
hsa05416 Viral myocarditis - Homo sapiens (human)(1)	hsa:3118 HLA-DQA2; major histocompatibility complex, class II, DQ alpha 2||
hsa04810 Regulation of actin cytoskeleton - Homo sapiens (human)(1)	hsa:2254 FGF9; fibroblast growth factor 9||
hsa04728 Dopaminergic synapse - Homo sapiens (human)(1)	hsa:6570 SLC18A1; solute carrier family 18 member A1||
hsa04612 Antigen processing and presentation - Homo sapiens (human)(1)	hsa:3118 HLA-DQA2; major histocompatibility complex, class II, DQ alpha 2||
hsa04114 Oocyte meiosis - Homo sapiens (human)(1)	hsa:89869 PLCZ1; phospholipase C zeta 1||
hsa00534 Glycosaminoglycan biosynthesis - heparan sulfate / heparin - Homo sapiens (human)(1)	hsa:2135 EXTL2; exostosin like glycosyltransferase 2||
hsa05330 Allograft rejection - Homo sapiens (human)(1)	hsa:3118 HLA-DQA2; major histocompatibility complex, class II, DQ alpha 2||
hsa00982 Drug metabolism - cytochrome P450 - Homo sapiens (human)(1)	hsa:2941 GSTA4; glutathione S-transferase alpha 4||
hsa05166 Human T-cell leukemia virus 1 infection - Homo sapiens (human)(1)	hsa:3118 HLA-DQA2; major histocompatibility complex, class II, DQ alpha 2||
hsa04721 Synaptic vesicle cycle - Homo sapiens (human)(1)	hsa:6570 SLC18A1; solute carrier family 18 member A1||
hsa05152 Tuberculosis - Homo sapiens (human)(1)	hsa:3118 HLA-DQA2; major histocompatibility complex, class II, DQ alpha 2||
hsa05323 Rheumatoid arthritis - Homo sapiens (human)(1)	hsa:3118 HLA-DQA2; major histocompatibility complex, class II, DQ alpha 2||
hsa01200 Carbon metabolism - Homo sapiens (human)(1)	hsa:2731 GLDC; glycine decarboxylase||
hsa04919 Thyroid hormone signaling pathway - Homo sapiens (human)(1)	hsa:89869 PLCZ1; phospholipase C zeta 1||
hsa00510 N-Glycan biosynthesis - Homo sapiens (human)(1)	hsa:2530 FUT8; fucosyltransferase 8||
hsa03420 Nucleotide excision repair - Homo sapiens (human)(1)	hsa:3978 LIG1; DNA ligase 1||
hsa04520 Adherens junction - Homo sapiens (human)(1)	hsa:1457 CSNK2A1; casein kinase 2 alpha 1||
hsa05235 PD-L1 expression and PD-1 checkpoint pathway in cancer - Homo sapiens (human)(1)	hsa:1457 CSNK2A1; casein kinase 2 alpha 1||
hsa00630 Glyoxylate and dicarboxylate metabolism - Homo sapiens (human)(1)	hsa:2731 GLDC; glycine decarboxylase||
hsa05162 Measles - Homo sapiens (human)(1)	hsa:1457 CSNK2A1; casein kinase 2 alpha 1||
hsa05169 Epstein-Barr virus infection - Homo sapiens (human)(1)	hsa:3118 HLA-DQA2; major histocompatibility complex, class II, DQ alpha 2||
hsa04514 Cell adhesion molecules (CAMs) - Homo sapiens (human)(1)	hsa:3118 HLA-DQA2; major histocompatibility complex, class II, DQ alpha 2||
hsa00513 Various types of N-glycan biosynthesis - Homo sapiens (human)(1)	hsa:2530 FUT8; fucosyltransferase 8||
hsa00533 Glycosaminoglycan biosynthesis - keratan sulfate - Homo sapiens (human)(1)	hsa:2530 FUT8; fucosyltransferase 8||
hsa03430 Mismatch repair - Homo sapiens (human)(1)	hsa:3978 LIG1; DNA ligase 1||
hsa05031 Amphetamine addiction - Homo sapiens (human)(1)	hsa:6570 SLC18A1; solute carrier family 18 member A1||
hsa05218 Melanoma - Homo sapiens (human)(1)	hsa:2254 FGF9; fibroblast growth factor 9||
hsa04137 Mitophagy - animal - Homo sapiens (human)(1)	hsa:1457 CSNK2A1; casein kinase 2 alpha 1||
hsa03008 Ribosome biogenesis in eukaryotes - Homo sapiens (human)(1)	hsa:1457 CSNK2A1; casein kinase 2 alpha 1||
hsa04070 Phosphatidylinositol signaling system - Homo sapiens (human)(1)	hsa:89869 PLCZ1; phospholipase C zeta 1||
hsa04064 NF-kappa B signaling pathway - Homo sapiens (human)(1)	hsa:1457 CSNK2A1; casein kinase 2 alpha 1||
hsa00790 Folate biosynthesis - Homo sapiens (human)(1)	hsa:8644 AKR1C3; aldo-keto reductase family 1 member C3||
hsa05140 Leishmaniasis - Homo sapiens (human)(1)	hsa:3118 HLA-DQA2; major histocompatibility complex, class II, DQ alpha 2||
hsa00590 Arachidonic acid metabolism - Homo sapiens (human)(1)	hsa:8644 AKR1C3; aldo-keto reductase family 1 member C3||
hsa05322 Systemic lupus erythematosus - Homo sapiens (human)(1)	hsa:3118 HLA-DQA2; major histocompatibility complex, class II, DQ alpha 2||
hsa04940 Type I diabetes mellitus - Homo sapiens (human)(1)	hsa:3118 HLA-DQA2; major histocompatibility complex, class II, DQ alpha 2||
hsa03030 DNA replication - Homo sapiens (human)(1)	hsa:3978 LIG1; DNA ligase 1||
hsa00740 Riboflavin metabolism - Homo sapiens (human)(1)	hsa:5169 ENPP3; ectonucleotide pyrophosphatase/phosphodiesterase 3||
hsa04918 Thyroid hormone synthesis - Homo sapiens (human)(1)	hsa:7173 TPO; thyroid peroxidase||
hsa00983 Drug metabolism - other enzymes - Homo sapiens (human)(1)	hsa:2941 GSTA4; glutathione S-transferase alpha 4||
hsa00770 Pantothenate and CoA biosynthesis - Homo sapiens (human)(1)	hsa:5169 ENPP3; ectonucleotide pyrophosphatase/phosphodiesterase 3||
hsa05150 Staphylococcus aureus infection - Homo sapiens (human)(1)	hsa:3118 HLA-DQA2; major histocompatibility complex, class II, DQ alpha 2||
hsa00980 Metabolism of xenobiotics by cytochrome P450 - Homo sapiens (human)(1)	hsa:2941 GSTA4; glutathione S-transferase alpha 4||
hsa05332 Graft-versus-host disease - Homo sapiens (human)(1)	hsa:3118 HLA-DQA2; major histocompatibility complex, class II, DQ alpha 2||
hsa00230 Purine metabolism - Homo sapiens (human)(1)	hsa:5169 ENPP3; ectonucleotide pyrophosphatase/phosphodiesterase 3||
hsa00480 Glutathione metabolism - Homo sapiens (human)(1)	hsa:2941 GSTA4; glutathione S-transferase alpha 4||
hsa05145 Toxoplasmosis - Homo sapiens (human)(1)	hsa:3118 HLA-DQA2; major histocompatibility complex, class II, DQ alpha 2||
hsa00240 Pyrimidine metabolism - Homo sapiens (human)(1)	hsa:5169 ENPP3; ectonucleotide pyrophosphatase/phosphodiesterase 3||
hsa04010 MAPK signaling pathway - Homo sapiens (human)(1)	hsa:2254 FGF9; fibroblast growth factor 9||
hsa04014 Ras signaling pathway - Homo sapiens (human)(1)	hsa:2254 FGF9; fibroblast growth factor 9||
hsa05226 Gastric cancer - Homo sapiens (human)(1)	hsa:2254 FGF9; fibroblast growth factor 9||
hsa05010 Alzheimer disease - Homo sapiens (human)(1)	hsa:1457 CSNK2A1; casein kinase 2 alpha 1||
hsa05204 Chemical carcinogenesis - Homo sapiens (human)(1)	hsa:2941 GSTA4; glutathione S-transferase alpha 4||
hsa03410 Base excision repair - Homo sapiens (human)(1)	hsa:3978 LIG1; DNA ligase 1||
hsa04726 Serotonergic synapse - Homo sapiens (human)(1)	hsa:6570 SLC18A1; solute carrier family 18 member A1||
hsa05224 Breast cancer - Homo sapiens (human)(1)	hsa:2254 FGF9; fibroblast growth factor 9||
hsa04650 Natural killer cell mediated cytotoxicity - Homo sapiens (human)(1)	hsa:80329 ULBP1; UL16 binding protein 1||
hsa04640 Hematopoietic cell lineage - Homo sapiens (human)(1)	hsa:3118 HLA-DQA2; major histocompatibility complex, class II, DQ alpha 2||
hsa00970 Aminoacyl-tRNA biosynthesis - Homo sapiens (human)(1)	hsa:55278 QRSL1; glutaminyl-tRNA amidotransferase subunit QRSL1||
hsa00500 Starch and sucrose metabolism - Homo sapiens (human)(1)	hsa:5169 ENPP3; ectonucleotide pyrophosphatase/phosphodiesterase 3||
hsa04068 FoxO signaling pathway - Homo sapiens (human)(1)	hsa:10365 KLF2; Kruppel like factor 2||
hsa04015 Rap1 signaling pathway - Homo sapiens (human)(1)	hsa:2254 FGF9; fibroblast growth factor 9||
hsa05012 Parkinson disease - Homo sapiens (human)(1)	hsa:6570 SLC18A1; solute carrier family 18 member A1||
hsa04151 PI3K-Akt signaling pathway - Homo sapiens (human)(1)	hsa:2254 FGF9; fibroblast growth factor 9||
hsa04672 Intestinal immune network for IgA production - Homo sapiens (human)(1)	hsa:3118 HLA-DQA2; major histocompatibility complex, class II, DQ alpha 2||
hsa05225 Hepatocellular carcinoma - Homo sapiens (human)(1)	hsa:2941 GSTA4; glutathione S-transferase alpha 4||
hsa00140 Steroid hormone biosynthesis - Homo sapiens (human)(1)	hsa:8644 AKR1C3; aldo-keto reductase family 1 member C3||
hsa00350 Tyrosine metabolism - Homo sapiens (human)(1)	hsa:7173 TPO; thyroid peroxidase||
hsa05014 Amyotrophic lateral sclerosis (ALS) - Homo sapiens (human)(1)	hsa:5630 PRPH; peripherin||
hsa05131 Shigellosis - Homo sapiens (human)(1)	hsa:89869 PLCZ1; phospholipase C zeta 1||
hsa05310 Asthma - Homo sapiens (human)(1)	hsa:3118 HLA-DQA2; major histocompatibility complex, class II, DQ alpha 2||
hsa00562 Inositol phosphate metabolism - Homo sapiens (human)(1)	hsa:89869 PLCZ1; phospholipase C zeta 1||
hsa04371 Apelin signaling pathway - Homo sapiens (human)(1)	hsa:10365 KLF2; Kruppel like factor 2||
hsa05164 Influenza A - Homo sapiens (human)(1)	hsa:3118 HLA-DQA2; major histocompatibility complex, class II, DQ alpha 2||
hsa05034 Alcoholism - Homo sapiens (human)(1)	hsa:6570 SLC18A1; solute carrier family 18 member A1||
hsa01524 Platinum drug resistance - Homo sapiens (human)(1)	hsa:2941 GSTA4; glutathione S-transferase alpha 4||
hsa04145 Phagosome - Homo sapiens (human)(1)	hsa:3118 HLA-DQA2; major histocompatibility complex, class II, DQ alpha 2||
hsa05202 Transcriptional misregulation in cancer - Homo sapiens (human)(1)	hsa:2530 FUT8; fucosyltransferase 8||
hsa05030 Cocaine addiction - Homo sapiens (human)(1)	hsa:6570 SLC18A1; solute carrier family 18 member A1||
hsa04913 Ovarian steroidogenesis - Homo sapiens (human)(1)	hsa:8644 AKR1C3; aldo-keto reductase family 1 member C3||
