# Supplementary material for: Integrated Analysis of Methylomic and Transcriptomic Data to Identify Potential Diagnostic Biomarkers for Major Depressive Disorder
Source: Genes (Basel). 2021 Jan 27;12(2):178. doi: 10.3390/genes12020178 (PMC7912210; doi:10.3390/genes12020178)
Supplement: Supplementary file 1 [file genes-12-00178-s001.zip › Table S1-S10/Table S7.xlsx]

## Sheet: hypo_up_all_region_DMP
Relevant information about methylation of CpGs in all regions of the 46 hypo-up genes
gene symbol	region	CIG type	CpG Islands Name	CHR	Enhancer
2020-09-04	Body	shelf	chr17:56609025-56609583	17	NA
2020-09-04	TSS200	shelf	chr17:56609025-56609583	17	NA
2020-09-04	Body	island	chr17:56609025-56609583	17	NA
2020-09-04	TSS200	island	chr17:56609025-56609583	17	NA
2020-09-04	Body	shelf	chr17:56609025-56609583	17	NA
2020-09-04	Body	island	chr17:56609025-56609583	17	NA
2020-09-04	Body	island	chr17:56609025-56609583	17	NA
2020-09-04	3'UTR	shelf	chr17:56595080-56595619	17	NA
2020-09-04	TSS200	island	chr17:56609025-56609583	17	NA
2020-09-04	Body	opensea		17	TRUE
2020-09-04	TSS1500	shore	chr17:56609025-56609583	17	NA
2020-09-04	Body	shore	chr17:56609025-56609583	17	NA
2020-09-04	TSS200	island	chr17:56609025-56609583	17	NA
2020-09-04	3'UTR	shelf	chr17:56595080-56595619	17	NA
2020-09-04	TSS1500	shore	chr17:56609025-56609583	17	NA
2020-09-04	Body	shelf	chr17:56609025-56609583	17	NA
2020-09-04	Body	shore	chr17:56609025-56609583	17	NA
2020-09-04	Body	shore	chr17:56609025-56609583	17	NA
ALPP	Body	island	chr2:233244323-233244651	2	NA
ALPP	TSS200	shore	chr2:233244323-233244651	2	NA
ALPP	TSS1500	shore	chr2:233244323-233244651	2	NA
ALPP	Body	island	chr2:233244323-233244651	2	NA
ALPP	Body	island	chr2:233245999-233246448	2	NA
ALPP	Body	island	chr2:233245999-233246448	2	NA
ALPP	TSS1500	shelf	chr2:233244323-233244651	2	NA
ALPP	TSS1500	shore	chr2:233244323-233244651	2	NA
C10orf82	TSS200	island	chr10:118429430-118429853	10	NA
C20orf85	TSS1500	shore	chr20:56725857-56726113	20	TRUE
C20orf85	TSS1500	shore	chr20:56725857-56726113	20	TRUE
C20orf85	TSS200	island	chr20:56725857-56726113	20	NA
C20orf85	5'UTR	island	chr20:56725857-56726113	20	NA
C20orf85	TSS200	island	chr20:56725857-56726113	20	NA
C20orf85	Body	shelf	chr20:56725857-56726113	20	NA
C20orf85	Body	shore	chr20:56725857-56726113	20	NA
C20orf85	TSS1500	shore	chr20:56725857-56726113	20	TRUE
C20orf85	TSS200	island	chr20:56725857-56726113	20	NA
C20orf85	Body	island	chr20:56725857-56726113	20	NA
C20orf85	3'UTR	opensea		20	NA
C20orf85	TSS200	island	chr20:56725857-56726113	20	NA
C20orf85	TSS200	island	chr20:56725857-56726113	20	NA
C20orf85	TSS200	shore	chr20:56725857-56726113	20	NA
CCDC151	Body	island	chr19:11533198-11533619	19	NA
CCDC151	Body	shore	chr19:11533198-11533619	19	NA
CCDC151	TSS200	island	chr19:11545948-11546544	19	NA
CCDC151	TSS200	island	chr19:11545948-11546544	19	NA
CCDC151	Body	island	chr19:11531278-11531590	19	NA
CCDC151	Body	shore	chr19:11533198-11533619	19	NA
CCDC151	TSS200	island	chr19:11545948-11546544	19	NA
CCDC151	Body	shelf	chr19:11545948-11546544	19	NA
CCDC151	Body	shelf	chr19:11533198-11533619	19	NA
CCDC151	TSS200	island	chr19:11545948-11546544	19	NA
CCDC151	Body	island	chr19:11533198-11533619	19	NA
CCDC151	Body	shore	chr19:11533198-11533619	19	NA
CCDC151	Body	shore	chr19:11545948-11546544	19	NA
CCDC151	TSS200	island	chr19:11545948-11546544	19	NA
CEACAM4	TSS1500	opensea		19	NA
CEACAM4	1stExon	opensea		19	NA
CEACAM4	TSS1500	opensea		19	NA
CEACAM4	TSS200	opensea		19	NA
CEACAM4	3'UTR	opensea		19	NA
CEACAM4	TSS1500	opensea		19	NA
CEACAM6	TSS1500	opensea		19	NA
CEACAM6	TSS200	opensea		19	NA
CEACAM6	TSS200	opensea		19	NA
CEACAM6	3'UTR	opensea		19	NA
CEACAM6	TSS1500	opensea		19	NA
CEACAM6	3'UTR	opensea		19	NA
CHRM4	TSS1500	shore	chr11:46406904-46407441	11	NA
CHRM4	1stExon	island	chr11:46406904-46407441	11	NA
CHRM4	1stExon	island	chr11:46406904-46407441	11	NA
CHRM4	TSS1500	shore	chr11:46406904-46407441	11	NA
CHRM4	1stExon	island	chr11:46406904-46407441	11	NA
CHRM4	TSS200	shore	chr11:46406904-46407441	11	NA
CHRM4	TSS1500	shore	chr11:46410921-46414687	11	NA
CHRM4	TSS1500	shore	chr11:46410921-46414687	11	NA
CHRM4	1stExon	shore	chr11:46406904-46407441	11	NA
CHRM4	TSS200	shore	chr11:46406904-46407441	11	NA
CNTNAP3	Body	island	chr9:39132859-39133145	9	NA
CNTNAP3	Body	shore	chr9:39132859-39133145	9	NA
DHRS7C	Body	island	chr17:9674854-9675265	17	NA
DHRS7C	Body	shore	chr17:9674854-9675265	17	NA
DHRS7C	TSS200	opensea		17	NA
DHRS7C	Body	shore	chr17:9674854-9675265	17	NA
DHRS7C	Body	island	chr17:9674854-9675265	17	NA
DHRS7C	TSS200	opensea		17	NA
DHRS7C	Body	shore	chr17:9674854-9675265	17	NA
DHRS7C	Body	island	chr17:9674854-9675265	17	NA
DHRS7C	1stExon	opensea		17	NA
DHRS7C	TSS200	opensea		17	NA
DHRS7C	Body	shore	chr17:9674854-9675265	17	NA
DHRS7C	TSS1500	opensea		17	NA
DHRS7C	Body	island	chr17:9674854-9675265	17	NA
DHRS7C	TSS1500	opensea		17	NA
DHRS7C	TSS1500	opensea		17	NA
DHRS7C	TSS200	opensea		17	NA
DISC1	Body	opensea		1	TRUE
DISC1	3'UTR	opensea		1	NA
DISC1	Body	opensea		1	TRUE
DISC1	Body	opensea		1	TRUE
DISC1	Body	opensea		1	TRUE
DISC1	Body	opensea		1	TRUE
DISC1	Body	opensea		1	NA
DISC1	Body	opensea		1	TRUE
DISC1	Body	opensea		1	TRUE
DISC1	Body	opensea		1	TRUE
DISC1	3'UTR	opensea		1	NA
DISC1	Body	opensea		1	TRUE
DMRTC2	3'UTR	opensea		19	NA
DMRTC2	Body	shelf	chr19:42348675-42348920	19	NA
EVPLL	Body	island	chr17:18286229-18286677	17	NA
EVPLL	5'UTR	shelf	chr17:18286229-18286677	17	NA
EVPLL	Body	shore	chr17:18286229-18286677	17	NA
EVPLL	TSS200	opensea		17	NA
EVPLL	Body	island	chr17:18286229-18286677	17	NA
GBAP1	TSS1500	shore	chr1:155197116-155197534	1	NA
GBAP1	Body	opensea		1	NA
GBAP1	TSS1500	shore	chr1:155197116-155197534	1	NA
GBAP1	TSS200	island	chr1:155197116-155197534	1	NA
GBAP1	Body	island	chr1:155197116-155197534	1	NA
GBAP1	TSS200	island	chr1:155197116-155197534	1	NA
GBAP1	Body	shelf	chr1:155197116-155197534	1	TRUE
GPR45	3'UTR	shore	chr2:105858587-105859084	2	NA
GPR45	1stExon	island	chr2:105858587-105859084	2	NA
GPR45	TSS200	shore	chr2:105858587-105859084	2	NA
GPR45	1stExon	island	chr2:105858587-105859084	2	NA
GPR45	5'UTR	shore	chr2:105858587-105859084	2	NA
GPR45	TSS1500	shore	chr2:105858587-105859084	2	NA
GPR45	TSS1500	shore	chr2:105858587-105859084	2	NA
GPR45	TSS200	shore	chr2:105858587-105859084	2	NA
GPR45	1stExon	shore	chr2:105858587-105859084	2	NA
GPR45	1stExon	shore	chr2:105858587-105859084	2	NA
GPR45	TSS200	shore	chr2:105858587-105859084	2	NA
GPR45	1stExon	island	chr2:105858587-105859084	2	NA
GPR45	TSS200	shore	chr2:105858587-105859084	2	NA
GPR45	TSS200	shore	chr2:105858587-105859084	2	NA
GPR45	1stExon	island	chr2:105858587-105859084	2	NA
GPR45	TSS1500	shore	chr2:105858587-105859084	2	NA
GPR45	TSS200	shore	chr2:105858587-105859084	2	NA
GRINA	TSS200	island	chr8:145063919-145065386	8	NA
GRINA	TSS1500	shore	chr8:145063919-145065386	8	NA
GRINA	Body	shore	chr8:145063919-145065386	8	NA
GRINA	TSS1500	island	chr8:145063919-145065386	8	NA
GRINA	Body	shore	chr8:145063919-145065386	8	NA
GRINA	5'UTR	island	chr8:145063919-145065386	8	NA
GRINA	TSS200	island	chr8:145063919-145065386	8	NA
GRINA	TSS200	island	chr8:145063919-145065386	8	NA
GRINA	5'UTR	island	chr8:145063919-145065386	8	NA
GRINA	TSS1500	shore	chr8:145063919-145065386	8	NA
GRINA	3'UTR	shore	chr8:145063919-145065386	8	NA
GRINA	Body	shore	chr8:145063919-145065386	8	NA
GRINA	TSS200	island	chr8:145063919-145065386	8	NA
GRINA	TSS1500	shore	chr8:145063919-145065386	8	NA
GRINA	5'UTR	island	chr8:145063919-145065386	8	NA
GUCY2D	Body	island	chr17:7905927-7907445	17	TRUE
GUCY2D	Body	island	chr17:7919021-7919867	17	TRUE
GUCY2D	Body	island	chr17:7909709-7910041	17	NA
GUCY2D	3'UTR	island	chr17:7919021-7919867	17	TRUE
GUCY2D	Body	shore	chr17:7919021-7919867	17	NA
GUCY2D	Body	island	chr17:7905927-7907445	17	TRUE
GUCY2D	TSS1500	shore	chr17:7905927-7907445	17	NA
GUCY2D	3'UTR	shelf	chr17:7919021-7919867	17	NA
GUCY2D	TSS1500	shore	chr17:7905927-7907445	17	NA
GUCY2D	Body	shelf	chr17:7919021-7919867	17	NA
GUCY2D	3'UTR	shore	chr17:7919021-7919867	17	TRUE
GUCY2D	Body	island	chr17:7919021-7919867	17	NA
GUCY2D	TSS200	island	chr17:7905927-7907445	17	NA
GUCY2D	Body	island	chr17:7909709-7910041	17	NA
GUCY2D	Body	island	chr17:7905927-7907445	17	TRUE
GUCY2D	Body	island	chr17:7919021-7919867	17	TRUE
GUCY2D	1stExon	island	chr17:7905927-7907445	17	TRUE
GUCY2D	Body	island	chr17:7919021-7919867	17	NA
GUCY2D	Body	shore	chr17:7909709-7910041	17	NA
GUCY2D	Body	shelf	chr17:7909709-7910041	17	NA
GUCY2D	Body	island	chr17:7905927-7907445	17	TRUE
GUCY2D	TSS200	shore	chr17:7905927-7907445	17	NA
GUCY2D	5'UTR	island	chr17:7905927-7907445	17	TRUE
GUCY2D	Body	island	chr17:7909709-7910041	17	NA
GUCY2D	Body	shore	chr17:7909709-7910041	17	TRUE
GUCY2D	Body	island	chr17:7909709-7910041	17	NA
HYAL3	3'UTR	shore	chr3:50329399-50330116	3	NA
HYAL3	5'UTR	island	chr3:50336331-50336879	3	NA
HYAL3	TSS200	shore	chr3:50336331-50336879	3	NA
HYAL3	5'UTR	island	chr3:50336331-50336879	3	NA
HYAL3	5'UTR	island	chr3:50336331-50336879	3	NA
HYAL3	5'UTR	island	chr3:50336331-50336879	3	NA
HYAL3	5'UTR	shore	chr3:50336331-50336879	3	NA
HYAL3	TSS200	shore	chr3:50336331-50336879	3	NA
HYAL3	5'UTR	island	chr3:50336331-50336879	3	NA
HYAL3	5'UTR	island	chr3:50336331-50336879	3	NA
HYAL3	Body	shore	chr3:50329399-50330116	3	NA
HYAL3	TSS200	shore	chr3:50336331-50336879	3	NA
HYAL3	5'UTR	island	chr3:50336331-50336879	3	NA
HYAL3	TSS200	shore	chr3:50336331-50336879	3	NA
HYAL3	5'UTR	island	chr3:50336331-50336879	3	NA
HYAL3	5'UTR	island	chr3:50336331-50336879	3	NA
HYAL3	5'UTR	island	chr3:50336331-50336879	3	NA
HYAL3	TSS200	shore	chr3:50336331-50336879	3	NA
HYAL3	5'UTR	island	chr3:50336331-50336879	3	NA
INSC	Body	shore	chr11:15136058-15136545	11	NA
INSC	Body	opensea		11	NA
INSC	TSS200	island	chr11:15136058-15136545	11	NA
INSC	TSS200	island	chr11:15136058-15136545	11	NA
INSC	3'UTR	opensea		11	NA
INSC	TSS200	island	chr11:15136058-15136545	11	NA
INSC	Body	opensea		11	TRUE
INSC	Body	shelf	chr11:15136058-15136545	11	NA
INSC	Body	opensea		11	TRUE
INSC	Body	opensea		11	TRUE
INSC	TSS200	island	chr11:15136058-15136545	11	NA
INSC	TSS200	shelf	chr11:15136058-15136545	11	NA
INSC	Body	shore	chr11:15136058-15136545	11	TRUE
INSC	TSS200	island	chr11:15136058-15136545	11	NA
INSC	TSS1500	shelf	chr11:15136058-15136545	11	NA
INSC	Body	opensea		11	TRUE
INSC	Body	island	chr11:15136058-15136545	11	NA
INSC	1stExon	shelf	chr11:15136058-15136545	11	NA
INSC	Body	island	chr11:15136058-15136545	11	NA
INSC	Body	shore	chr11:15136058-15136545	11	TRUE
INSC	TSS1500	shelf	chr11:15136058-15136545	11	NA
INSC	TSS1500	shelf	chr11:15136058-15136545	11	NA
INSC	Body	island	chr11:15136058-15136545	11	NA
INSC	Body	opensea		11	TRUE
INSC	Body	opensea		11	NA
INSC	Body	opensea		11	TRUE
ITGA2B	Body	island	chr17:42462135-42463579	17	TRUE
ITGA2B	Body	shelf	chr17:42462135-42463579	17	NA
ITGA2B	Body	shore	chr17:42462135-42463579	17	NA
ITGA2B	TSS200	shelf	chr17:42462135-42463579	17	NA
ITGA2B	TSS1500	shelf	chr17:42462135-42463579	17	NA
ITGA2B	TSS1500	shelf	chr17:42462135-42463579	17	NA
ITGA2B	Body	shore	chr17:42462135-42463579	17	NA
ITGA2B	Body	island	chr17:42462135-42463579	17	TRUE
ITGA2B	Body	island	chr17:42462135-42463579	17	TRUE
ITGA2B	Body	opensea		17	TRUE
ITGA2B	Body	shore	chr17:42462135-42463579	17	NA
ITGA2B	Body	island	chr17:42462135-42463579	17	TRUE
ITGA2B	TSS1500	opensea		17	NA
ITGA2B	Body	shore	chr17:42462135-42463579	17	NA
ITGA2B	Body	opensea		17	TRUE
ITGA2B	Body	island	chr17:42462135-42463579	17	TRUE
ITGA2B	Body	shelf	chr17:42462135-42463579	17	NA
ITGA2B	Body	shore	chr17:42462135-42463579	17	NA
ITGA2B	Body	shelf	chr17:42462135-42463579	17	NA
ITGA2B	Body	shore	chr17:42462135-42463579	17	NA
ITGA2B	3'UTR	opensea		17	NA
LGSN	Body	opensea		6	NA
LGSN	5'UTR	opensea		6	NA
LGSN	TSS1500	opensea		6	NA
LGSN	Body	opensea		6	TRUE
LRRC4C	Body	opensea		11	NA
LRRC4C	5'UTR	opensea		11	NA
LRRC4C	5'UTR	opensea		11	NA
LRRC4C	5'UTR	opensea		11	NA
LRRC4C	5'UTR	opensea		11	NA
LRRC4C	5'UTR	opensea		11	NA
LRRC4C	5'UTR	opensea		11	NA
LRRC4C	TSS1500	opensea		11	NA
LRRC4C	5'UTR	opensea		11	NA
LRRC4C	5'UTR	opensea		11	NA
LRRC4C	5'UTR	opensea		11	TRUE
LRRC4C	5'UTR	opensea		11	TRUE
LRRC4C	TSS200	opensea		11	NA
LRRC4C	5'UTR	opensea		11	NA
LRRC4C	TSS1500	opensea		11	NA
LRRC4C	5'UTR	opensea		11	TRUE
MMP3	3'UTR	opensea		11	NA
MMP3	TSS200	opensea		11	NA
MMP3	TSS1500	opensea		11	NA
MMP3	1stExon	opensea		11	NA
MMP3	Body	opensea		11	NA
MMP3	TSS200	opensea		11	NA
NEU4	Body	island	chr2:242755693-242756363	2	NA
NEU4	Body	island	chr2:242754323-242754629	2	NA
NEU4	TSS200	opensea		2	TRUE
NEU4	Body	island	chr2:242757389-242757730	2	NA
NEU4	Body	island	chr2:242757389-242757730	2	NA
NEU4	Body	island	chr2:242754323-242754629	2	NA
NEU4	3'UTR	shore	chr2:242760681-242760886	2	NA
NEU4	Body	shore	chr2:242755693-242756363	2	NA
NEU4	Body	shore	chr2:242755693-242756363	2	NA
NEU4	TSS200	opensea		2	TRUE
NEU4	Body	shore	chr2:242755693-242756363	2	NA
NEU4	TSS1500	shelf	chr2:242754323-242754629	2	TRUE
NEU4	Body	island	chr2:242757389-242757730	2	NA
NEU4	Body	shore	chr2:242757389-242757730	2	NA
NEU4	TSS200	shelf	chr2:242754323-242754629	2	NA
NEU4	5'UTR	shelf	chr2:242754323-242754629	2	TRUE
NEU4	Body	shore	chr2:242755693-242756363	2	NA
NEU4	5'UTR	shore	chr2:242754323-242754629	2	NA
NEU4	Body	island	chr2:242755693-242756363	2	NA
NEU4	TSS1500	shelf	chr2:242754323-242754629	2	TRUE
NEU4	Body	island	chr2:242754323-242754629	2	NA
NEU4	TSS1500	opensea		2	TRUE
NEU4	TSS1500	opensea		2	TRUE
NEU4	TSS1500	opensea		2	TRUE
NEU4	Body	island	chr2:242754323-242754629	2	NA
NEU4	Body	shore	chr2:242755693-242756363	2	NA
NEU4	TSS1500	shelf	chr2:242754323-242754629	2	NA
NEU4	TSS200	shelf	chr2:242754323-242754629	2	NA
NEU4	Body	shore	chr2:242754323-242754629	2	NA
OLIG1	TSS1500	shore	chr21:34442206-34444543	21	NA
OLIG1	1stExon	shore	chr21:34442206-34444543	21	NA
OLIG1	1stExon	island	chr21:34442206-34444543	21	NA
OLIG1	1stExon	island	chr21:34442206-34444543	21	TRUE
OLIG1	1stExon	island	chr21:34442206-34444543	21	TRUE
OLIG1	1stExon	island	chr21:34442206-34444543	21	TRUE
OLIG1	TSS200	island	chr21:34442206-34444543	21	NA
OLIG1	1stExon	island	chr21:34442206-34444543	21	NA
OLIG1	1stExon	island	chr21:34442206-34444543	21	TRUE
OLIG1	TSS1500	shore	chr21:34442206-34444543	21	NA
OLIG1	1stExon	island	chr21:34442206-34444543	21	NA
OLIG1	TSS200	island	chr21:34442206-34444543	21	NA
OLIG1	1stExon	island	chr21:34442206-34444543	21	NA
OLIG1	1stExon	island	chr21:34442206-34444543	21	NA
OLIG1	TSS1500	shore	chr21:34442206-34444543	21	NA
OLIG1	1stExon	island	chr21:34442206-34444543	21	TRUE
OLIG1	TSS200	island	chr21:34442206-34444543	21	NA
OLIG1	TSS200	island	chr21:34442206-34444543	21	NA
OLIG1	TSS200	island	chr21:34442206-34444543	21	NA
OLIG1	1stExon	island	chr21:34442206-34444543	21	TRUE
PADI4	Body	opensea		1	NA
PADI4	TSS1500	opensea		1	NA
PADI4	Body	opensea		1	NA
PADI4	TSS200	opensea		1	NA
PADI4	TSS1500	opensea		1	NA
PADI4	Body	opensea		1	NA
PADI4	1stExon	opensea		1	NA
PADI4	1stExon	opensea		1	NA
PADI4	Body	opensea		1	TRUE
PADI4	3'UTR	opensea		1	NA
PADI4	TSS1500	opensea		1	NA
PADI4	Body	opensea		1	NA
PADI4	TSS200	opensea		1	NA
PADI4	Body	opensea		1	NA
PADI4	TSS1500	opensea		1	NA
PCDHB12	5'UTR	shore	chr5:140589744-140590657	5	NA
PCDHB12	5'UTR	shore	chr5:140589744-140590657	5	NA
PCDHB12	TSS200	shore	chr5:140589744-140590657	5	NA
PCDHB12	5'UTR	shore	chr5:140589744-140590657	5	NA
PCDHB12	TSS200	shore	chr5:140589744-140590657	5	NA
PCDHB5	1stExon	shore	chr5:140516311-140517300	5	NA
PCDHB5	1stExon	shore	chr5:140516311-140517300	5	NA
PCDHB5	TSS200	shore	chr5:140516311-140517300	5	NA
PCDHB5	1stExon	shore	chr5:140516311-140517300	5	NA
PCDHB5	1stExon	shore	chr5:140516311-140517300	5	NA
PCDHB5	1stExon	shore	chr5:140516311-140517300	5	NA
PCDHB5	1stExon	shore	chr5:140516311-140517300	5	NA
PCDHB5	1stExon	shore	chr5:140516311-140517300	5	NA
PCDHB5	1stExon	island	chr5:140516311-140517300	5	NA
PCDHB5	1stExon	shore	chr5:140516311-140517300	5	NA
PCDHB5	1stExon	shore	chr5:140516311-140517300	5	NA
PCDHB5	1stExon	shore	chr5:140516311-140517300	5	NA
PCDHB5	3'UTR	shore	chr5:140516311-140517300	5	NA
PLOD1	Body	opensea		1	NA
PLOD1	Body	opensea		1	NA
PLOD1	1stExon	island	chr1:11994694-11994969	1	NA
PLOD1	Body	opensea		1	NA
PLOD1	TSS1500	shore	chr1:11994694-11994969	1	NA
PLOD1	Body	opensea		1	NA
PLOD1	TSS1500	shore	chr1:11994694-11994969	1	NA
PLOD1	TSS1500	shore	chr1:11994694-11994969	1	NA
PLOD1	Body	shore	chr1:11994694-11994969	1	NA
PLOD1	TSS1500	shore	chr1:11994694-11994969	1	NA
PLOD1	TSS1500	shore	chr1:11994694-11994969	1	NA
PLOD1	TSS200	island	chr1:11994694-11994969	1	NA
PLOD1	Body	opensea		1	NA
PLOD1	Body	opensea		1	TRUE
PLOD1	Body	shelf	chr1:11994694-11994969	1	NA
PLOD1	Body	opensea		1	NA
PLOD1	Body	shore	chr1:11994694-11994969	1	NA
PLOD1	3'UTR	opensea		1	NA
PLOD1	TSS200	island	chr1:11994694-11994969	1	NA
PRKAR2B	Body	shelf	chr7:106684813-106685765	7	TRUE
PRKAR2B	Body	opensea		7	TRUE
PRKAR2B	Body	opensea		7	NA
PRKAR2B	TSS1500	shore	chr7:106684813-106685765	7	NA
PRKAR2B	Body	opensea		7	NA
PRKAR2B	Body	opensea		7	TRUE
PRKAR2B	Body	opensea		7	TRUE
PRKAR2B	TSS200	island	chr7:106684813-106685765	7	NA
PRKAR2B	TSS200	island	chr7:106684813-106685765	7	NA
PRKAR2B	1stExon	island	chr7:106684813-106685765	7	NA
PRKAR2B	Body	opensea		7	TRUE
PRKAR2B	3'UTR	opensea		7	NA
PRKAR2B	Body	opensea		7	TRUE
PRKAR2B	Body	shore	chr7:106684813-106685765	7	NA
PRKAR2B	Body	opensea		7	NA
PRKAR2B	1stExon	island	chr7:106684813-106685765	7	NA
PRKAR2B	Body	shore	chr7:106684813-106685765	7	NA
PRKAR2B	TSS200	island	chr7:106684813-106685765	7	NA
PRKAR2B	TSS200	island	chr7:106684813-106685765	7	NA
PRKAR2B	Body	opensea		7	TRUE
PRKAR2B	TSS1500	island	chr7:106684813-106685765	7	NA
PVRL2	Body	opensea		19	NA
PVRL2	5'UTR	island	chr19:45349328-45350044	19	NA
PVRL2	TSS200	shore	chr19:45349328-45350044	19	NA
PVRL2	TSS1500	shore	chr19:45349328-45350044	19	NA
PVRL2	3'UTR	shelf	chr19:45393833-45394992	19	NA
PVRL2	TSS1500	island	chr19:45347846-45348229	19	NA
PVRL2	TSS1500	shore	chr19:45349328-45350044	19	NA
PVRL2	5'UTR	island	chr19:45349328-45350044	19	NA
PVRL2	TSS200	island	chr19:45349328-45350044	19	NA
PVRL2	5'UTR	island	chr19:45349328-45350044	19	NA
PVRL2	Body	island	chr19:45349328-45350044	19	NA
PVRL2	TSS200	island	chr19:45349328-45350044	19	NA
PVRL2	TSS1500	island	chr19:45347846-45348229	19	NA
PVRL2	Body	shelf	chr19:45349328-45350044	19	NA
SEC14L4	TSS200	shore	chr22:30901242-30901744	22	NA
SEC14L4	Body	island	chr22:30901242-30901744	22	NA
SEC14L4	TSS200	shore	chr22:30901242-30901744	22	NA
SEC14L4	TSS1500	shore	chr22:30901242-30901744	22	NA
SEC14L4	Body	island	chr22:30901242-30901744	22	NA
SEC14L4	1stExon	island	chr22:30901242-30901744	22	NA
SEC14L4	TSS200	island	chr22:30901242-30901744	22	NA
SEC14L4	Body	shelf	chr22:30901242-30901744	22	NA
SEC14L4	Body	shore	chr22:30901242-30901744	22	NA
SEC14L4	TSS1500	shore	chr22:30901242-30901744	22	NA
SEC14L4	TSS200	shore	chr22:30901242-30901744	22	NA
SEC14L4	1stExon	island	chr22:30901242-30901744	22	NA
SEC14L4	3'UTR	opensea		22	NA
SIPA1L2	1stExon	opensea		1	NA
SIPA1L2	Body	opensea		1	TRUE
SIPA1L2	Body	opensea		1	TRUE
SIPA1L2	Body	opensea		1	NA
SIPA1L2	Body	opensea		1	TRUE
SIPA1L2	Body	opensea		1	TRUE
SIPA1L2	Body	opensea		1	TRUE
SIPA1L2	1stExon	opensea		1	NA
SIPA1L2	TSS1500	opensea		1	TRUE
SIPA1L2	TSS200	opensea		1	NA
SIPA1L2	1stExon	opensea		1	NA
SIPA1L2	Body	opensea		1	TRUE
SIPA1L2	Body	opensea		1	NA
SIPA1L2	TSS200	opensea		1	NA
SIPA1L2	TSS1500	opensea		1	NA
SIPA1L2	Body	opensea		1	TRUE
SIPA1L2	Body	opensea		1	TRUE
SIPA1L2	Body	opensea		1	TRUE
SIPA1L2	1stExon	opensea		1	NA
SIPA1L2	3'UTR	opensea		1	TRUE
SIPA1L2	1stExon	opensea		1	NA
SLC26A4	TSS1500	shore	chr7:107301205-107302416	7	NA
SLC26A4	5'UTR	island	chr7:107301205-107302416	7	NA
SLC26A4	TSS200	shore	chr7:107301205-107302416	7	NA
SLC26A4	Body	island	chr7:107301205-107302416	7	NA
SLC26A4	5'UTR	island	chr7:107301205-107302416	7	NA
SLC26A4	Body	opensea		7	NA
SLC26A4	5'UTR	island	chr7:107301205-107302416	7	NA
SLC26A4	TSS200	shore	chr7:107301205-107302416	7	NA
SLC26A4	Body	island	chr7:107301205-107302416	7	NA
SLC26A4	5'UTR	island	chr7:107301205-107302416	7	NA
SLC26A4	Body	island	chr7:107301205-107302416	7	NA
SLC26A4	TSS200	shore	chr7:107301205-107302416	7	NA
SLC26A4	3'UTR	opensea		7	NA
SLC26A4	TSS200	shore	chr7:107301205-107302416	7	NA
SLC26A4	TSS1500	shore	chr7:107301205-107302416	7	NA
SLC26A4	TSS200	shore	chr7:107301205-107302416	7	NA
SLC26A4	5'UTR	island	chr7:107301205-107302416	7	NA
SLC26A4	Body	shelf	chr7:107301205-107302416	7	NA
SLC26A4	Body	island	chr7:107301205-107302416	7	NA
SLC26A4	Body	island	chr7:107301205-107302416	7	NA
SLC26A4	TSS1500	shore	chr7:107301205-107302416	7	NA
SLC26A9	Body	opensea		1	NA
SLC26A9	Body	opensea		1	NA
SLC26A9	TSS200	opensea		1	NA
SLC26A9	Body	opensea		1	NA
SLC26A9	TSS1500	opensea		1	NA
SLC26A9	Body	opensea		1	NA
SLC26A9	3'UTR	opensea		1	NA
SLC26A9	Body	opensea		1	NA
SLC26A9	TSS1500	opensea		1	NA
SLC26A9	Body	opensea		1	NA
SLC26A9	5'UTR	opensea		1	TRUE
SLC26A9	Body	opensea		1	NA
SLC26A9	Body	opensea		1	TRUE
SLC26A9	5'UTR	opensea		1	TRUE
SLC26A9	Body	opensea		1	NA
SLC26A9	Body	opensea		1	TRUE
SLC26A9	TSS1500	opensea		1	NA
SLC26A9	Body	opensea		1	TRUE
SLC30A3	TSS200	island	chr2:27484873-27488189	2	NA
SLC30A3	3'UTR	opensea		2	NA
SLC30A3	Body	shore	chr2:27484873-27488189	2	NA
SLC30A3	TSS200	island	chr2:27484873-27488189	2	NA
SLC30A3	TSS200	island	chr2:27484873-27488189	2	NA
SLC30A3	1stExon	island	chr2:27484873-27488189	2	NA
SLC30A3	Body	opensea		2	TRUE
SLC30A3	TSS1500	island	chr2:27484873-27488189	2	NA
SLC30A3	Body	shelf	chr2:27484873-27488189	2	NA
SLC30A3	TSS1500	island	chr2:27484873-27488189	2	NA
SLC30A3	Body	island	chr2:27484873-27488189	2	NA
SLC30A3	TSS200	island	chr2:27484873-27488189	2	NA
SLC30A3	Body	shore	chr2:27484873-27488189	2	NA
SLC30A3	TSS1500	island	chr2:27484873-27488189	2	NA
SLC30A3	Body	island	chr2:27484873-27488189	2	NA
SLC30A3	TSS1500	island	chr2:27484873-27488189	2	NA
SLC30A3	1stExon	island	chr2:27484873-27488189	2	NA
SLC30A3	TSS1500	island	chr2:27484873-27488189	2	NA
SPARC	TSS200	opensea		5	NA
SPARC	5'UTR	opensea		5	TRUE
SPARC	Body	opensea		5	NA
SPARC	5'UTR	opensea		5	TRUE
SPARC	Body	opensea		5	TRUE
SPARC	1stExon	opensea		5	NA
SPARC	TSS1500	opensea		5	NA
SPARC	TSS1500	opensea		5	NA
SPARC	3'UTR	opensea		5	NA
SPARC	1stExon	opensea		5	NA
SPARC	1stExon	opensea		5	NA
SPARC	TSS200	opensea		5	NA
SPARC	TSS1500	opensea		5	NA
SPARC	Body	opensea		5	TRUE
SPARC	5'UTR	opensea		5	TRUE
TAS1R2	Body	island	chr1:19180945-19181469	1	NA
TAS1R2	TSS200	opensea		1	NA
TAS1R2	Body	island	chr1:19180945-19181469	1	NA
TAS1R2	Body	opensea		1	NA
TAS1R2	Body	shore	chr1:19180945-19181469	1	NA
TAS1R2	Body	opensea		1	NA
TAS1R2	Body	shore	chr1:19180945-19181469	1	NA
TAS1R2	Body	island	chr1:19180945-19181469	1	NA
TAS1R2	Body	island	chr1:19180945-19181469	1	NA
TAS1R2	Body	shelf	chr1:19180945-19181469	1	NA
TAS1R2	Body	island	chr1:19180945-19181469	1	NA
TAS1R2	Body	shelf	chr1:19180945-19181469	1	NA
TAS1R2	TSS1500	opensea		1	NA
TAS1R2	TSS1500	opensea		1	NA
TAS1R2	Body	island	chr1:19180945-19181469	1	NA
TAS1R2	Body	opensea		1	NA
TAS1R2	Body	opensea		1	NA
TBCC	TSS1500	shore	chr6:42714707-42715042	6	NA
TBCC	1stExon	island	chr6:42713166-42713986	6	NA
TBCC	TSS200	island	chr6:42713166-42713986	6	NA
TBCC	TSS1500	shore	chr6:42713166-42713986	6	NA
TBCC	TSS1500	shore	chr6:42714707-42715042	6	NA
TBCC	1stExon	island	chr6:42713166-42713986	6	NA
TBCC	TSS200	island	chr6:42713166-42713986	6	NA
TBCC	TSS200	island	chr6:42713166-42713986	6	NA
TBCC	1stExon	island	chr6:42713166-42713986	6	NA
TBCC	TSS1500	island	chr6:42714707-42715042	6	NA
TBCC	TSS1500	shore	chr6:42713166-42713986	6	NA
TBCC	TSS1500	shore	chr6:42714707-42715042	6	NA
TBCC	1stExon	shore	chr6:42713166-42713986	6	NA
TCTE3	Body	shore	chr6:170151351-170152131	6	NA
TCTE3	TSS1500	island	chr6:170151351-170152131	6	NA
TCTE3	5'UTR	island	chr6:170151351-170152131	6	NA
TCTE3	TSS1500	island	chr6:170151351-170152131	6	NA
TCTE3	Body	opensea		6	NA
TCTE3	TSS1500	island	chr6:170151351-170152131	6	NA
TCTE3	5'UTR	island	chr6:170151351-170152131	6	NA
TCTE3	5'UTR	island	chr6:170151351-170152131	6	NA
TCTE3	Body	island	chr6:170151351-170152131	6	NA
TCTE3	Body	shelf	chr6:170151351-170152131	6	NA
TDRD9	TSS1500	island	chr14:104394529-104395234	14	NA
TDRD9	Body	shelf	chr14:104394529-104395234	14	NA
TDRD9	Body	opensea		14	NA
TDRD9	Body	opensea		14	NA
TDRD9	TSS200	island	chr14:104394529-104395234	14	NA
TDRD9	TSS1500	shore	chr14:104394529-104395234	14	NA
TDRD9	Body	opensea		14	NA
TDRD9	Body	opensea		14	NA
TDRD9	Body	shore	chr14:104394529-104395234	14	NA
TDRD9	Body	opensea		14	NA
TDRD9	Body	opensea		14	NA
TDRD9	Body	shore	chr14:104394529-104395234	14	NA
TDRD9	Body	island	chr14:104394529-104395234	14	NA
TDRD9	Body	opensea		14	NA
TENC1	3'UTR	opensea		12	NA
TENC1	5'UTR	island	chr12:53441384-53441706	12	NA
TENC1	TSS1500	shore	chr12:53441384-53441706	12	NA
TENC1	TSS1500	shore	chr12:53440579-53440840	12	NA
TENC1	Body	opensea		12	NA
TENC1	TSS1500	shore	chr12:53441384-53441706	12	TRUE
TENC1	5'UTR	shore	chr12:53440579-53440840	12	TRUE
TENC1	TSS1500	shore	chr12:53440579-53440840	12	NA
TENC1	Body	island	chr12:53448008-53448406	12	NA
TENC1	TSS1500	shore	chr12:53441384-53441706	12	NA
TENC1	TSS200	island	chr12:53440579-53440840	12	NA
TENC1	Body	opensea		12	NA
TENC1	Body	opensea		12	TRUE
TENC1	TSS1500	shore	chr12:53440579-53440840	12	NA
TENC1	5'UTR	shelf	chr12:53448008-53448406	12	TRUE
TENC1	5'UTR	shelf	chr12:53440579-53440840	12	NA
TENC1	5'UTR	shore	chr12:53441384-53441706	12	NA
TENC1	Body	island	chr12:53448008-53448406	12	NA
TENC1	5'UTR	shore	chr12:53448008-53448406	12	TRUE
TENC1	Body	shelf	chr12:53448008-53448406	12	NA
TENC1	Body	island	chr12:53448008-53448406	12	NA
TENC1	Body	island	chr12:53448008-53448406	12	NA
TENC1	Body	island	chr12:53448008-53448406	12	NA
TENC1	Body	opensea		12	NA
TENC1	Body	shore	chr12:53448008-53448406	12	NA
THBS2	Body	island	chr6:169641803-169642020	6	NA
THBS2	Body	shore	chr6:169622297-169622520	6	TRUE
THBS2	Body	opensea		6	NA
THBS2	Body	shore	chr6:169631759-169632823	6	NA
THBS2	Body	shore	chr6:169631759-169632823	6	NA
THBS2	TSS1500	opensea		6	NA
THBS2	5'UTR	opensea		6	TRUE
THBS2	Body	shelf	chr6:169622297-169622520	6	NA
THBS2	Body	island	chr6:169641803-169642020	6	NA
THBS2	Body	shore	chr6:169631759-169632823	6	NA
THBS2	Body	shore	chr6:169631759-169632823	6	NA
THBS2	Body	shore	chr6:169641803-169642020	6	NA
THBS2	Body	shelf	chr6:169622297-169622520	6	NA
THBS2	3'UTR	opensea		6	NA
THBS2	Body	island	chr6:169631759-169632823	6	NA
THBS2	Body	shore	chr6:169648546-169649047	6	NA
THBS2	Body	island	chr6:169631759-169632823	6	NA
THBS2	Body	shore	chr6:169648546-169649047	6	NA
THBS2	Body	island	chr6:169648546-169649047	6	NA
THBS2	Body	island	chr6:169622297-169622520	6	NA
THBS2	5'UTR	opensea		6	TRUE
THBS2	Body	island	chr6:169622297-169622520	6	NA
THBS2	3'UTR	opensea		6	NA
THBS2	Body	island	chr6:169648546-169649047	6	NA
THBS2	Body	shelf	chr6:169631759-169632823	6	NA
THBS2	TSS1500	opensea		6	NA
THBS2	Body	island	chr6:169631759-169632823	6	NA
THBS2	5'UTR	opensea		6	TRUE
THBS2	5'UTR	opensea		6	TRUE
THBS2	5'UTR	opensea		6	TRUE
THBS2	Body	shelf	chr6:169631759-169632823	6	NA
THBS2	Body	shelf	chr6:169648546-169649047	6	NA
THBS2	Body	shelf	chr6:169622297-169622520	6	NA
THBS2	TSS1500	opensea		6	NA
THBS2	Body	shore	chr6:169631759-169632823	6	NA
THBS2	5'UTR	opensea		6	TRUE
THBS2	Body	shore	chr6:169641803-169642020	6	NA
THBS2	TSS1500	opensea		6	NA
THBS2	5'UTR	opensea		6	TRUE
THBS2	Body	shore	chr6:169622297-169622520	6	NA
THBS2	Body	island	chr6:169631759-169632823	6	NA
THBS2	5'UTR	opensea		6	TRUE
THBS2	5'UTR	opensea		6	TRUE
THBS2	Body	shelf	chr6:169641803-169642020	6	NA
THBS2	5'UTR	shelf	chr6:169648546-169649047	6	NA
THBS2	Body	island	chr6:169631759-169632823	6	NA
THBS2	Body	opensea		6	NA
THBS2	Body	island	chr6:169622297-169622520	6	NA
THBS2	Body	shore	chr6:169631759-169632823	6	NA
TMEM53	Body	shelf	chr1:45139770-45140584	1	NA
TMEM53	Body	island	chr1:45120237-45120723	1	NA
TMEM53	Body	shore	chr1:45120237-45120723	1	NA
TMEM53	Body	island	chr1:45120237-45120723	1	NA
TMEM53	Body	island	chr1:45139770-45140584	1	NA
TMEM53	3'UTR	shore	chr1:45120237-45120723	1	NA
TMEM53	Body	shelf	chr1:45120237-45120723	1	NA
TMEM53	Body	shore	chr1:45139770-45140584	1	NA
TMEM53	TSS200	island	chr1:45139770-45140584	1	NA
TMEM53	Body	shore	chr1:45139770-45140584	1	NA
TMEM53	TSS1500	island	chr1:45139770-45140584	1	NA
TMEM53	3'UTR	shore	chr1:45120237-45120723	1	NA
TMEM53	TSS200	island	chr1:45139770-45140584	1	NA
TMEM53	Body	island	chr1:45120237-45120723	1	NA
TMEM53	Body	island	chr1:45120237-45120723	1	NA
TMEM53	Body	island	chr1:45120237-45120723	1	NA
TMEM53	Body	island	chr1:45139770-45140584	1	NA
TNFSF13	3'UTR	island	chr17:7464666-7465823	17	NA
TNFSF13	TSS1500	shelf	chr17:7464666-7465823	17	NA
TNFSF13	5'UTR	shelf	chr17:7464666-7465823	17	NA
TNFSF13	Body	shore	chr17:7464666-7465823	17	NA
TNFSF13	5'UTR	shelf	chr17:7464666-7465823	17	TRUE
TNFSF13	3'UTR	shore	chr17:7464666-7465823	17	NA
TNFSF13	TSS1500	shelf	chr17:7464666-7465823	17	NA
TNFSF13	5'UTR	shelf	chr17:7464666-7465823	17	NA
VTCN1	3'UTR	opensea		1	TRUE
VTCN1	TSS200	opensea		1	NA
VTCN1	Body	opensea		1	NA
VTCN1	Body	opensea		1	NA
VTCN1	TSS1500	opensea		1	NA
VTCN1	Body	opensea		1	TRUE
VTCN1	Body	opensea		1	TRUE
VTCN1	Body	opensea		1	TRUE
VTCN1	TSS200	opensea		1	NA
VTCN1	TSS200	opensea		1	NA
VTCN1	TSS200	opensea		1	NA
VTCN1	TSS1500	opensea		1	NA

## Sheet: all_region_beta
Relevant information about methylation of CpGs in all regions of the 46 hypo-up genes
ID	gene symbol	3998998123_R01C01	3998998123_R02C01	3998998123_R03C01	3998998123_R04C01	3998998123_R05C01	3998998123_R02C02	3998998123_R04C02	3998998174_R01C01	3998998174_R03C01	3998998174_R04C01	3998998174_R05C01	3998998174_R01C02	3998998174_R02C02	3998998174_R05C02	3998998174_R06C02	3998998186_R03C02	3998998186_R05C02	3998998186_R06C02	3998998192_R01C01	3998998192_R02C01	3998998192_R04C01	3998998192_R05C01	3998998192_R01C02	3998998192_R06C02	3998998207_R01C01	3998998207_R02C01	3998998207_R04C01	3998998207_R06C01	3998998207_R02C02	3998998207_R03C02	3998998207_R04C02	3998998207_R05C02	3998998207_R06C02	3998998195_R01C01	3998998195_R02C01	3998998195_R03C01	3998998195_R04C01	3998998195_R05C01	3998998195_R01C02	3998998195_R02C02	3998998195_R05C02	3998998195_R06C02	3998998240_R01C01	3998998240_R02C01	3998998240_R04C01	3998998240_R05C01	3998998240_R06C01	3998998240_R01C02
cg10575089	2020-09-04	0.574726	0.580227	0.588291	0.630155	0.613225	0.673193	0.619177	0.588834	0.662127	0.68414	0.595034	0.670729	0.625061	0.720784	0.722011	0.694765	0.711316	0.605855	0.706564	0.592639	0.614642	0.656513	0.585265	0.680136	0.66639	0.666519	0.686583	0.665309	0.694609	0.634562	0.692428	0.673443	0.614674	0.607726	0.68227	0.533328	0.691335	0.642272	0.650332	0.655858	0.711663	0.670653	0.637473	0.713525	0.690114	0.64059	0.632295	0.673902
cg15935247	2020-09-04	0.635442	0.616256	0.621233	0.669397	0.686948	0.66205	0.670347	0.659175	0.644165	0.693338	0.628095	0.606003	0.626922	0.671955	0.636323	0.662083	0.76149	0.621649	0.646834	0.682969	0.688039	0.621863	0.647095	0.674976	0.68992	0.644865	0.674643	0.649168	0.657434	0.64928	0.650702	0.664708	0.680278	0.624799	0.635102	0.633602	0.657444	0.659458	0.650953	0.588794	0.658952	0.659893	0.677637	0.651862	0.658042	0.740068	0.631801	0.662863
cg15417365	2020-09-04	0.120776	0.153941	0.184625	0.214951	0.218521	0.174216	0.221379	0.190065	0.170225	0.160796	0.203891	0.198024	0.175591	0.196621	0.243959	0.193394	0.212993	0.159708	0.185183	0.203147	0.244753	0.20358	0.200875	0.287494	0.222432	0.2375	0.232261	0.204797	0.155645	0.151309	0.183448	0.132801	0.191319	0.167512	0.134147	0.200179	0.212153	0.218594	0.185787	0.165975	0.22162	0.191128	0.140503	0.132662	0.196135	0.209816	0.209028	0.174352
cg13262310	2020-09-04	0.0789271	0.0777305	0.0763129	0.107189	0.0930679	0.0954094	0.0857127	0.0747012	0.073231	0.0728037	0.0881905	0.0736544	0.0845139	0.0774853	0.0846313	0.0731081	0.0825146	0.0848088	0.0739371	0.0804974	0.0786373	0.0900245	0.0877799	0.092128	0.0789207	0.0675242	0.0730958	0.0837165	0.0794908	0.078426	0.0761649	0.0735259	0.0837002	0.0612008	0.0578784	0.0975	0.0704565	0.074226	0.0657017	0.0791573	0.0679561	0.0838522	0.0744389	0.0722194	0.0771624	0.087096	0.0809403	0.0657284
cg18396675	2020-09-04	0.630887	0.677735	0.663533	0.656179	0.664165	0.730344	0.699457	0.622553	0.705149	0.673488	0.643818	0.735189	0.687406	0.723574	0.713998	0.723105	0.751839	0.713173	0.710939	0.62733	0.701058	0.711221	0.616092	0.678288	0.654126	0.72264	0.737596	0.682949	0.698392	0.714297	0.713556	0.733511	0.686463	0.609001	0.686861	0.653607	0.727573	0.651717	0.71137	0.695881	0.725484	0.702135	0.67547	0.724453	0.719096	0.723723	0.667642	0.682735
cg16178625	2020-09-04	0.0806029	0.0895739	0.0657773	0.0648226	0.0543574	0.059946	0.0467297	0.0643804	0.0763687	0.0514134	0.0568725	0.0564205	0.067902	0.0566406	0.0531455	0.0528709	0.0610454	0.0347049	0.0486654	0.0514184	0.0762213	0.0510279	0.0698349	0.0881265	0.0793044	0.0610595	0.0591863	0.0853333	0.0556672	0.0654313	0.0615206	0.0516103	0.0497504	0.0576895	0.0650602	0.0445015	0.0444844	0.0501136	0.0490321	0.0535714	0.0575843	0.0563314	0.0682344	0.0560716	0.0544364	0.0461	0.0481332	0.0633214
cg17985124	2020-09-04	0.0489487	0.077866	0.0736892	0.0577617	0.0616871	0.0534189	0.0451224	0.0637672	0.0761079	0.0689004	0.052024	0.0478891	0.0600367	0.0932969	0.0510678	0.0875281	0.0739924	0.0618941	0.0799068	0.0661207	0.0628023	0.0638858	0.0622749	0.0751485	0.0677917	0.046335	0.0564728	0.0807731	0.045	0.0682402	0.0573269	0.0666301	0.0405964	0.0412641	0.0755142	0.0655992	0.0602718	0.0572552	0.0510391	0.0601647	0.0749708	0.0657648	0.0488232	0.0847768	0.0638761	0.0693747	0.0773272	0.0564891
cg01806238	2020-09-04	0.73811	0.815894	0.764613	0.780032	0.837199	0.840891	0.806785	0.786535	0.842923	0.805084	0.778888	0.797588	0.775361	0.806	0.81661	0.818875	0.851564	0.763834	0.802733	0.804688	0.820523	0.778636	0.770908	0.818003	0.800859	0.882468	0.822607	0.861987	0.756474	0.840344	0.827466	0.800099	0.828534	0.839225	0.791171	0.793337	0.810171	0.808381	0.810382	0.840713	0.802813	0.804333	0.749025	0.779825	0.847863	0.825079	0.831044	0.81993
cg10641986	2020-09-04	0.0162107	0.0217375	0.0196569	0.00942943	0.0163839	0.0156421	0.0180913	0.0110849	0.0229044	0.0200254	0.0255367	0.0278807	0.0266189	0.026411	0.0181447	0.008782	0.0214119	0.0229263	0.0136124	0.0324154	0.0161344	0.0230495	0.0235767	0.0253632	0.0240676	0.0103248	0.0109545	0.0243563	0.0133397	0.0255072	0.019378	0.0186113	0.0125933	0.0228113	0.0146695	0.0243902	0.0121495	0.0234988	0.0210373	0.025024	0.0153403	0.0135837	0.0226993	0.0241901	0.0259295	0.018725	0.0149218	0.0118869
cg13853046	2020-09-04	0.81094	0.801128	0.834528	0.797628	0.821169	0.774807	0.85678	0.827843	0.766662	0.776827	0.815369	0.809715	0.883387	0.761872	0.818875	0.83612	0.826108	0.82093	0.787597	0.790851	0.784223	0.77349	0.773145	0.788896	0.79784	0.805596	0.816917	0.813853	0.777835	0.804658	0.77263	0.799077	0.812699	0.808017	0.803443	0.774807	0.839616	0.759927	0.840122	0.852084	0.830089	0.799301	0.754986	0.822001	0.770861	0.787372	0.790862	0.790875
cg22174693	2020-09-04	0.0887602	0.0944713	0.101392	0.0832458	0.103304	0.087484	0.0872134	0.0781891	0.0930667	0.0839903	0.102997	0.0930924	0.0823934	0.0893913	0.0926739	0.0838503	0.0871344	0.078477	0.0786158	0.0848666	0.0812185	0.112187	0.0832728	0.0891303	0.0898506	0.0798993	0.0840237	0.0929997	0.0861043	0.07673	0.081122	0.0831467	0.0932416	0.0795034	0.0764759	0.0891524	0.0705414	0.0863196	0.0878701	0.0789885	0.0890667	0.0867854	0.0907205	0.0734208	0.0895536	0.10429	0.0865667	0.0896372
cg01287505	2020-09-04	0.85472	0.844527	0.846496	0.809906	0.846194	0.847318	0.829528	0.770263	0.841219	0.843679	0.809943	0.817267	0.840561	0.862931	0.872494	0.87736	0.844294	0.855981	0.816013	0.837251	0.827713	0.881041	0.871753	0.836661	0.846078	0.84763	0.837485	0.839245	0.842571	0.832551	0.876588	0.841055	0.807945	0.814033	0.834076	0.834282	0.876219	0.8393	0.792953	0.84112	0.838457	0.860429	0.783759	0.83237	0.85942	0.848654	0.883436	0.83623
cg11738446	2020-09-04	0.0290467	0.0362914	0.0393088	0.0379864	0.0383079	0.0373303	0.0262508	0.0350712	0.0383974	0.033042	0.0345158	0.0433475	0.0436386	0.0332798	0.0417076	0.0324172	0.0296629	0.0294987	0.0398661	0.0299792	0.0313294	0.0252308	0.0295387	0.0413361	0.033721	0.0287442	0.0363195	0.0374501	0.0377137	0.0319539	0.0322695	0.0339901	0.0293455	0.03086	0.0330427	0.0424043	0.0332771	0.029182	0.0304999	0.0293401	0.0348353	0.0338778	0.0345494	0.0373297	0.0408879	0.0388196	0.0431868	0.0388499
cg13105709	2020-09-04	0.77433	0.745001	0.782882	0.781302	0.803497	0.781314	0.822247	0.83906	0.830243	0.823779	0.83258	0.77149	0.735905	0.811918	0.77746	0.812603	0.861794	0.817629	0.827639	0.800687	0.785571	0.812824	0.75314	0.773186	0.833302	0.838234	0.844304	0.813863	0.842678	0.830913	0.815865	0.830892	0.82286	0.794072	0.795122	0.782813	0.873694	0.788502	0.816563	0.824036	0.822023	0.813698	0.765819	0.822553	0.865483	0.770026	0.838448	0.811347
cg16220183	2020-09-04	0.0788257	0.0941163	0.0846631	0.0869192	0.113079	0.0949283	0.0827421	0.0724848	0.0808558	0.0862148	0.114714	0.0987102	0.0903041	0.0938412	0.100607	0.0741364	0.0798069	0.0889379	0.0779324	0.114872	0.0902025	0.0893408	0.0837701	0.0874376	0.0898676	0.0773455	0.0803938	0.0885341	0.0689074	0.0861248	0.0839092	0.102095	0.105985	0.0766132	0.0648316	0.0919787	0.0910622	0.0764843	0.065532	0.0718408	0.0662747	0.0817757	0.083627	0.0643511	0.0875811	0.0837598	0.0889837	0.0677233
cg00934987	2020-09-04	0.273555	0.324778	0.307754	0.350041	0.364115	0.345532	0.322025	0.205389	0.410093	0.332667	0.311032	0.360616	0.302144	0.364623	0.351727	0.342693	0.382771	0.338738	0.301281	0.312454	0.37274	0.354403	0.402905	0.363566	0.389721	0.336761	0.346004	0.356084	0.327795	0.326996	0.329978	0.329154	0.334072	0.305187	0.310835	0.305317	0.300299	0.31797	0.327302	0.330511	0.313574	0.34208	0.303456	0.308285	0.347985	0.311339	0.378506	0.286111
cg25885038	2020-09-04	0.84625	0.866375	0.868044	0.874211	0.876997	0.89115	0.874487	0.876554	0.869197	0.898046	0.843254	0.909622	0.866742	0.890949	0.877598	0.889187	0.912441	0.887162	0.880051	0.88365	0.882353	0.893932	0.889788	0.884094	0.899737	0.918038	0.900789	0.897096	0.879339	0.880516	0.915686	0.890818	0.892527	0.818646	0.860641	0.879411	0.894932	0.870714	0.876385	0.872808	0.87729	0.893806	0.860087	0.849178	0.920552	0.871652	0.897191	0.875447
cg19759172	2020-09-04	0.759477	0.776662	0.799185	0.809062	0.814033	0.786127	0.802449	0.806659	0.788456	0.803751	0.817092	0.792731	0.807902	0.869466	0.785593	0.801294	0.836546	0.832344	0.805493	0.787245	0.805717	0.800217	0.810637	0.795281	0.831453	0.810353	0.796187	0.817743	0.80933	0.84344	0.80926	0.786911	0.82445	0.772693	0.786076	0.8714	0.777497	0.809681	0.807268	0.816874	0.786262	0.828281	0.781123	0.818253	0.83733	0.801864	0.814087	0.801779
cg23667432	ALPP	0.560365	0.58013	0.594462	0.621519	0.604251	0.636159	0.647514	0.578342	0.622699	0.624436	0.58516	0.614628	0.572289	0.652197	0.599395	0.637253	0.622229	0.592187	0.620022	0.558451	0.654099	0.589751	0.610874	0.646622	0.653605	0.605025	0.64429	0.643772	0.642822	0.577228	0.669792	0.669859	0.603021	0.558515	0.596905	0.5544	0.662971	0.614421	0.612725	0.647287	0.608199	0.63534	0.590173	0.631925	0.629127	0.63042	0.633413	0.614055
cg09760618	ALPP	0.853401	0.901401	0.899217	0.849196	0.906671	0.850838	0.898018	0.853782	0.868706	0.867867	0.922392	0.885171	0.839897	0.868842	0.8643	0.870573	0.828888	0.882621	0.876689	0.884218	0.884534	0.860924	0.818534	0.875255	0.886731	0.877875	0.877688	0.880802	0.886865	0.882583	0.861548	0.878763	0.906409	0.822239	0.877205	0.88092	0.884179	0.857075	0.872445	0.890378	0.882769	0.899906	0.878552	0.841253	0.880728	0.889831	0.889739	0.850788
cg13605579	ALPP	0.790626	0.838636	0.855109	0.862703	0.863725	0.854935	0.883338	0.851574	0.850256	0.865859	0.850181	0.854331	0.853408	0.865228	0.851919	0.852273	0.866955	0.877067	0.856407	0.849109	0.868064	0.87307	0.828475	0.879459	0.846199	0.885332	0.862754	0.847138	0.839967	0.878899	0.868884	0.886384	0.843435	0.809288	0.832349	0.855689	0.85612	0.831688	0.853834	0.879811	0.865797	0.861869	0.865184	0.826449	0.893912	0.859524	0.886286	0.844801
cg27309038	ALPP	0.77568	0.794672	0.805998	0.809601	0.814568	0.815416	0.79442	0.803499	0.793172	0.783957	0.785861	0.824525	0.776184	0.827222	0.843334	0.78894	0.808926	0.849623	0.804054	0.748162	0.794128	0.80859	0.796636	0.823081	0.829986	0.826871	0.873882	0.792402	0.822496	0.784515	0.845744	0.830977	0.793253	0.748516	0.763433	0.789876	0.824706	0.803292	0.813839	0.846597	0.820527	0.838462	0.813909	0.800041	0.810902	0.836893	0.821638	0.830806
cg14659346	ALPP	0.313816	0.33471	0.327947	0.588011	0.559546	0.338909	0.396017	0.565368	0.276947	0.498406	0.279556	0.433682	0.380131	0.388494	0.251119	0.214972	0.41467	0.426057	0.210624	0.31283	0.379948	0.451371	0.559095	0.472584	0.212153	0.3744	0.204007	0.407716	0.485873	0.453432	0.385222	0.168374	0.532053	0.279087	0.372345	0.160267	0.435563	0.474198	0.489046	0.413086	0.291926	0.198447	0.141256	0.336566	0.201826	0.365533	0.217093	0.288726
cg22403782	ALPP	0.370856	0.313086	0.322991	0.405084	0.321836	0.355392	0.326816	0.338229	0.322076	0.408706	0.31226	0.462666	0.374917	0.408346	0.351456	0.284265	0.376963	0.400301	0.30984	0.275225	0.387214	0.379812	0.401901	0.447584	0.352626	0.364008	0.365616	0.421672	0.334869	0.243173	0.42546	0.303004	0.291859	0.323762	0.353001	0.248064	0.323608	0.326863	0.415232	0.501154	0.356133	0.272187	0.236111	0.338131	0.387829	0.371819	0.378257	0.339469
cg22007776	ALPP	0.853259	0.888139	0.879322	0.863001	0.882839	0.907394	0.893301	0.854169	0.891296	0.86985	0.87662	0.889896	0.848277	0.90438	0.886777	0.894524	0.896737	0.880617	0.879312	0.855117	0.872739	0.887889	0.859012	0.862781	0.900358	0.887908	0.889957	0.871333	0.878065	0.861473	0.905243	0.891325	0.875096	0.829743	0.870775	0.869622	0.908334	0.884974	0.876415	0.887737	0.863813	0.888368	0.898559	0.925755	0.892448	0.894305	0.894761	0.862809
cg25138484	ALPP	0.908514	0.892506	0.893057	0.900196	0.865117	0.918597	0.906413	0.893477	0.877622	0.851094	0.90519	0.881543	0.901929	0.939641	0.899491	0.886239	0.927401	0.800841	0.921838	0.903579	0.916616	0.919586	0.845296	0.852217	0.856776	0.92619	0.869594	0.889303	0.949951	0.897025	0.913885	0.941432	0.919725	0.87364	0.910102	0.856891	0.87272	0.900933	0.892146	0.914746	0.900384	0.890315	0.879528	0.94547	0.903294	0.912094	0.879786	0.908741
cg15398400	C10orf82	0.422017	0.556411	0.595492	0.573606	0.628326	0.618582	0.627026	0.614179	0.584418	0.624449	0.547097	0.551319	0.524259	0.614833	0.528417	0.517023	0.613745	0.540645	0.559636	0.536076	0.595284	0.520602	0.529159	0.587347	0.603553	0.529697	0.638339	0.566011	0.559815	0.596595	0.53351	0.499112	0.60502	0.634486	0.572546	0.589375	0.633903	0.567222	0.53965	0.608275	0.552283	0.626908	0.526116	0.599108	0.563062	0.633478	0.661124	0.586524
cg20003983	C20orf85	0.758401	0.472964	0.386684	0.567186	0.59949	0.466623	0.478349	0.46748	0.456193	0.456222	0.511629	0.442244	0.432613	0.464585	0.500609	0.414812	0.451135	0.429284	0.472554	0.489372	0.497282	0.452369	0.42884	0.470607	0.56391	0.449901	0.503075	0.52402	0.474458	0.508708	0.469502	0.381933	0.452448	0.463741	0.395892	0.526141	0.446429	0.422286	0.613198	0.469664	0.510974	0.551942	0.267445	0.402171	0.466719	0.558729	0.54676	0.413152
cg12813792	C20orf85	0.781979	0.665884	0.490786	0.589588	0.67358	0.581686	0.53851	0.578206	0.563741	0.637744	0.543456	0.527781	0.596239	0.550573	0.541995	0.486675	0.542254	0.495745	0.507241	0.522803	0.606408	0.642099	0.486862	0.561953	0.635408	0.63851	0.499022	0.567675	0.519412	0.655745	0.615001	0.579966	0.5764	0.535224	0.56724	0.542641	0.588488	0.559446	0.602545	0.565075	0.655536	0.657482	0.483444	0.507519	0.487183	0.483685	0.563367	0.513522
cg22991320	C20orf85	0.138977	0.128418	0.147482	0.118759	0.127598	0.118937	0.123735	0.145318	0.114353	0.129531	0.152842	0.124586	0.133042	0.131982	0.129271	0.133369	0.150752	0.129235	0.118587	0.128896	0.130919	0.117859	0.149387	0.111782	0.100746	0.131728	0.126101	0.107078	0.128271	0.150116	0.0973714	0.159	0.130216	0.11091	0.120407	0.098431	0.132867	0.131472	0.115519	0.126727	0.124889	0.136186	0.147383	0.131899	0.131772	0.119741	0.123248	0.117568
cg18562935	C20orf85	0.368034	0.218016	0.160273	0.203292	0.24456	0.200918	0.213966	0.206749	0.20144	0.213874	0.232621	0.208521	0.195399	0.218387	0.182761	0.205723	0.220729	0.212147	0.178733	0.217796	0.189108	0.2217	0.211882	0.205892	0.222191	0.199892	0.195198	0.209681	0.205916	0.221433	0.198605	0.20152	0.182125	0.168129	0.174796	0.185742	0.218062	0.199824	0.202961	0.205161	0.209338	0.221979	0.163946	0.213591	0.193034	0.194222	0.227048	0.18675
cg07655948	C20orf85	0.114048	0.139469	0.108751	0.123051	0.136218	0.118515	0.0938802	0.108359	0.101324	0.097011	0.114622	0.11076	0.105116	0.0999305	0.123631	0.110746	0.126229	0.134128	0.0913185	0.11098	0.133438	0.12252	0.0905336	0.108413	0.0843049	0.128196	0.104818	0.113976	0.106488	0.0893075	0.1301	0.118848	0.105772	0.0818449	0.0733691	0.0732711	0.103651	0.0915577	0.0628766	0.0715765	0.118596	0.0905479	0.0822577	0.103108	0.0934368	0.115944	0.112193	0.106191
cg05269013	C20orf85	0.739667	0.724988	0.665127	0.691857	0.697784	0.701063	0.692852	0.657812	0.727968	0.695834	0.662075	0.634197	0.659367	0.671702	0.6818	0.702453	0.794733	0.757624	0.723115	0.625099	0.689643	0.625693	0.635241	0.686144	0.679188	0.671329	0.644383	0.650192	0.675239	0.650101	0.680346	0.619409	0.644125	0.630415	0.613932	0.673088	0.624472	0.660091	0.668188	0.6905	0.701677	0.680856	0.539301	0.66461	0.699393	0.694723	0.648655	0.682387
cg14508998	C20orf85	0.445625	0.392563	0.365267	0.375253	0.425873	0.357335	0.356837	0.377616	0.368367	0.391779	0.416127	0.387968	0.392663	0.394504	0.571759	0.324815	0.412351	0.439763	0.351743	0.355925	0.408816	0.410855	0.337817	0.419052	0.419383	0.334172	0.381775	0.451286	0.362739	0.389795	0.383028	0.344747	0.395562	0.37889	0.406175	0.380497	0.341801	0.354254	0.406561	0.45994	0.54433	0.370503	0.436931	0.337819	0.354511	0.360639	0.412502	0.332893
cg11800608	C20orf85	0.719365	0.671862	0.685896	0.704256	0.733618	0.730598	0.768498	0.692952	0.701238	0.744388	0.662587	0.697255	0.712013	0.719709	0.774396	0.685581	0.763975	0.738769	0.700408	0.68607	0.73039	0.700333	0.643467	0.710321	0.67581	0.709671	0.750613	0.710933	0.693558	0.678727	0.730428	0.730895	0.725987	0.63469	0.708405	0.602692	0.735255	0.715755	0.682526	0.748022	0.793679	0.69548	0.76134	0.676255	0.667321	0.709246	0.676953	0.725474
cg19155932	C20orf85	0.104114	0.110361	0.0740802	0.0950687	0.116123	0.0742538	0.0772437	0.0828783	0.0735842	0.0788982	0.102986	0.0804447	0.0866952	0.0962015	0.0740979	0.0931211	0.116763	0.0860568	0.0966306	0.0803853	0.0828396	0.0729872	0.0586845	0.0778403	0.0749239	0.114423	0.0686442	0.07461	0.0714758	0.0839072	0.0580511	0.0937379	0.0602525	0.0531632	0.0630177	0.0571651	0.0819271	0.0653574	0.053643	0.0622351	0.0627509	0.0615506	0.0965987	0.0638323	0.0601562	0.0739513	0.0920901	0.0694956
cg15310873	C20orf85	0.297208	0.301569	0.276893	0.368559	0.363148	0.279998	0.344119	0.30144	0.254804	0.325903	0.342826	0.347826	0.320822	0.346545	0.406392	0.310601	0.328863	0.30896	0.292605	0.26159	0.317117	0.30514	0.296492	0.251941	0.392531	0.288431	0.323324	0.284954	0.26469	0.326984	0.259715	0.300995	0.318373	0.284369	0.271116	0.23871	0.258422	0.301126	0.324602	0.248799	0.27506	0.279058	0.477278	0.292871	0.29374	0.270935	0.32273	0.243458
cg01712452	C20orf85	0.824162	0.808982	0.840804	0.862026	0.860239	0.856759	0.851162	0.8915	0.831093	0.832991	0.837577	0.861594	0.837721	0.851215	0.837362	0.823786	0.849065	0.864669	0.836587	0.804866	0.843065	0.821058	0.852294	0.866341	0.853153	0.871866	0.894644	0.806416	0.838989	0.850083	0.864549	0.833104	0.841763	0.80458	0.811955	0.842639	0.831052	0.822706	0.851468	0.864685	0.857461	0.81834	0.818016	0.860482	0.827333	0.857618	0.814836	0.834309
cg25906442	C20orf85	0.0657092	0.0679492	0.0375898	0.0715274	0.0632994	0.0395437	0.0436664	0.0459663	0.055483	0.0491651	0.0673836	0.0501741	0.0539505	0.0632037	0.0662146	0.0491012	0.0585283	0.0590355	0.0488705	0.0547474	0.0469233	0.0419641	0.040008	0.0390465	0.0530759	0.0504026	0.0387324	0.0489707	0.0349177	0.033692	0.0308389	0.0455322	0.0438172	0.046798	0.0370964	0.047399	0.0440129	0.0575601	0.0494343	0.0519736	0.0502386	0.0406371	0.0801453	0.054598	0.0411886	0.0520056	0.058637	0.0379012
cg09663111	C20orf85	0.145275	0.175499	0.126307	0.149657	0.197241	0.139287	0.134647	0.130435	0.157778	0.147866	0.172082	0.132303	0.126882	0.13976	0.14832	0.142586	0.142493	0.146999	0.140202	0.14413	0.147587	0.125033	0.122114	0.122235	0.128716	0.164707	0.163454	0.150398	0.12605	0.148791	0.13522	0.160754	0.135277	0.132993	0.125335	0.124334	0.134649	0.125494	0.113037	0.130901	0.172599	0.143285	0.158671	0.134431	0.118353	0.105247	0.164435	0.127649
cg03387930	C20orf85	0.0986995	0.102998	0.110754	0.126415	0.140275	0.100692	0.103171	0.129256	0.0934837	0.124659	0.100257	0.114107	0.124123	0.118968	0.110956	0.106178	0.103448	0.0931859	0.106264	0.128736	0.126639	0.136534	0.110216	0.109494	0.101591	0.11859	0.0906404	0.100452	0.106568	0.0970718	0.102442	0.120767	0.104764	0.0946215	0.105215	0.10302	0.106422	0.0921928	0.1408	0.106994	0.130523	0.114791	0.10025	0.0916437	0.10959	0.10807	0.0910383	0.109993
cg22201588	CCDC151	0.0966604	0.085417	0.0832824	0.102587	0.103766	0.0827781	0.0785006	0.111219	0.1167	0.12029	0.0842576	0.0946309	0.129109	0.0701053	0.123657	0.0857473	0.0954679	0.0890598	0.0953094	0.0974849	0.0620773	0.0907142	0.105779	0.0721616	0.0881461	0.104133	0.0905614	0.0996054	0.0855666	0.083942	0.106575	0.0908494	0.0771801	0.0820828	0.0949818	0.084215	0.0803517	0.0946478	0.0892894	0.0995636	0.0957692	0.102256	0.0588446	0.0892371	0.0842844	0.0988089	0.100476	0.0974417
cg10750464	CCDC151	0.820444	0.438081	0.477659	0.757243	0.469349	0.588987	0.527175	0.575312	0.554671	0.468939	0.456843	0.526825	0.491336	0.535756	0.698582	0.313783	0.469567	0.311067	0.490753	0.478016	0.520957	0.409858	0.461746	0.434567	0.524806	0.54942	0.389125	0.550326	0.551738	0.299603	0.470866	0.45755	0.471824	0.414617	0.401364	0.520971	0.457698	0.512659	0.335258	0.413381	0.35226	0.582601	0.786539	0.514039	0.453538	0.40873	0.472495	0.569027
cg10796467	CCDC151	0.0490048	0.0517339	0.0595852	0.0545735	0.063024	0.0559317	0.0680915	0.051417	0.0523704	0.0488661	0.0539783	0.0420332	0.0518817	0.0536645	0.0514524	0.0484302	0.0469863	0.060896	0.052851	0.0610341	0.0538552	0.0468054	0.0545935	0.0644872	0.0438196	0.0451424	0.0549017	0.0503878	0.0428807	0.0493395	0.044318	0.0493191	0.0452207	0.0400119	0.0383045	0.0391399	0.0478496	0.0450172	0.0395423	0.0352257	0.0555751	0.0441045	0.0431873	0.0416053	0.0406555	0.0510099	0.0582148	0.0493916
cg14881209	CCDC151	0.0256936	0.0213251	0.0331437	0.0314522	0.0329202	0.0194253	0.0183239	0.0365854	0.0367624	0.0339009	0.0408309	0.0509723	0.0275776	0.0290818	0.0421852	0.0427765	0.0261825	0.0221743	0.0281515	0.0350808	0.0260024	0.0259868	0.0373682	0.0287088	0.0232644	0.026062	0.0388761	0.0320329	0.0409552	0.0310288	0.0259155	0.0366951	0.0133292	0.0318844	0.0269254	0.0255542	0.0333847	0.0216314	0.0225115	0.0259877	0.0301229	0.0265272	0.0289879	0.0231242	0.0393208	0.0234337	0.0309083	0.0297206
cg21506800	CCDC151	0.083507	0.104587	0.0850137	0.110701	0.100285	0.0741932	0.0824666	0.110767	0.0837476	0.0787628	0.142882	0.106827	0.0786769	0.0834754	0.100104	0.130284	0.104922	0.0922897	0.0979651	0.13753	0.0886925	0.139961	0.0974306	0.0792448	0.114505	0.0968549	0.109251	0.122606	0.0631951	0.0864404	0.100319	0.0943898	0.10158	0.105048	0.0775429	0.0777563	0.124424	0.0739913	0.0656041	0.0860609	0.0799026	0.0924568	0.106246	0.0907915	0.161739	0.0971842	0.0805756	0.0836669
cg01626681	CCDC151	0.0664345	0.0759188	0.0819786	0.102823	0.103734	0.0559464	0.0904417	0.0956546	0.0910377	0.0814872	0.139181	0.0746378	0.092335	0.0888297	0.063557	0.0898903	0.0909178	0.101463	0.049443	0.100323	0.0953905	0.0986309	0.0883652	0.100748	0.0713502	0.101234	0.0859458	0.110176	0.0636039	0.0937141	0.0672193	0.0830394	0.0920882	0.0952801	0.0647587	0.123403	0.077124	0.0838366	0.0653834	0.0616532	0.0640544	0.0513767	0.0845897	0.0655596	0.100114	0.0859249	0.0723745	0.0771273
cg18570947	CCDC151	0.0422396	0.0473174	0.0374428	0.053303	0.0541865	0.0416304	0.0457167	0.0519132	0.0576815	0.0530116	0.0434577	0.0472001	0.0459184	0.0452075	0.0596664	0.039375	0.0484094	0.057045	0.048711	0.0439078	0.05951	0.0479398	0.0487235	0.0497858	0.0406852	0.0511814	0.042914	0.0536777	0.0464578	0.0405891	0.0420127	0.0585342	0.0458336	0.033168	0.0546683	0.0388875	0.0381408	0.0359511	0.0450948	0.0565585	0.0612356	0.0440315	0.0587509	0.0517756	0.0610481	0.0587523	0.0437107	0.0399265
cg26616731	CCDC151	0.894047	0.875526	0.912627	0.904496	0.910286	0.903873	0.921851	0.883253	0.894992	0.897926	0.892786	0.878691	0.902934	0.895702	0.889531	0.913426	0.889679	0.924086	0.887692	0.906049	0.899134	0.856607	0.890964	0.874475	0.91572	0.892654	0.901883	0.898124	0.905494	0.891024	0.900093	0.92756	0.893125	0.876637	0.935937	0.887976	0.894918	0.887258	0.92403	0.914813	0.908588	0.89605	0.84512	0.892125	0.916201	0.9	0.900091	0.909281
cg24073352	CCDC151	0.697805	0.723575	0.724992	0.772316	0.762246	0.752101	0.745467	0.703958	0.767238	0.7782	0.740092	0.766962	0.744361	0.794132	0.783085	0.749132	0.78108	0.731115	0.72073	0.734458	0.7804	0.758915	0.749002	0.778039	0.795154	0.77045	0.781746	0.750681	0.737474	0.758743	0.73897	0.78037	0.76293	0.736007	0.730944	0.726496	0.76311	0.748541	0.771861	0.821222	0.772862	0.78291	0.752138	0.783118	0.786614	0.794112	0.76435	0.753516
cg00706019	CCDC151	0.0224966	0.0344967	0.0276301	0.0216623	0.0199884	0.0258902	0.0307432	0.0286504	0.029747	0.0268871	0.0312478	0.0353867	0.0321164	0.0328913	0.0281213	0.0291483	0.0311986	0.0229921	0.0267888	0.0349289	0.0185786	0.0333939	0.0362963	0.0324875	0.046549	0.0283059	0.0334639	0.0374156	0.0222178	0.0291356	0.0332119	0.0287152	0.0308388	0.0325401	0.0260782	0.0247114	0.0349222	0.0348828	0.0314566	0.0252488	0.0317821	0.0338353	0.0270484	0.0359524	0.0309022	0.0231096	0.0342163	0.0306147
cg24185443	CCDC151	0.0898991	0.0886856	0.0901123	0.108316	0.108862	0.0955551	0.0962603	0.0878496	0.0784493	0.0862222	0.0938982	0.0760749	0.0840389	0.0876633	0.0946505	0.0846066	0.0900367	0.0875949	0.0697105	0.0939832	0.0753706	0.0965545	0.0869011	0.0954111	0.0735946	0.0773706	0.0814334	0.0836048	0.0706965	0.0732951	0.0847683	0.0925424	0.0989205	0.0684363	0.0710229	0.0985595	0.0766823	0.0764385	0.0735995	0.066501	0.0685372	0.0813632	0.0720374	0.0756162	0.077616	0.0818733	0.0840438	0.0719052
cg09980176	CCDC151	0.0954476	0.127724	0.120518	0.112114	0.112617	0.120248	0.0861253	0.109563	0.119213	0.138137	0.108966	0.108029	0.110246	0.093178	0.0527698	0.0894979	0.126241	0.096402	0.130511	0.0771301	0.100566	0.109287	0.0979499	0.107437	0.158145	0.112982	0.135996	0.123301	0.0935802	0.15099	0.119262	0.0870281	0.0858951	0.126176	0.119035	0.136666	0.121763	0.104702	0.148083	0.0985981	0.0776544	0.0903676	0.156208	0.145939	0.127691	0.111455	0.0863766	0.137838
cg27646205	CCDC151	0.506435	0.473187	0.442554	0.488295	0.522423	0.532553	0.546927	0.502566	0.51249	0.52981	0.477843	0.501886	0.430658	0.521771	0.518616	0.487882	0.589163	0.512098	0.525596	0.477658	0.468191	0.507025	0.484439	0.573663	0.559731	0.597513	0.513848	0.498799	0.52504	0.524107	0.5023	0.505742	0.532451	0.473973	0.465415	0.386949	0.520514	0.525708	0.507804	0.531034	0.478229	0.471046	0.539997	0.548013	0.50898	0.465591	0.539528	0.541656
cg05358168	CCDC151	0.063995	0.0576327	0.0582615	0.0714497	0.0851431	0.0645117	0.0738369	0.0563022	0.0611717	0.0645211	0.0555961	0.0616056	0.0623697	0.0705831	0.0720279	0.0499432	0.0542964	0.061476	0.0568702	0.0492484	0.0707436	0.0668819	0.075655	0.0752103	0.0764026	0.0728448	0.068817	0.0691679	0.0567588	0.0650857	0.0719718	0.0784314	0.0582838	0.0528299	0.0742368	0.0607385	0.0726881	0.061708	0.0651531	0.0586516	0.0548027	0.054695	0.0559031	0.0592036	0.064377	0.0721868	0.0661633	0.0506236
cg05891548	CEACAM4	0.750361	0.728343	0.726706	0.77122	0.785591	0.760562	0.790986	0.736458	0.760779	0.786329	0.729773	0.792741	0.742028	0.821915	0.804691	0.789161	0.81804	0.777247	0.807146	0.76833	0.793251	0.786055	0.774312	0.768346	0.807997	0.778268	0.822016	0.772672	0.819718	0.78272	0.832249	0.759036	0.755922	0.721233	0.770837	0.697683	0.80137	0.752228	0.755943	0.813825	0.813545	0.799266	0.783015	0.789539	0.824411	0.745489	0.775957	0.807075
cg27518582	CEACAM4	0.0924671	0.119892	0.11065	0.128348	0.141084	0.100532	0.121673	0.0920514	0.106098	0.0976529	0.111015	0.0915642	0.0945001	0.102326	0.119393	0.112877	0.102349	0.103955	0.0854119	0.105338	0.107527	0.103071	0.112659	0.124695	0.0703646	0.09544	0.0865764	0.0987721	0.081386	0.0889766	0.0782062	0.0913858	0.0861562	0.0771341	0.0667013	0.0798324	0.0770794	0.0786689	0.0670573	0.0729905	0.0585794	0.0759987	0.067984	0.0584039	0.0897057	0.091558	0.0865981	0.0592105
cg21529807	CEACAM4	0.384765	0.370615	0.351573	0.363543	0.424588	0.396437	0.376677	0.348085	0.402035	0.421848	0.377377	0.442313	0.366588	0.433582	0.436118	0.459062	0.393552	0.416455	0.387366	0.387637	0.417572	0.375521	0.386382	0.434115	0.397172	0.4469	0.394162	0.428848	0.347095	0.39769	0.396753	0.372545	0.384053	0.336736	0.358836	0.32739	0.417231	0.383746	0.383495	0.393599	0.386364	0.435368	0.405615	0.361801	0.397563	0.341309	0.402048	0.356652
cg19187564	CEACAM4	0.173728	0.196401	0.193317	0.198642	0.233868	0.160298	0.204527	0.190359	0.232337	0.205604	0.203993	0.202255	0.218632	0.224732	0.199857	0.205895	0.194994	0.205899	0.215328	0.184658	0.25156	0.237826	0.20207	0.214605	0.21759	0.188701	0.212819	0.209949	0.184678	0.191395	0.212399	0.191614	0.190169	0.172346	0.19481	0.168141	0.18304	0.21922	0.209029	0.172428	0.203172	0.256951	0.202123	0.187711	0.233127	0.198529	0.21439	0.214952
cg23017398	CEACAM4	0.557027	0.564416	0.585517	0.622881	0.61121	0.561718	0.595515	0.547656	0.618738	0.590371	0.6185	0.565359	0.560998	0.609167	0.652086	0.56797	0.66062	0.573901	0.497766	0.586965	0.616949	0.608547	0.587226	0.590406	0.657842	0.592451	0.614081	0.632852	0.51701	0.585806	0.58425	0.589003	0.596917	0.551386	0.540722	0.572513	0.557967	0.606235	0.611072	0.563798	0.579409	0.594763	0.59097	0.574765	0.620766	0.558056	0.60846	0.538796
cg21049958	CEACAM4	0.684011	0.666044	0.703487	0.761089	0.723693	0.757566	0.765172	0.732366	0.749458	0.797146	0.696781	0.752969	0.746393	0.792945	0.759871	0.744727	0.73613	0.70374	0.730051	0.702132	0.755234	0.781624	0.745555	0.763021	0.823207	0.751649	0.812998	0.730994	0.705091	0.729618	0.793673	0.773363	0.738297	0.697227	0.724542	0.727006	0.81056	0.736548	0.770174	0.763113	0.746527	0.669624	0.751739	0.812918	0.701475	0.768992	0.787865	0.732081
cg03337035	CEACAM6	0.552635	0.584791	0.592099	0.591717	0.604179	0.647667	0.611624	0.590049	0.619142	0.666846	0.579665	0.678516	0.631195	0.662895	0.602532	0.605452	0.660193	0.571126	0.660936	0.567421	0.616685	0.602389	0.582579	0.643741	0.671835	0.657486	0.671311	0.662372	0.605536	0.596182	0.652289	0.621564	0.602407	0.54058	0.607687	0.550891	0.623619	0.603025	0.65346	0.656151	0.64181	0.622622	0.608487	0.621358	0.649332	0.617015	0.631605	0.607481
cg21126943	CEACAM6	0.239672	0.27086	0.285187	0.235077	0.298169	0.16142	0.268304	0.247903	0.308823	0.232547	0.286437	0.254302	0.252621	0.240607	0.242296	0.195754	0.21528	0.28957	0.155209	0.247999	0.33823	0.258923	0.325853	0.255565	0.227752	0.218916	0.218945	0.260735	0.144852	0.230056	0.196504	0.201089	0.246628	0.206572	0.15425	0.255539	0.190391	0.218668	0.220596	0.197788	0.121484	0.213094	0.231495	0.0818508	0.226481	0.219184	0.278288	0.191105
cg02400565	CEACAM6	0.621163	0.557269	0.650476	0.558295	0.625906	0.549215	0.576252	0.634413	0.584151	0.602138	0.643743	0.500182	0.579093	0.6029	0.586527	0.555871	0.573202	0.574093	0.537339	0.552601	0.641607	0.637466	0.578954	0.552552	0.640934	0.598708	0.589536	0.587472	0.631027	0.56275	0.532766	0.573256	0.604201	0.556868	0.48879	0.586605	0.505753	0.576918	0.553917	0.564249	0.493216	0.603456	0.594387	0.5177	0.621296	0.598404	0.550043	0.536627
cg07658040	CEACAM6	0.847824	0.864899	0.878706	0.866544	0.842786	0.870416	0.863363	0.867014	0.901458	0.883593	0.848571	0.838682	0.846354	0.911883	0.884854	0.877294	0.885391	0.875211	0.870998	0.873894	0.864202	0.883079	0.837751	0.889161	0.912026	0.894129	0.891915	0.880178	0.89496	0.856541	0.88182	0.882246	0.869993	0.856016	0.875134	0.865935	0.886902	0.874691	0.849849	0.886208	0.888932	0.875168	0.875416	0.875	0.871321	0.86774	0.896727	0.872319
cg22676000	CEACAM6	0.357471	0.390312	0.370363	0.320006	0.396064	0.334623	0.391877	0.383023	0.394735	0.403263	0.331774	0.368019	0.393028	0.388835	0.335291	0.356869	0.375813	0.383343	0.338108	0.314256	0.372684	0.409517	0.427119	0.387139	0.413026	0.41344	0.40738	0.38849	0.365732	0.360309	0.378592	0.348978	0.410937	0.329487	0.304606	0.343053	0.356283	0.35421	0.386751	0.36312	0.343172	0.405345	0.338415	0.339204	0.362178	0.373806	0.35613	0.354841
cg25455408	CEACAM6	0.692801	0.743615	0.776498	0.793566	0.760933	0.859931	0.81044	0.820069	0.803724	0.811889	0.691629	0.784777	0.759368	0.839588	0.802626	0.813119	0.815478	0.742513	0.858264	0.755592	0.787065	0.787306	0.782771	0.804553	0.808069	0.855694	0.858677	0.829509	0.831621	0.815608	0.840722	0.827936	0.829148	0.720437	0.811381	0.724245	0.84396	0.796572	0.795549	0.883286	0.843824	0.827379	0.77655	0.877428	0.85802	0.834009	0.820457	0.78806
cg01257383	CHRM4	0.526937	0.518435	0.520279	0.577396	0.582177	0.569616	0.570347	0.5551	0.599159	0.624759	0.526397	0.598578	0.567617	0.640428	0.598029	0.600055	0.644859	0.558253	0.620415	0.521054	0.551757	0.630247	0.536073	0.608393	0.593078	0.629605	0.642944	0.622104	0.592313	0.592249	0.635987	0.595175	0.583636	0.502973	0.534683	0.501825	0.609118	0.559298	0.610441	0.582288	0.627044	0.60688	0.557179	0.588177	0.620774	0.615289	0.634064	0.588905
cg15668767	CHRM4	0.676369	0.670319	0.675417	0.722549	0.732153	0.731081	0.740698	0.702092	0.720228	0.740512	0.7297	0.731745	0.716696	0.768149	0.750518	0.726345	0.713629	0.749171	0.748365	0.701507	0.739619	0.725226	0.692592	0.731457	0.739394	0.720845	0.74528	0.73699	0.698622	0.737476	0.705072	0.722609	0.7015	0.675001	0.713337	0.670208	0.764189	0.724117	0.724599	0.736895	0.745848	0.719252	0.726857	0.700037	0.731873	0.742781	0.760839	0.718807
cg03440850	CHRM4	0.797632	0.791514	0.80743	0.841024	0.821622	0.79852	0.834717	0.825986	0.849069	0.842766	0.846547	0.858576	0.863148	0.842867	0.805005	0.852615	0.799179	0.812822	0.86571	0.821399	0.825522	0.839669	0.809787	0.831163	0.849012	0.830407	0.857871	0.837196	0.83996	0.80014	0.822926	0.8428	0.811557	0.816286	0.841895	0.824366	0.8708	0.798393	0.81169	0.841607	0.840249	0.848911	0.816641	0.804098	0.83593	0.854653	0.835505	0.825232
cg00195561	CHRM4	0.767484	0.800998	0.815282	0.84952	0.858189	0.834948	0.841742	0.791996	0.81078	0.796251	0.809146	0.797519	0.815837	0.847989	0.817126	0.777997	0.797646	0.785547	0.791808	0.801537	0.807063	0.760674	0.752745	0.804473	0.845737	0.83742	0.859454	0.830823	0.819163	0.798386	0.835314	0.835692	0.840708	0.770604	0.794282	0.774724	0.808184	0.80425	0.775036	0.81056	0.814457	0.842357	0.754385	0.791924	0.812539	0.773309	0.800436	0.759826
cg12528649	CHRM4	0.889475	0.882663	0.882095	0.903101	0.899621	0.890503	0.884238	0.884368	0.849146	0.857953	0.873184	0.883206	0.873606	0.903931	0.922152	0.883968	0.919492	0.881633	0.862949	0.866775	0.907562	0.873395	0.849891	0.868864	0.903949	0.885981	0.904594	0.901198	0.891002	0.87868	0.880246	0.874234	0.873516	0.85416	0.827406	0.854875	0.881322	0.889228	0.882353	0.89342	0.895812	0.904336	0.873131	0.906313	0.876969	0.907086	0.864339	0.843441
cg11588906	CHRM4	0.868095	0.883378	0.885709	0.894114	0.879491	0.924524	0.914521	0.870794	0.881407	0.869203	0.874091	0.85729	0.915341	0.881691	0.88988	0.875671	0.911948	0.886466	0.906565	0.89638	0.898687	0.906509	0.89679	0.896543	0.90631	0.877416	0.902554	0.894615	0.891587	0.902583	0.883787	0.909564	0.876623	0.87002	0.895835	0.8867	0.901853	0.903119	0.892025	0.897492	0.885753	0.871945	0.860492	0.904687	0.914678	0.892868	0.888352	0.889169
cg05506446	CHRM4	0.0868645	0.116784	0.0793622	0.124355	0.106369	0.0790064	0.0852584	0.109494	0.130547	0.0572372	0.128092	0.105585	0.0646898	0.0878245	0.0900805	0.0611982	0.0811719	0.0585433	0.0872154	0.131478	0.123373	0.111417	0.140749	0.0703812	0.0886097	0.129275	0.0834963	0.123927	0.0611074	0.0940051	0.0657234	0.0746432	0.104096	0.0964419	0.0783224	0.111982	0.0947661	0.0951877	0.0802335	0.0806488	0.0988787	0.0835087	0.0956219	0.0678415	0.066192	0.071389	0.103319	0.0943344
cg12296860	CHRM4	0.151384	0.192784	0.18395	0.211177	0.225244	0.181538	0.165791	0.176074	0.201074	0.206712	0.200615	0.189493	0.177466	0.181081	0.222821	0.178376	0.202519	0.180535	0.163128	0.166071	0.216749	0.192889	0.193161	0.201039	0.205074	0.213947	0.210238	0.20773	0.171008	0.193984	0.203316	0.162932	0.196734	0.172508	0.157751	0.177948	0.171054	0.207543	0.1898	0.178567	0.175903	0.179211	0.17203	0.173835	0.195868	0.211849	0.187046	0.170774
cg01991150	CHRM4	0.865491	0.874078	0.9024	0.894493	0.905711	0.901454	0.891057	0.870645	0.883583	0.908311	0.892442	0.900682	0.887309	0.887322	0.922139	0.902518	0.909744	0.89087	0.886958	0.874724	0.873349	0.889038	0.826934	0.877587	0.889233	0.886942	0.923714	0.908463	0.890452	0.901375	0.870376	0.879983	0.881768	0.862001	0.882549	0.882396	0.885461	0.891664	0.872274	0.900742	0.875931	0.894838	0.868113	0.901944	0.901422	0.896484	0.896283	0.90495
cg26393112	CHRM4	0.897689	0.8738	0.885136	0.873034	0.887217	0.840412	0.897186	0.880541	0.910764	0.861789	0.875012	0.875508	0.846924	0.901245	0.896856	0.903419	0.86452	0.887566	0.897614	0.911487	0.889452	0.881087	0.866161	0.888393	0.891453	0.898806	0.86678	0.895958	0.899485	0.875842	0.882002	0.897481	0.903447	0.874476	0.907827	0.871375	0.897869	0.908612	0.878159	0.907208	0.904431	0.889313	0.8685	0.881546	0.904509	0.912967	0.881762	0.851423
cg11528835	CNTNAP3	0.386535	0.345794	0.342828	0.31916	0.34047	0.26606	0.320413	0.212383	0.286191	0.240866	0.357146	0.250894	0.248541	0.398614	0.373736	0.309527	0.280728	0.332275	0.406438	0.223443	0.381322	0.316377	0.151277	0.440169	0.332194	0.428096	0.418088	0.150552	0.317888	0.179775	0.337867	0.258229	0.33806	0.192989	0.387333	0.309586	0.333884	0.259405	0.129764	0.372763	0.494247	0.329022	0.151845	0.350447	0.306222	0.33573	0.304713	0.250167
cg20694241	CNTNAP3	0.730062	0.601968	0.50473	0.664211	0.588381	0.537642	0.537008	0.498988	0.617123	0.298747	0.552082	0.549431	0.642665	0.65187	0.675549	0.628726	0.639576	0.59255	0.500953	0.533325	0.515508	0.511437	0.479274	0.58581	0.533776	0.704082	0.642338	0.50103	0.604193	0.483122	0.580054	0.584755	0.560717	0.443095	0.541185	0.502593	0.586387	0.511922	0.419146	0.575355	0.492457	0.625487	0.40193	0.624522	0.458801	0.562278	0.601433	0.608416
cg04005378	DHRS7C	0.677329	0.574115	0.597046	0.541312	0.648653	0.610588	0.623684	0.607588	0.617545	0.654624	0.623108	0.661707	0.661763	0.650532	0.603671	0.656741	0.611051	0.637469	0.632253	0.645724	0.616295	0.676844	0.575069	0.611504	0.620675	0.636416	0.69194	0.630344	0.623022	0.596025	0.684577	0.611492	0.621962	0.564246	0.607702	0.615773	0.658916	0.613568	0.690874	0.658189	0.684781	0.692005	0.460062	0.698083	0.68942	0.691205	0.64147	0.584225
cg03248767	DHRS7C	0.984246	0.971163	0.94113	0.960462	0.948959	0.978909	0.972176	0.95024	0.965594	0.968578	0.96608	0.927917	0.961073	0.952594	0.965526	0.978814	0.98672	0.978464	0.952453	0.95884	0.966322	0.94323	0.95927	0.971532	0.945228	0.978293	0.976523	0.963933	0.976644	0.950622	0.963212	0.981751	0.901946	0.95785	0.951195	0.975395	0.973749	0.971435	0.890846	0.973066	0.913647	0.979573	0.97711	0.948362	0.954982	0.951112	0.96164	0.978187
cg21482174	DHRS7C	0.639824	0.797533	0.735682	0.750615	0.794692	0.688674	0.754337	0.752605	0.730549	0.790719	0.747771	0.761059	0.7193	0.73526	0.76507	0.737494	0.773709	0.827179	0.719173	0.776478	0.754642	0.763864	0.711849	0.775216	0.795593	0.785039	0.806546	0.741185	0.718275	0.721295	0.808158	0.739415	0.703641	0.687859	0.687694	0.726433	0.755888	0.763015	0.737803	0.769087	0.771764	0.776029	0.840009	0.680378	0.785638	0.760703	0.751404	0.760121
cg15252429	DHRS7C	0.756753	0.749038	0.738269	0.758703	0.791109	0.75144	0.787817	0.745377	0.748965	0.747669	0.765613	0.767652	0.789494	0.762476	0.781561	0.76788	0.789793	0.753204	0.766091	0.733032	0.74538	0.762189	0.792579	0.772619	0.759399	0.782958	0.809642	0.772719	0.709143	0.785905	0.730172	0.756261	0.723924	0.734963	0.726843	0.753007	0.787028	0.782798	0.73832	0.776876	0.734279	0.762511	0.758731	0.738612	0.77377	0.786915	0.777772	0.734278
cg10506497	DHRS7C	0.905591	0.877446	0.881695	0.889006	0.923124	0.894262	0.890308	0.888318	0.909963	0.88809	0.862552	0.910401	0.900078	0.90209	0.83557	0.89229	0.908761	0.890204	0.909327	0.90275	0.902127	0.896355	0.891921	0.887944	0.920261	0.930094	0.921555	0.876858	0.908926	0.912719	0.902167	0.917629	0.905439	0.911057	0.8908	0.885172	0.941772	0.920915	0.900897	0.909023	0.913076	0.883151	0.926194	0.873729	0.915658	0.877533	0.893724	0.885366
cg07928065	DHRS7C	0.714511	0.738839	0.738665	0.768042	0.785817	0.785079	0.79386	0.747647	0.803146	0.793611	0.786931	0.754652	0.777804	0.800645	0.770775	0.784392	0.823121	0.742315	0.808321	0.781246	0.805243	0.792289	0.778069	0.768669	0.804002	0.806035	0.815957	0.786782	0.794136	0.755925	0.765629	0.757334	0.762018	0.732013	0.733029	0.756646	0.777086	0.79412	0.793838	0.802575	0.774658	0.823912	0.761208	0.771178	0.791641	0.79306	0.799587	0.803878
cg00904566	DHRS7C	0.378513	0.451088	0.362531	0.445551	0.512309	0.488833	0.4989	0.437665	0.407282	0.436846	0.484972	0.441746	0.515636	0.455381	0.458214	0.474011	0.442285	0.475939	0.472126	0.466671	0.410758	0.450635	0.44724	0.434913	0.435069	0.539647	0.493867	0.476641	0.525807	0.370216	0.511064	0.455261	0.443663	0.396088	0.418469	0.384945	0.452188	0.489227	0.39959	0.475742	0.50749	0.549365	0.557907	0.442833	0.510541	0.443807	0.501984	0.440282
cg00566997	DHRS7C	0.767939	0.801675	0.794656	0.818984	0.818954	0.828959	0.81725	0.784285	0.82087	0.809196	0.792476	0.801647	0.831633	0.823736	0.797536	0.821642	0.858416	0.815963	0.878654	0.8	0.79655	0.797513	0.7921	0.817715	0.801026	0.847032	0.84255	0.832467	0.828659	0.802144	0.838306	0.807679	0.788718	0.791676	0.796004	0.761813	0.817411	0.811728	0.809343	0.866648	0.833061	0.809585	0.790597	0.812283	0.845394	0.824456	0.805703	0.796921
cg23796578	DHRS7C	0.583302	0.59151	0.613847	0.607129	0.66385	0.676647	0.67526	0.599609	0.619453	0.665778	0.60834	0.678161	0.605663	0.665942	0.687453	0.59817	0.714881	0.660036	0.619826	0.602848	0.66376	0.670517	0.642729	0.647159	0.638529	0.668766	0.70773	0.632197	0.656987	0.645761	0.630462	0.689452	0.640466	0.571501	0.630995	0.624224	0.703356	0.653946	0.630217	0.665377	0.676702	0.656607	0.691252	0.677266	0.657458	0.677592	0.673046	0.6353
cg17549513	DHRS7C	0.778174	0.793457	0.811152	0.851949	0.840117	0.810785	0.802976	0.818629	0.827592	0.819748	0.815095	0.810845	0.811649	0.80411	0.801489	0.822118	0.833319	0.832316	0.824493	0.844218	0.866281	0.853141	0.770454	0.79332	0.818344	0.862019	0.842725	0.843093	0.784736	0.822496	0.847483	0.814627	0.836788	0.763951	0.813058	0.792776	0.835275	0.807013	0.830145	0.853233	0.840861	0.831029	0.762059	0.801069	0.823333	0.815708	0.841554	0.801032
cg13351552	DHRS7C	0.810377	0.779963	0.80169	0.787596	0.796789	0.822887	0.831293	0.808448	0.81751	0.836214	0.784632	0.809194	0.813143	0.852136	0.791121	0.804332	0.846529	0.716531	0.815387	0.778789	0.828949	0.781631	0.806208	0.823216	0.787796	0.817934	0.833314	0.815949	0.834714	0.860364	0.787278	0.839338	0.803432	0.76751	0.811167	0.775323	0.850683	0.812304	0.792549	0.853171	0.836432	0.825147	0.823848	0.821239	0.838448	0.828542	0.803729	0.803628
cg15476474	DHRS7C	0.843167	0.851643	0.836947	0.866111	0.869921	0.900918	0.856432	0.88604	0.844352	0.856663	0.86392	0.817001	0.852896	0.884268	0.854098	0.859692	0.847546	0.858602	0.84038	0.864828	0.884653	0.852007	0.865637	0.837508	0.858254	0.86015	0.840917	0.80752	0.856537	0.875409	0.867807	0.899251	0.889904	0.819346	0.876902	0.848185	0.863876	0.884425	0.821532	0.884674	0.846751	0.8648	0.843927	0.856027	0.859638	0.817641	0.820568	0.863178
cg13898605	DHRS7C	0.683159	0.715334	0.641444	0.664271	0.703208	0.677294	0.700822	0.725844	0.720862	0.733417	0.695546	0.695782	0.718052	0.683872	0.681601	0.679912	0.747531	0.717049	0.675505	0.690947	0.67404	0.679505	0.713718	0.69902	0.707983	0.739774	0.723514	0.689914	0.682664	0.748356	0.70567	0.683564	0.666794	0.696323	0.680364	0.712533	0.741218	0.718541	0.686943	0.693271	0.667666	0.713414	0.659914	0.671568	0.726683	0.734947	0.70008	0.723526
cg00352872	DHRS7C	0.774469	0.791234	0.789254	0.810112	0.815579	0.829052	0.81308	0.787621	0.80485	0.833184	0.807432	0.822582	0.821705	0.811782	0.831756	0.856399	0.84773	0.854387	0.839393	0.776437	0.817736	0.814853	0.798286	0.79937	0.820309	0.846873	0.826121	0.820993	0.818012	0.783484	0.820313	0.817792	0.816781	0.773191	0.792523	0.791205	0.86326	0.808859	0.823321	0.838205	0.82508	0.820152	0.806711	0.847013	0.839307	0.820994	0.818388	0.803709
cg17444582	DHRS7C	0.649013	0.609926	0.556626	0.6099	0.628895	0.595856	0.642026	0.582882	0.631965	0.636692	0.626933	0.623457	0.595844	0.615252	0.646594	0.552163	0.640838	0.595439	0.641436	0.600535	0.660171	0.610765	0.596049	0.620248	0.674143	0.642467	0.673907	0.614094	0.61437	0.655874	0.639526	0.618467	0.676174	0.614646	0.597601	0.560229	0.616444	0.642413	0.648923	0.662698	0.597547	0.625017	0.685766	0.565883	0.635661	0.624557	0.624456	0.592103
cg14888908	DHRS7C	0.221584	0.543429	0.535743	0.509057	0.586738	0.523606	0.524496	0.575421	0.583203	0.55412	0.542553	0.643007	0.553011	0.586757	0.493123	0.520841	0.704799	0.434828	0.598425	0.594609	0.588608	0.534658	0.541519	0.617885	0.565902	0.558947	0.550385	0.592718	0.60559	0.56435	0.565422	0.535808	0.536997	0.503642	0.522661	0.563748	0.514859	0.553955	0.511769	0.53873	0.637004	0.510098	0.708504	0.52938	0.552498	0.568197	0.591482	0.609226
cg25979244	DISC1	0.7617	0.759388	0.786513	0.783803	0.781332	0.814392	0.792122	0.783797	0.819937	0.780223	0.731237	0.807181	0.776365	0.836451	0.814399	0.822637	0.824623	0.771167	0.819713	0.736549	0.818898	0.783912	0.797835	0.814769	0.807946	0.812146	0.835677	0.820523	0.813313	0.814051	0.817683	0.834936	0.799956	0.732221	0.789451	0.752278	0.838386	0.755695	0.757707	0.819858	0.841392	0.802159	0.797616	0.84375	0.829591	0.794419	0.796382	0.763682
cg05065177	DISC1	0.881535	0.853539	0.892706	0.910154	0.884944	0.93807	0.878363	0.904698	0.834187	0.8573	0.914446	0.865069	0.887152	0.89375	0.893656	0.924639	0.895476	0.883644	0.897866	0.85502	0.897164	0.88459	0.871237	0.884039	0.865096	0.870538	0.917456	0.856386	0.896571	0.897848	0.888811	0.917218	0.899723	0.866	0.924085	0.854511	0.903346	0.861667	0.868981	0.887269	0.904807	0.884652	0.87549	0.894665	0.898012	0.887792	0.897979	0.88386
cg07187233	DISC1	0.796681	0.778787	0.820738	0.841965	0.838135	0.806782	0.812823	0.786985	0.818903	0.844798	0.809737	0.788302	0.826356	0.812485	0.79291	0.799272	0.755723	0.811498	0.788871	0.783192	0.807159	0.798357	0.786793	0.803611	0.839071	0.829379	0.824606	0.802812	0.796282	0.79854	0.808489	0.835835	0.830468	0.786937	0.801151	0.814672	0.801337	0.799244	0.793465	0.851595	0.813594	0.864667	0.772167	0.808463	0.817881	0.77872	0.82095	0.772712
cg09186051	DISC1	0.623859	0.68725	0.682796	0.62846	0.675454	0.724958	0.705888	0.665236	0.734448	0.747695	0.626488	0.732032	0.743243	0.796378	0.736571	0.706918	0.78055	0.631482	0.754469	0.61259	0.710724	0.711198	0.677042	0.757641	0.717131	0.757745	0.747376	0.703516	0.742389	0.71036	0.750479	0.73728	0.777209	0.632588	0.677392	0.607258	0.740353	0.694076	0.740458	0.761717	0.752817	0.718335	0.714609	0.744126	0.756917	0.756681	0.744294	0.71209
cg05656812	DISC1	0.748477	0.807743	0.800216	0.744293	0.782857	0.832005	0.826644	0.775438	0.791093	0.820419	0.720687	0.824877	0.790001	0.820068	0.836053	0.817675	0.798288	0.763229	0.813867	0.745094	0.810809	0.80152	0.780263	0.823999	0.793643	0.832138	0.837838	0.777872	0.758552	0.789198	0.826742	0.804891	0.784453	0.746304	0.827009	0.715739	0.81167	0.78245	0.805698	0.822155	0.826084	0.789098	0.789008	0.791131	0.829067	0.835617	0.806789	0.813975
cg22367981	DISC1	0.842587	0.811948	0.876918	0.815925	0.822839	0.835454	0.880819	0.787879	0.755438	0.788077	0.826974	0.809049	0.810206	0.853764	0.860715	0.891733	0.844103	0.834009	0.841592	0.814708	0.861583	0.788573	0.858824	0.838533	0.881241	0.867878	0.801567	0.760425	0.864688	0.792513	0.86271	0.849864	0.845878	0.79005	0.817345	0.73347	0.87977	0.831714	0.776897	0.803738	0.857552	0.884023	0.895171	0.837297	0.860886	0.880328	0.811424	0.88687
cg15157974	DISC1	0.806384	0.79637	0.845298	0.810826	0.786099	0.864754	0.815887	0.793551	0.85425	0.804459	0.779327	0.861739	0.816407	0.847503	0.839928	0.843823	0.878691	0.858837	0.809023	0.786027	0.826902	0.804459	0.816958	0.851238	0.82037	0.826399	0.857307	0.814876	0.80233	0.846427	0.834213	0.849958	0.801825	0.77458	0.824285	0.811074	0.850565	0.806398	0.865908	0.848996	0.840699	0.852801	0.823602	0.836861	0.847583	0.83501	0.836216	0.814194
cg16316407	DISC1	0.868481	0.899508	0.871251	0.843334	0.913297	0.939556	0.880854	0.876973	0.871599	0.881868	0.85878	0.877406	0.830415	0.90482	0.894808	0.915093	0.880845	0.901834	0.889651	0.872969	0.895219	0.907819	0.926235	0.857893	0.866891	0.913445	0.880847	0.898672	0.893926	0.88823	0.887909	0.89325	0.891315	0.864986	0.858792	0.866322	0.878564	0.884886	0.888847	0.907347	0.881764	0.863009	0.860099	0.893359	0.939825	0.879868	0.911553	0.888313
cg15120220	DISC1	0.876263	0.894604	0.875667	0.910446	0.924952	0.87125	0.939667	0.840035	0.893128	0.906236	0.894036	0.85129	0.892291	0.897975	0.908658	0.902021	0.91558	0.843911	0.916034	0.878806	0.903729	0.920714	0.876545	0.861677	0.880963	0.846422	0.886325	0.901704	0.900177	0.880526	0.906117	0.874681	0.859765	0.847502	0.83899	0.835605	0.89522	0.856429	0.916819	0.877338	0.849913	0.875149	0.845119	0.877125	0.844989	0.888964	0.831479	0.845814
cg14033614	DISC1	0.914187	0.846171	0.907597	0.876376	0.867168	0.858706	0.921112	0.871098	0.89427	0.853712	0.873653	0.88429	0.885576	0.885853	0.866797	0.903204	0.87658	0.860979	0.871572	0.932094	0.899569	0.901817	0.85122	0.854814	0.85703	0.860082	0.897887	0.843387	0.86907	0.890861	0.883188	0.867224	0.87934	0.851501	0.861287	0.820808	0.855419	0.850637	0.897285	0.858723	0.855808	0.869838	0.884028	0.849373	0.855942	0.841203	0.890448	0.868116
cg16177633	DISC1	0.813925	0.794197	0.853482	0.824888	0.844453	0.903135	0.829644	0.808154	0.821088	0.818083	0.852501	0.814733	0.836846	0.844964	0.840179	0.81986	0.794182	0.842774	0.820962	0.771917	0.833592	0.809593	0.769208	0.835118	0.842454	0.819403	0.86158	0.801558	0.853117	0.826189	0.810871	0.863005	0.813884	0.787569	0.830513	0.820138	0.856983	0.81691	0.817	0.833699	0.847247	0.788473	0.816358	0.828332	0.812717	0.84678	0.848012	0.797487
cg21109666	DISC1	0.698883	0.277585	0.737071	0.535485	0.66632	0.52704	0.572627	0.244579	0.421477	0.30417	0.68307	0.508673	0.5583	0.612998	0.526945	0.53393	0.837252	0.817677	0.283527	0.481195	0.543093	0.577617	0.720331	0.713643	0.569948	0.576308	0.847035	0.547844	0.593298	0.570806	0.796354	0.552528	0.771605	0.252067	0.499021	0.488099	0.81346	0.499692	0.470757	0.390897	0.329533	0.555469	0.533995	0.268131	0.535178	0.249123	0.559659	0.292697
cg24872117	DMRTC2	0.771346	0.708928	0.743872	0.785626	0.739272	0.78157	0.781309	0.768515	0.742968	0.825558	0.7086	0.8401	0.80061	0.839718	0.776769	0.810171	0.841043	0.785149	0.843777	0.711127	0.78367	0.791308	0.774945	0.778017	0.790402	0.804184	0.840222	0.770863	0.811842	0.794884	0.805949	0.821391	0.811631	0.766125	0.817922	0.700897	0.805908	0.790677	0.81424	0.801802	0.82449	0.800599	0.777478	0.80179	0.813069	0.801472	0.83764	0.781167
cg23232612	DMRTC2	0.813106	0.802625	0.846158	0.873513	0.847368	0.851693	0.841859	0.825859	0.850335	0.833505	0.835201	0.842293	0.854343	0.829859	0.84647	0.8615	0.869362	0.864551	0.83843	0.863957	0.85499	0.833978	0.812822	0.839166	0.861403	0.864198	0.866846	0.860503	0.823629	0.840856	0.866369	0.855396	0.817001	0.818743	0.836765	0.850978	0.850693	0.854687	0.835182	0.873928	0.862919	0.835822	0.845158	0.841462	0.846078	0.865118	0.830936	0.832689
cg16455972	EVPLL	0.428708	0.408967	0.411904	0.451469	0.447562	0.4088	0.399716	0.440321	0.421276	0.560659	0.490697	0.531811	0.400742	0.466197	0.433663	0.428629	0.422402	0.447636	0.393921	0.451723	0.496166	0.433855	0.439206	0.454603	0.447947	0.483414	0.502932	0.443857	0.450285	0.345319	0.475024	0.467066	0.437641	0.420875	0.419955	0.377179	0.464827	0.389527	0.441969	0.485511	0.42207	0.402823	0.316976	0.393962	0.458297	0.47654	0.386087	0.401699
cg09977980	EVPLL	0.785487	0.769542	0.793072	0.780928	0.811944	0.822394	0.792472	0.767444	0.79027	0.773824	0.79566	0.801816	0.797248	0.789926	0.800329	0.797573	0.80768	0.807006	0.806723	0.777991	0.830274	0.797891	0.783333	0.789751	0.813696	0.807227	0.854352	0.759645	0.799374	0.76998	0.795488	0.806643	0.785357	0.773702	0.775775	0.776188	0.844242	0.833515	0.832726	0.804831	0.784067	0.826939	0.736998	0.792026	0.831566	0.802821	0.810675	0.787333
cg02498422	EVPLL	0.801294	0.820179	0.834576	0.850232	0.851546	0.853522	0.824536	0.844712	0.852806	0.828046	0.854176	0.852088	0.851277	0.832726	0.854821	0.852218	0.8766	0.866446	0.819634	0.843162	0.865576	0.860251	0.830672	0.840695	0.830462	0.86443	0.871035	0.831456	0.828282	0.825073	0.867063	0.852475	0.849079	0.807128	0.823947	0.823039	0.877176	0.863283	0.851899	0.847573	0.832136	0.855946	0.834503	0.849473	0.860209	0.844494	0.84365	0.820276
cg13013841	EVPLL	0.154073	0.194416	0.183427	0.153605	0.199894	0.156942	0.145608	0.194542	0.254782	0.266124	0.182449	0.19256	0.149315	0.207031	0.167261	0.163423	0.172969	0.172654	0.155586	0.205558	0.221562	0.192901	0.257637	0.176374	0.168148	0.205575	0.142006	0.194044	0.108202	0.189154	0.167409	0.159746	0.217898	0.169197	0.131537	0.188066	0.143673	0.163052	0.173224	0.179386	0.143053	0.167504	0.180558	0.0865134	0.182674	0.174495	0.172062	0.166388
cg23535310	EVPLL	0.293553	0.401599	0.336368	0.448157	0.392443	0.354701	0.292098	0.383992	0.322632	0.512399	0.426983	0.471259	0.367989	0.438358	0.363939	0.455192	0.334466	0.416048	0.331159	0.393631	0.438236	0.367865	0.373306	0.326942	0.308162	0.417334	0.435446	0.347884	0.406312	0.245258	0.414696	0.417272	0.365719	0.348648	0.389606	0.279798	0.395928	0.275791	0.397624	0.484517	0.291275	0.248702	0.224689	0.332143	0.385107	0.387127	0.319105	0.340122
cg03058371	GBAP1	0.789777	0.8064	0.81534	0.809971	0.826761	0.802444	0.790474	0.80567	0.812307	0.81284	0.829948	0.830037	0.818156	0.828755	0.824801	0.804499	0.79789	0.819204	0.838249	0.803306	0.835407	0.803039	0.812795	0.812155	0.828892	0.826211	0.853075	0.827863	0.814173	0.797424	0.814537	0.803377	0.794684	0.7786	0.78693	0.783946	0.823849	0.826668	0.797557	0.827166	0.823779	0.81217	0.791982	0.809089	0.849407	0.809953	0.801385	0.798593
cg14665690	GBAP1	0.156791	0.183903	0.194906	0.133744	0.206958	0.11689	0.187475	0.166608	0.202647	0.172766	0.205295	0.155723	0.129708	0.176942	0.16825	0.11715	0.146874	0.262767	0.0977368	0.168204	0.222967	0.191942	0.222158	0.180859	0.13871	0.160624	0.159111	0.137308	0.0992253	0.141885	0.115076	0.157343	0.131474	0.134558	0.0974555	0.158448	0.10048	0.168349	0.158543	0.127592	0.108196	0.118678	0.148094	0.0754717	0.143936	0.152404	0.187816	0.124321
cg00577578	GBAP1	0.123393	0.173004	0.158707	0.141375	0.220892	0.109438	0.153625	0.179386	0.184341	0.171805	0.170706	0.132184	0.118859	0.137118	0.199367	0.125222	0.166907	0.18744	0.121052	0.168998	0.225389	0.174686	0.237716	0.186865	0.191208	0.157138	0.140829	0.16917	0.100633	0.153904	0.143038	0.113409	0.187156	0.144441	0.120913	0.140781	0.139975	0.128572	0.11092	0.143912	0.096468	0.12433	0.161376	0.0862515	0.182748	0.157211	0.130414	0.120181
cg17284865	GBAP1	0.0634504	0.0733081	0.0313912	0.0667664	0.0729958	0.0748675	0.0509344	0.0454703	0.0889532	0.048137	0.0495197	0.0952787	0.0563948	0.0534095	0.0594217	0.0668455	0.0614441	0.0506221	0.0646234	0.0448357	0.0681954	0.0713745	0.0489895	0.0660108	0.0799195	0.061316	0.0715369	0.066514	0.0705217	0.0537566	0.0343002	0.0565713	0.0510368	0.0548241	0.0555556	0.0536731	0.0520103	0.0625898	0.0592979	0.0784368	0.0605166	0.061895	0.0454959	0.0658924	0.0720941	0.0536913	0.0679293	0.0687201
cg00754584	GBAP1	0.0413443	0.0407881	0.0257984	0.0318098	0.0350124	0.0448551	0.0331977	0.0425231	0.0385643	0.0336078	0.0369423	0.0341018	0.0324098	0.0436739	0.0419483	0.0330361	0.0313595	0.0270426	0.0198872	0.030603	0.0311597	0.0383061	0.0472832	0.0449562	0.0323966	0.0226501	0.0519057	0.0328177	0.0259361	0.0298327	0.0424454	0.0409352	0.0285147	0.0250056	0.0213384	0.0225313	0.0373412	0.0433237	0.0270587	0.0309148	0.0295272	0.0347134	0.0352314	0.0274399	0.0491833	0.028268	0.0370161	0.0328966
cg00756852	GBAP1	0.0498391	0.0559116	0.05355	0.0658874	0.0605571	0.0472078	0.0582145	0.0439479	0.0597299	0.0629713	0.0607147	0.0537417	0.0495802	0.0563176	0.0693409	0.0584374	0.0614114	0.0517276	0.0428603	0.0519602	0.0579979	0.0612002	0.0579789	0.0687604	0.0611018	0.0554607	0.0773658	0.064756	0.0466135	0.0531851	0.0497554	0.0664331	0.0539014	0.0373617	0.0478346	0.0483915	0.0483772	0.0490442	0.0498384	0.0521448	0.0532327	0.0631865	0.0511557	0.0520519	0.0689138	0.0496847	0.0692003	0.0512802
cg14528056	GBAP1	0.627242	0.608864	0.57695	0.658107	0.659892	0.599652	0.653049	0.620749	0.663148	0.561048	0.663713	0.599872	0.617051	0.649597	0.604259	0.653171	0.638813	0.601124	0.561644	0.659914	0.600481	0.626965	0.633993	0.620098	0.67625	0.614848	0.635277	0.59322	0.549537	0.636776	0.661827	0.605595	0.581567	0.58097	0.590178	0.668534	0.654081	0.676345	0.564308	0.637601	0.583627	0.608773	0.599595	0.608861	0.563024	0.577965	0.68135	0.605929
cg03997393	GPR45	0.80009	0.823092	0.789502	0.799349	0.799709	0.814776	0.842514	0.801878	0.836503	0.842675	0.80767	0.844569	0.844264	0.849337	0.813987	0.82591	0.828081	0.794782	0.84573	0.762083	0.839647	0.839761	0.806976	0.85074	0.822689	0.862273	0.865359	0.827363	0.872476	0.835179	0.843634	0.849773	0.833046	0.807945	0.833497	0.793293	0.863171	0.797468	0.852742	0.87898	0.865104	0.844738	0.823215	0.848848	0.85994	0.835183	0.858103	0.836011
cg11565042	GPR45	0.934489	0.92162	0.932869	0.907874	0.907822	0.937139	0.945487	0.942548	0.928106	0.940255	0.932382	0.927386	0.933339	0.940261	0.94075	0.903571	0.943729	0.926595	0.93833	0.919303	0.936836	0.929264	0.927804	0.919736	0.921205	0.946938	0.935549	0.935063	0.936252	0.925129	0.924951	0.942299	0.942095	0.927549	0.925512	0.9254	0.937439	0.923426	0.926948	0.939259	0.923716	0.944906	0.910886	0.914291	0.913507	0.923967	0.942834	0.926415
cg02571972	GPR45	0.862272	0.852242	0.862529	0.875398	0.898165	0.894247	0.893407	0.883508	0.927436	0.893434	0.932383	0.889214	0.891939	0.932024	0.870596	0.885288	0.867507	0.899863	0.851716	0.901451	0.899685	0.918247	0.878845	0.879548	0.88581	0.900959	0.911717	0.891746	0.904976	0.894944	0.921461	0.899834	0.892599	0.904839	0.896249	0.90122	0.876272	0.861694	0.822987	0.882837	0.881463	0.889135	0.873553	0.914021	0.91508	0.87634	0.915742	0.882027
cg11852218	GPR45	0.755694	0.727405	0.792402	0.801767	0.77302	0.771709	0.815986	0.783189	0.805385	0.830174	0.765488	0.837775	0.827685	0.85117	0.847139	0.805943	0.870276	0.75716	0.819602	0.777671	0.780605	0.822252	0.778	0.819482	0.848861	0.814763	0.875631	0.821407	0.807384	0.829934	0.814456	0.817168	0.831096	0.752722	0.821372	0.752749	0.821843	0.844626	0.783884	0.825165	0.8289	0.846344	0.767562	0.777117	0.848759	0.81001	0.830051	0.818438
cg02858997	GPR45	0.83563	0.815759	0.808048	0.866002	0.816103	0.841988	0.871269	0.826952	0.837508	0.85032	0.807483	0.834246	0.871605	0.875972	0.831495	0.807836	0.874746	0.849856	0.877982	0.83101	0.855899	0.841941	0.821271	0.817553	0.86618	0.876574	0.872668	0.857928	0.875665	0.854234	0.853006	0.876509	0.850806	0.807668	0.88525	0.820787	0.871307	0.843675	0.866341	0.868288	0.864873	0.876883	0.84322	0.858583	0.855734	0.862046	0.832385	0.847402
cg11223196	GPR45	0.712038	0.780038	0.802748	0.79924	0.801669	0.820792	0.852901	0.771202	0.754935	0.805717	0.792359	0.744619	0.735239	0.764394	0.778107	0.782982	0.756871	0.774925	0.768698	0.799147	0.820501	0.79519	0.803683	0.747214	0.813368	0.822736	0.805815	0.777657	0.756886	0.793952	0.724118	0.769883	0.825598	0.760376	0.744042	0.813831	0.802479	0.783957	0.826208	0.788692	0.766264	0.747935	0.765905	0.742458	0.764928	0.751418	0.768995	0.733946
cg00449608	GPR45	0.848582	0.781318	0.84545	0.796962	0.789579	0.795913	0.842944	0.841744	0.771132	0.894269	0.848123	0.857834	0.856477	0.857901	0.819414	0.847719	0.884409	0.900105	0.900578	0.828853	0.79701	0.799357	0.8461	0.850718	0.76231	0.783712	0.766637	0.868353	0.857185	0.827473	0.857907	0.857443	0.784474	0.807703	0.840043	0.816385	0.844369	0.876725	0.774725	0.824024	0.888313	0.807032	0.810154	0.823798	0.850642	0.810316	0.786381	0.822826
cg27229823	GPR45	0.783136	0.816727	0.793271	0.873762	0.826448	0.916692	0.782665	0.884001	0.822234	0.801483	0.870319	0.779123	0.868608	0.833487	0.786978	0.839275	0.819563	0.750416	0.861033	0.836491	0.846702	0.813443	0.793792	0.824604	0.764879	0.773506	0.803929	0.766674	0.826389	0.808056	0.823325	0.853899	0.744782	0.747296	0.842964	0.766194	0.845635	0.785821	0.835428	0.82621	0.799445	0.83376	0.826	0.801351	0.768058	0.818593	0.807778	0.804108
cg22253945	GPR45	0.568885	0.608725	0.594574	0.585061	0.639446	0.661256	0.684559	0.576293	0.660236	0.657945	0.624823	0.651016	0.673034	0.692047	0.683085	0.674705	0.640192	0.564971	0.666898	0.590385	0.615637	0.61858	0.596456	0.663297	0.640566	0.673736	0.670096	0.664099	0.65442	0.669204	0.692937	0.662554	0.630199	0.611759	0.639917	0.596295	0.692826	0.653113	0.65144	0.679663	0.686471	0.693306	0.622015	0.665198	0.680322	0.640847	0.692287	0.679048
cg06061408	GPR45	0.676733	0.700199	0.716769	0.759842	0.74595	0.715537	0.732178	0.693101	0.750648	0.741151	0.744421	0.742569	0.731891	0.760238	0.753506	0.722044	0.730032	0.732666	0.730667	0.732758	0.732131	0.73399	0.665078	0.723902	0.730239	0.724495	0.754976	0.75857	0.723485	0.736531	0.740887	0.758801	0.71308	0.706016	0.715592	0.702407	0.757011	0.748521	0.733845	0.753493	0.747157	0.746213	0.72155	0.72161	0.735451	0.741261	0.748992	0.701767
cg18338460	GPR45	0.809836	0.822587	0.828683	0.822614	0.844798	0.861758	0.845548	0.767209	0.818154	0.830367	0.810599	0.8407	0.845922	0.856344	0.850011	0.892297	0.858108	0.874148	0.858726	0.809417	0.864534	0.821718	0.81632	0.85264	0.850151	0.863579	0.862894	0.87283	0.883538	0.833576	0.864608	0.849904	0.852542	0.804836	0.799897	0.822679	0.821481	0.815499	0.866457	0.86069	0.856227	0.83788	0.81182	0.811394	0.868904	0.858938	0.876079	0.83408
cg03722643	GPR45	0.971769	0.971542	0.974138	0.974242	0.972918	0.972606	0.978288	0.970385	0.97587	0.950579	0.960953	0.969958	0.963701	0.974574	0.970766	0.972343	0.974381	0.975454	0.968288	0.972389	0.965729	0.973432	0.961989	0.980633	0.969387	0.971034	0.972046	0.971409	0.972939	0.975359	0.982015	0.975963	0.972053	0.967685	0.971261	0.956084	0.978839	0.969131	0.971963	0.974721	0.976409	0.9713	0.970406	0.97551	0.977495	0.978851	0.970266	0.971118
cg21399079	GPR45	0.850429	0.850319	0.854693	0.88159	0.837091	0.864276	0.881803	0.849318	0.874217	0.879716	0.864077	0.87971	0.903537	0.873571	0.862707	0.863856	0.871741	0.887053	0.85924	0.87039	0.887999	0.880427	0.868367	0.867535	0.891975	0.911754	0.887688	0.870722	0.881214	0.8648	0.883762	0.875464	0.859797	0.830989	0.86065	0.85882	0.894453	0.88136	0.877091	0.890353	0.858545	0.867389	0.881251	0.867164	0.908082	0.864834	0.853609	0.871991
cg09510339	GPR45	0.6785	0.886427	0.862268	0.917446	0.90527	0.791271	0.862467	0.838457	0.837807	0.866636	0.879246	0.855983	0.82675	0.856718	0.828289	0.913953	0.856835	0.863653	0.839653	0.838071	0.882585	0.866591	0.836135	0.891773	0.860475	0.822109	0.872549	0.885062	0.858099	0.883504	0.878928	0.817085	0.852404	0.806627	0.806737	0.878535	0.868732	0.842239	0.849679	0.90916	0.842479	0.876793	0.862097	0.826754	0.86885	0.853859	0.909253	0.742261
cg09833737	GPR45	0.782156	0.777527	0.778592	0.800153	0.825559	0.818486	0.816801	0.818656	0.809431	0.820971	0.806056	0.82276	0.825845	0.821049	0.855968	0.811915	0.819315	0.804928	0.82241	0.798796	0.826965	0.806428	0.778744	0.813863	0.79372	0.83038	0.837337	0.796613	0.806267	0.830923	0.844483	0.789434	0.835969	0.750697	0.804511	0.804344	0.804214	0.810096	0.785577	0.845005	0.799254	0.803302	0.794345	0.785446	0.818279	0.846551	0.841107	0.784994
cg08008105	GPR45	0.770026	0.708937	0.690476	0.729369	0.755129	0.715663	0.814815	0.636655	0.732781	0.723366	0.746654	0.772137	0.785331	0.83477	0.759437	0.722993	0.719622	0.743884	0.826087	0.685338	0.800211	0.748338	0.801495	0.777311	0.738123	0.684625	0.744479	0.717008	0.78725	0.783079	0.820174	0.738822	0.740839	0.708102	0.794277	0.694823	0.693226	0.778345	0.743466	0.858853	0.695214	0.775611	0.700848	0.749687	0.668593	0.749855	0.727913	0.774144
cg01046703	GPR45	0.830954	0.853324	0.853388	0.824772	0.847568	0.872437	0.887282	0.824007	0.885346	0.88829	0.851741	0.882759	0.863902	0.875127	0.882175	0.887521	0.91762	0.810668	0.858723	0.841578	0.856447	0.87616	0.858788	0.873933	0.893053	0.901624	0.883493	0.888458	0.904578	0.878692	0.890908	0.890499	0.852151	0.858926	0.8274	0.837148	0.916961	0.850895	0.889569	0.89592	0.869312	0.881584	0.836261	0.854426	0.899222	0.860036	0.900548	0.861525
cg01450719	GRINA	0.0512067	0.0500364	0.0537728	0.0399731	0.0456354	0.031036	0.0356737	0.0435663	0.053196	0.0600131	0.0410185	0.0563209	0.03988	0.046479	0.0993314	0.0396669	0.0532135	0.0540557	0.059709	0.0393205	0.0526199	0.0580502	0.0429163	0.0381275	0.0453195	0.0552205	0.056622	0.042359	0.0337176	0.0371639	0.0529933	0.0470738	0.0474486	0.0464853	0.0473242	0.044169	0.0493929	0.0394987	0.0340023	0.0412741	0.0416551	0.0418176	0.0564103	0.0346419	0.0661754	0.0549451	0.053992	0.0348856
cg07980830	GRINA	0.560123	0.493677	0.48242	0.456776	0.435125	0.449606	0.41168	0.406582	0.416789	0.535036	0.427854	0.509029	0.478873	0.519463	0.530428	0.409909	0.542036	0.371761	0.631848	0.493054	0.415408	0.460175	0.572926	0.532306	0.561346	0.42335	0.554238	0.529302	0.623638	0.412376	0.445705	0.514925	0.611557	0.448094	0.497474	0.457177	0.401856	0.537235	0.417214	0.446287	0.50675	0.422965	0.420927	0.401475	0.461843	0.566848	0.449034	0.618264
cg06101723	GRINA	0.710032	0.728418	0.749522	0.790029	0.797389	0.768087	0.78414	0.73312	0.771482	0.764483	0.793032	0.768976	0.766651	0.792985	0.781914	0.769983	0.812481	0.66908	0.753841	0.735378	0.795442	0.789554	0.74188	0.786768	0.779493	0.813864	0.800673	0.792535	0.762493	0.767815	0.792423	0.813059	0.794471	0.72564	0.77474	0.756693	0.789767	0.76494	0.766113	0.821084	0.78338	0.789174	0.750047	0.787557	0.799965	0.78024	0.806234	0.726884
cg26724450	GRINA	0.0747528	0.0997777	0.103916	0.0946668	0.135587	0.0876825	0.0737005	0.0998828	0.072341	0.0687808	0.112548	0.0825841	0.105511	0.0814959	0.0890803	0.0695138	0.0643821	0.0763458	0.0682073	0.0961437	0.122749	0.104659	0.0954986	0.0857534	0.0940573	0.0717979	0.116079	0.0988468	0.0783526	0.0947988	0.0701829	0.0765955	0.083045	0.0780394	0.0543155	0.102003	0.0678898	0.0931411	0.0878111	0.0953361	0.0417803	0.0604402	0.0721872	0.0633938	0.102869	0.0903553	0.088371	0.0703193
cg12088612	GRINA	0.957155	0.956719	0.95404	0.959425	0.953051	0.967559	0.962895	0.957027	0.956467	0.966734	0.962551	0.96204	0.972202	0.966168	0.973436	0.966777	0.971333	0.963261	0.966805	0.963657	0.957043	0.956423	0.950286	0.962026	0.966507	0.962326	0.973729	0.955325	0.960114	0.970287	0.965841	0.964689	0.960136	0.960513	0.964844	0.976067	0.968681	0.967185	0.963865	0.976614	0.959373	0.969602	0.959884	0.971164	0.962282	0.971629	0.964022	0.960023
cg10787548	GRINA	0.0802387	0.0738836	0.0547535	0.0576192	0.0669891	0.055139	0.0406804	0.0797943	0.070829	0.0764457	0.076247	0.0724818	0.0662193	0.0565969	0.0784398	0.0576976	0.0679258	0.0603377	0.0622051	0.0720382	0.0491818	0.0741391	0.0905844	0.061328	0.0669641	0.0710733	0.0531987	0.0723131	0.052267	0.0513391	0.0624809	0.0659869	0.0448818	0.0586217	0.0568099	0.0773425	0.0581354	0.0447203	0.0649056	0.0557086	0.0730842	0.0594228	0.0910087	0.0627902	0.066068	0.0698528	0.0771924	0.0629371
cg14042056	GRINA	0.152653	0.151664	0.161695	0.164499	0.156444	0.149979	0.153032	0.174022	0.196879	0.176043	0.160151	0.148302	0.18353	0.187567	0.146975	0.161571	0.166675	0.143882	0.185706	0.180574	0.203941	0.157353	0.18186	0.163709	0.145801	0.178524	0.153833	0.166881	0.17076	0.178409	0.160345	0.172248	0.171346	0.194827	0.144323	0.163065	0.155582	0.149082	0.165794	0.142008	0.173374	0.191955	0.212133	0.148837	0.202016	0.181554	0.172452	0.186504
cg24688856	GRINA	0.0608906	0.0572276	0.0277956	0.0397521	0.0452004	0.044816	0.0332137	0.0502506	0.0460908	0.0411409	0.0420734	0.0500078	0.0385264	0.0290363	0.0393265	0.0292563	0.0353449	0.0373985	0.0399896	0.0430237	0.036629	0.0514543	0.037479	0.0555183	0.0330382	0.0332842	0.0245682	0.044043	0.0403256	0.0359099	0.040353	0.0369972	0.0392432	0.0601015	0.0284775	0.0430071	0.0312069	0.0457886	0.062878	0.0373411	0.0568645	0.0349576	0.0505319	0.0628319	0.0532511	0.0392417	0.0179588	0.0556623
cg05141026	GRINA	0.135752	0.15167	0.137013	0.156274	0.184568	0.134115	0.162688	0.152526	0.143606	0.177461	0.159003	0.138945	0.153416	0.165934	0.178851	0.161155	0.16813	0.180181	0.142137	0.171013	0.147397	0.16646	0.159341	0.156167	0.185457	0.15146	0.175931	0.154295	0.136967	0.12399	0.147824	0.161131	0.153343	0.121757	0.14735	0.143438	0.141183	0.139008	0.131501	0.124559	0.153146	0.144814	0.142615	0.132124	0.153516	0.171148	0.157006	0.154977
cg02713153	GRINA	0.800957	0.79869	0.820704	0.849267	0.84564	0.837418	0.815961	0.788173	0.831726	0.811283	0.836944	0.838364	0.826966	0.835228	0.847253	0.826895	0.817711	0.840891	0.821887	0.804922	0.826514	0.828923	0.779928	0.794334	0.831535	0.853479	0.848785	0.822616	0.810861	0.792355	0.825031	0.825405	0.814468	0.77081	0.795447	0.814169	0.824719	0.842278	0.791219	0.830463	0.81645	0.806685	0.797697	0.80533	0.824194	0.816293	0.825356	0.796277
cg21813905	GRINA	0.727757	0.782855	0.734204	0.734649	0.795358	0.823131	0.801767	0.75103	0.793599	0.817837	0.758025	0.803362	0.760952	0.801844	0.807545	0.78302	0.81974	0.700072	0.765935	0.739025	0.766386	0.785289	0.748751	0.766026	0.768014	0.773874	0.790984	0.773728	0.784344	0.750507	0.75508	0.753401	0.766776	0.695838	0.761824	0.757045	0.816695	0.809329	0.797465	0.800687	0.803014	0.765055	0.768673	0.75393	0.817061	0.824869	0.792275	0.736452
cg06236976	GRINA	0.836853	0.848202	0.826194	0.862725	0.879309	0.856238	0.836836	0.836203	0.874118	0.847907	0.858376	0.829434	0.858695	0.862461	0.858771	0.839708	0.860736	0.808028	0.855565	0.835274	0.844909	0.853044	0.823473	0.861568	0.855433	0.884283	0.900829	0.860619	0.86655	0.874244	0.866327	0.893753	0.859384	0.836525	0.853287	0.829416	0.873117	0.868096	0.838395	0.855666	0.860606	0.865679	0.858383	0.862592	0.876796	0.856107	0.868567	0.831149
cg09299564	GRINA	0.0771444	0.0679347	0.0646299	0.0808675	0.100637	0.06593	0.0750749	0.0777872	0.0683463	0.0671749	0.0866336	0.0616155	0.0765189	0.0642055	0.0807996	0.0677835	0.0633933	0.0691917	0.056894	0.0683092	0.0755897	0.0765736	0.0753392	0.0669474	0.0674389	0.0622628	0.0769515	0.0724875	0.0598917	0.0728379	0.064943	0.0763808	0.0764066	0.0593405	0.0552041	0.0649825	0.0711307	0.0719835	0.0747331	0.0521167	0.0654421	0.0706298	0.0558654	0.066716	0.0637473	0.0787968	0.0675801	0.0663793
cg21415682	GRINA	0.819588	0.827734	0.84284	0.850435	0.868844	0.834854	0.852731	0.849562	0.86806	0.843405	0.846535	0.845117	0.840773	0.861276	0.850992	0.857436	0.857107	0.84979	0.814464	0.846252	0.847283	0.862883	0.805542	0.848036	0.876872	0.843069	0.881601	0.860203	0.831082	0.860124	0.854124	0.846808	0.848655	0.825053	0.822775	0.822394	0.853331	0.858689	0.840051	0.868136	0.878808	0.840268	0.818576	0.864892	0.860029	0.845985	0.832951	0.837261
cg05451722	GRINA	0.176023	0.24827	0.252632	0.220372	0.271331	0.201072	0.21702	0.208118	0.290193	0.174904	0.275295	0.257562	0.210766	0.230805	0.306584	0.167101	0.201289	0.243771	0.159627	0.26052	0.302361	0.230993	0.274606	0.255669	0.238152	0.220098	0.189903	0.244824	0.168124	0.210352	0.226659	0.163513	0.256819	0.201256	0.16327	0.221772	0.203402	0.27165	0.197384	0.188514	0.216678	0.209492	0.218106	0.137293	0.206127	0.239042	0.252235	0.192131
cg03747002	GUCY2D	0.783915	0.758255	0.793402	0.820915	0.814853	0.773723	0.8066	0.790003	0.791476	0.816399	0.814403	0.822197	0.809411	0.823095	0.816533	0.818615	0.83763	0.819652	0.814182	0.783076	0.806749	0.80777	0.738649	0.79389	0.842266	0.812212	0.8508	0.831618	0.785787	0.803597	0.844954	0.813533	0.769502	0.76662	0.788853	0.763018	0.813889	0.801301	0.80258	0.821367	0.832489	0.829318	0.767869	0.782873	0.808413	0.825671	0.785104	0.752262
cg14893889	GUCY2D	0.0216293	0.0534219	0.0179805	0.0200999	0.0199956	0.0225564	0.0208975	0.0641596	0.0294473	0.027593	0.0282418	0.060515	0.0204964	0.0261688	0.113468	0.0319912	0.0418824	0.0207118	0.027471	0.0252714	0.015825	0.0543297	0.0156403	0.0286262	0.0478395	0.0915938	0.0434868	0.0302751	0.0190726	0.0169214	0.0513301	0.0534311	0.019928	0.0428009	0.028375	0.0247303	0.0486712	0.025501	0.0226217	0.0356025	0.0264409	0.019714	0.0508288	0.0337737	0.0692989	0.0582255	0.0276051	0.0227983
cg11434973	GUCY2D	0.943467	0.94397	0.941958	0.943342	0.923554	0.940181	0.937439	0.926947	0.929463	0.933802	0.91752	0.924944	0.948609	0.941916	0.937195	0.941654	0.926228	0.951507	0.941928	0.920513	0.940084	0.935443	0.932762	0.941369	0.952607	0.954508	0.951638	0.927448	0.947558	0.93537	0.935041	0.955784	0.946575	0.936475	0.932895	0.93117	0.923867	0.941897	0.932163	0.942523	0.942865	0.951001	0.92929	0.952771	0.939271	0.919642	0.94532	0.941507
cg01544751	GUCY2D	0.0651701	0.0724695	0.0723581	0.0856972	0.079089	0.0740149	0.07095	0.0666841	0.0746452	0.0724828	0.0791945	0.0844974	0.0616309	0.0736993	0.072778	0.0763205	0.0664254	0.0713569	0.0675899	0.089227	0.0741515	0.0881276	0.0738037	0.083361	0.0800566	0.0767337	0.0697995	0.0846799	0.0639079	0.0553977	0.0849	0.0731786	0.0617613	0.045727	0.0571123	0.0605775	0.0643999	0.0688776	0.0646506	0.0733289	0.0637209	0.0647358	0.057841	0.0576803	0.0679144	0.0880951	0.0815119	0.0623014
cg06079742	GUCY2D	0.749939	0.817178	0.798429	0.821819	0.806794	0.775917	0.805931	0.780069	0.812533	0.844733	0.821301	0.805003	0.805332	0.804279	0.800473	0.823655	0.82624	0.821851	0.815864	0.766789	0.825615	0.818659	0.794	0.831115	0.852453	0.81791	0.827653	0.822273	0.81298	0.801538	0.800471	0.797457	0.786604	0.760224	0.807241	0.768384	0.822345	0.797613	0.813823	0.775291	0.812834	0.839264	0.807892	0.767988	0.827426	0.837573	0.827768	0.789124
cg12504247	GUCY2D	0.740639	0.78648	0.77175	0.780426	0.80231	0.767215	0.772688	0.768717	0.768138	0.794585	0.794258	0.7704	0.787052	0.810022	0.793777	0.774273	0.800335	0.774891	0.783492	0.774408	0.776681	0.777484	0.751869	0.779759	0.762692	0.793733	0.794237	0.771583	0.753492	0.782205	0.785658	0.811134	0.775162	0.752055	0.81344	0.75403	0.77499	0.784766	0.747782	0.78896	0.769007	0.814682	0.744972	0.727995	0.806433	0.815681	0.77687	0.754795
cg25578028	GUCY2D	0.0918791	0.137489	0.104846	0.13325	0.134752	0.165502	0.104053	0.140226	0.102786	0.148005	0.134288	0.107635	0.117047	0.0889566	0.173998	0.0867011	0.126808	0.121243	0.0960442	0.102375	0.10579	0.121696	0.112529	0.118066	0.151494	0.174907	0.139267	0.140343	0.101972	0.105549	0.175667	0.138714	0.105002	0.126409	0.110993	0.0873614	0.246034	0.1031	0.132681	0.161217	0.126499	0.129211	0.137137	0.110393	0.184809	0.128246	0.128558	0.0865037
cg18105735	GUCY2D	0.607413	0.754278	0.745991	0.751345	0.788009	0.790929	0.766384	0.753862	0.799234	0.79638	0.810749	0.791388	0.743019	0.754314	0.767932	0.743148	0.805208	0.792639	0.735697	0.758544	0.809418	0.769133	0.75078	0.804379	0.79637	0.771577	0.789636	0.737127	0.74348	0.73888	0.774367	0.703861	0.759738	0.710821	0.725008	0.772423	0.782933	0.749976	0.735364	0.804164	0.709093	0.713384	0.744415	0.766109	0.723458	0.754369	0.760439	0.715642
cg14425294	GUCY2D	0.0532827	0.0556131	0.0675765	0.0713376	0.100873	0.0472758	0.0662009	0.0466872	0.0714641	0.0687428	0.0574017	0.0433369	0.0553434	0.0751819	0.0726402	0.056455	0.0638855	0.0615379	0.0448519	0.0578864	0.0546683	0.0747638	0.0696883	0.062262	0.0525962	0.055589	0.0495244	0.0651762	0.0533398	0.0638686	0.0530614	0.0512178	0.0578465	0.0516326	0.0448032	0.0559452	0.0483159	0.0563895	0.0512083	0.0437576	0.0517292	0.0495277	0.0528684	0.0422889	0.0637027	0.0529412	0.0543018	0.0409344
cg13418795	GUCY2D	0.72643	0.780347	0.789578	0.824216	0.800815	0.798299	0.804472	0.803061	0.828334	0.802532	0.837107	0.802951	0.791609	0.831456	0.810174	0.816933	0.845544	0.821105	0.79016	0.79945	0.832171	0.806678	0.803844	0.805784	0.788774	0.823069	0.814403	0.823548	0.809484	0.798319	0.833714	0.803202	0.778483	0.784211	0.799851	0.79396	0.838686	0.785117	0.819706	0.794719	0.828134	0.821678	0.785693	0.79425	0.816186	0.789275	0.796806	0.783733
cg21330034	GUCY2D	0.186558	0.225038	0.17885	0.208734	0.204368	0.192017	0.213811	0.154572	0.169367	0.165021	0.170983	0.183459	0.150066	0.200659	0.184679	0.163612	0.212217	0.214223	0.170673	0.182317	0.19494	0.217804	0.157448	0.20947	0.172391	0.1553	0.151422	0.195772	0.150828	0.189176	0.173153	0.225076	0.196985	0.133345	0.142231	0.136497	0.148808	0.152169	0.115884	0.132446	0.161567	0.172907	0.143877	0.158173	0.169932	0.16882	0.173828	0.157819
cg19774236	GUCY2D	0.773018	0.772571	0.755647	0.814253	0.811098	0.798835	0.810942	0.787743	0.808888	0.799129	0.830799	0.808177	0.784753	0.818892	0.792154	0.763908	0.792387	0.765797	0.797289	0.781957	0.801644	0.812155	0.767484	0.802342	0.782582	0.803043	0.822718	0.800369	0.816454	0.790226	0.821021	0.793882	0.814989	0.736345	0.803711	0.781917	0.825624	0.783523	0.783667	0.802716	0.812637	0.818573	0.808231	0.780414	0.807735	0.819128	0.802143	0.779808
cg25587223	GUCY2D	0.0668207	0.0758984	0.0655569	0.0693663	0.0618692	0.035428	0.0485328	0.0862687	0.0656363	0.0479532	0.0750949	0.0569839	0.0833702	0.060122	0.0746865	0.0612401	0.0622229	0.0678597	0.0492657	0.0697987	0.078279	0.068262	0.0663313	0.0776158	0.0551648	0.0654014	0.0481163	0.0702924	0.0493881	0.058228	0.0550888	0.0483302	0.0670812	0.0622474	0.058603	0.0660482	0.0601468	0.0639272	0.0447734	0.0473502	0.0527079	0.0505503	0.0700836	0.052038	0.0715866	0.0672561	0.0729219	0.0691295
cg25179686	GUCY2D	0.986602	0.992629	0.972847	0.971036	0.970863	0.974006	0.970076	0.972189	0.973409	0.983247	0.956634	0.98117	0.980959	0.974579	0.971719	0.97845	0.978675	0.980933	0.987174	0.975835	0.968997	0.970287	0.973507	0.969144	0.985397	0.970128	0.981164	0.96707	0.980274	0.96318	0.984465	0.978627	0.981964	0.981362	0.965457	0.970569	0.981026	0.980729	0.97461	0.965207	0.979802	0.984765	0.981746	0.984639	0.974945	0.976417	0.982405	0.973944
cg04157161	GUCY2D	0.869111	0.935083	0.889864	0.947391	0.884518	0.89381	0.91305	0.917222	0.893186	0.917474	0.897463	0.938854	0.866966	0.956799	0.951752	0.882381	0.901808	0.892073	0.867743	0.889626	0.915926	0.908582	0.882129	0.914748	0.90795	0.936165	0.950753	0.900915	0.931221	0.922681	0.926084	0.912599	0.930581	0.874238	0.92087	0.892537	0.915993	0.825205	0.891688	0.910616	0.93119	0.900864	0.667465	0.925771	0.913829	0.927992	0.913217	0.90398
cg05611351	GUCY2D	0.0572612	0.0591388	0.05715	0.0525262	0.0814327	0.0654158	0.0591002	0.0640089	0.0624208	0.0664554	0.0663628	0.0638593	0.0674784	0.0659203	0.0606761	0.074849	0.0451795	0.0567531	0.0572882	0.0656297	0.0751195	0.06777	0.0667469	0.0660134	0.0618124	0.046101	0.0572917	0.0680803	0.061352	0.052972	0.0748235	0.0579066	0.0543782	0.045918	0.0655461	0.0504841	0.061646	0.0577913	0.0410354	0.0793259	0.0663436	0.0780876	0.061187	0.054295	0.084374	0.0709863	0.0562032	0.0684211
cg10020356	GUCY2D	0.0622017	0.0434023	0.0469588	0.0560851	0.0512834	0.0489373	0.0399585	0.0472105	0.0328643	0.0397002	0.0410491	0.0488765	0.0432581	0.0384154	0.0544904	0.0400447	0.0481202	0.0598921	0.0322424	0.0654396	0.0491337	0.0601496	0.0465486	0.056896	0.0666012	0.04829	0.0404187	0.0658453	0.0288959	0.0551132	0.0577706	0.0471313	0.0590668	0.0452072	0.0502884	0.0310027	0.043299	0.0397255	0.0461696	0.0409939	0.044022	0.0504474	0.0523601	0.0370749	0.0523309	0.0573164	0.0382887	0.0423797
cg17301842	GUCY2D	0.183637	0.202131	0.177497	0.200106	0.263887	0.175454	0.230977	0.194504	0.200221	0.199959	0.194574	0.178318	0.182329	0.226244	0.213165	0.181611	0.16588	0.205153	0.152144	0.184259	0.184853	0.210381	0.181864	0.185596	0.196619	0.224192	0.22252	0.205999	0.1811	0.174717	0.190358	0.174777	0.217516	0.147197	0.154305	0.185207	0.194415	0.148581	0.172828	0.17897	0.16652	0.177255	0.13276	0.140586	0.183227	0.181114	0.216774	0.177164
cg22849635	GUCY2D	0.92035	0.930188	0.923073	0.923788	0.906358	0.934194	0.933952	0.936455	0.926132	0.932424	0.903503	0.898384	0.919014	0.933525	0.910254	0.940596	0.949715	0.91165	0.932407	0.908675	0.91737	0.931224	0.919859	0.922693	0.928553	0.938832	0.929904	0.930156	0.934112	0.917659	0.92929	0.948732	0.926393	0.93571	0.945061	0.901169	0.944073	0.926494	0.935978	0.931249	0.929537	0.933073	0.899698	0.943384	0.928576	0.918795	0.940517	0.947699
cg05035024	GUCY2D	0.92748	0.916064	0.934952	0.917216	0.925705	0.929941	0.911877	0.912619	0.92781	0.894397	0.903155	0.915044	0.918376	0.907315	0.926405	0.934458	0.918153	0.929504	0.942107	0.913684	0.935335	0.901898	0.932527	0.941242	0.915416	0.908285	0.920142	0.917507	0.933244	0.939808	0.937731	0.930166	0.919399	0.931027	0.922025	0.899275	0.927529	0.926244	0.927919	0.935403	0.957347	0.920314	0.914437	0.908138	0.913148	0.919734	0.910675	0.91948
cg18337735	GUCY2D	0.12437	0.130547	0.0935317	0.139687	0.139551	0.1347	0.136342	0.174173	0.154236	0.160326	0.14477	0.11074	0.13899	0.139472	0.134751	0.104705	0.150455	0.137605	0.118098	0.144615	0.128053	0.152273	0.123409	0.151663	0.110108	0.134982	0.141109	0.112994	0.104268	0.124562	0.113681	0.131181	0.107925	0.121475	0.111793	0.166743	0.132522	0.123597	0.0856025	0.114835	0.131201	0.119735	0.15447	0.118606	0.131542	0.15048	0.116311	0.126434
cg16811108	GUCY2D	0.11877	0.13303	0.112548	0.166667	0.193398	0.157394	0.123949	0.115002	0.134867	0.140185	0.16606	0.166523	0.122371	0.148667	0.164807	0.116199	0.136102	0.153075	0.155726	0.13629	0.128342	0.152939	0.168382	0.131899	0.175163	0.166092	0.152656	0.180527	0.121255	0.11769	0.128157	0.129675	0.108816	0.131489	0.147418	0.15053	0.183428	0.158218	0.136074	0.131526	0.155963	0.158934	0.131907	0.154072	0.164488	0.174417	0.157004	0.158033
cg25465406	GUCY2D	0.124929	0.1509	0.142817	0.162539	0.158793	0.101842	0.17158	0.143656	0.148796	0.164003	0.167173	0.157662	0.111405	0.170515	0.151507	0.111498	0.135818	0.129045	0.112169	0.120772	0.128412	0.106084	0.142629	0.161845	0.114494	0.133732	0.129904	0.154392	0.0923819	0.13168	0.140289	0.165827	0.132578	0.112207	0.122342	0.123669	0.118149	0.12402	0.11156	0.0968858	0.11511	0.120355	0.120284	0.10512	0.148574	0.156701	0.164476	0.11403
cg03024678	GUCY2D	0.937209	0.947806	0.947535	0.940051	0.940349	0.943073	0.943392	0.938123	0.948504	0.93933	0.923311	0.93042	0.957175	0.956894	0.948982	0.957927	0.948947	0.957009	0.94341	0.922867	0.939002	0.931265	0.930693	0.928543	0.943346	0.972437	0.944377	0.941452	0.943206	0.938753	0.962804	0.961003	0.941979	0.939945	0.941598	0.890321	0.951234	0.930749	0.957728	0.932947	0.935023	0.952696	0.935339	0.960476	0.935101	0.950008	0.944346	0.935599
cg06848060	GUCY2D	0.624015	0.648751	0.662234	0.710185	0.701804	0.753402	0.686826	0.664078	0.715597	0.743597	0.647299	0.690735	0.710933	0.687537	0.720945	0.729996	0.760774	0.685083	0.718037	0.658404	0.668315	0.731094	0.661453	0.740398	0.72069	0.708948	0.745936	0.697395	0.683568	0.733445	0.710469	0.694487	0.698879	0.648629	0.694253	0.688045	0.745464	0.695748	0.736855	0.707501	0.729988	0.723718	0.723398	0.732684	0.717121	0.704069	0.718415	0.713924
cg00458274	GUCY2D	0.869262	0.859457	0.872598	0.876841	0.866965	0.90143	0.861224	0.836572	0.867598	0.892939	0.849854	0.88313	0.863374	0.893769	0.890865	0.904236	0.933435	0.891113	0.869786	0.861673	0.855672	0.816187	0.848444	0.861724	0.915966	0.894536	0.906152	0.897666	0.896438	0.890131	0.902445	0.921926	0.883882	0.842544	0.874539	0.857092	0.899668	0.870428	0.933628	0.905907	0.884169	0.872946	0.806264	0.89468	0.886231	0.876527	0.869603	0.882288
cg01038207	HYAL3	0.196972	0.231228	0.222241	0.299115	0.264745	0.234128	0.25075	0.25211	0.226224	0.237893	0.228406	0.22764	0.219558	0.227651	0.275545	0.231058	0.240138	0.224584	0.245469	0.191528	0.194011	0.22622	0.216801	0.279208	0.260951	0.215939	0.259101	0.282727	0.22856	0.223778	0.284338	0.233205	0.281843	0.188645	0.182975	0.189188	0.21354	0.242826	0.18491	0.238602	0.227374	0.25865	0.183169	0.224659	0.214037	0.212556	0.288325	0.225924
cg00666685	HYAL3	0.0531766	0.0315821	0.0525473	0.0493539	0.0507208	0.0388935	0.0288766	0.0407285	0.0693069	0.0396529	0.0424899	0.0446937	0.0413567	0.0627737	0.0368787	0.0151932	0.0394539	0.0464366	0.0512172	0.0411545	0.0419994	0.0421951	0.0349603	0.0466248	0.0467724	0.0358251	0.0522576	0.0560174	0.0525865	0.0421601	0.0524542	0.0358586	0.0300935	0.0352605	0.049119	0.0394633	0.0449157	0.0315534	0.0321019	0.0373054	0.0360225	0.0308175	0.056363	0.059866	0.0429359	0.0517197	0.0792032	0.0510251
cg22706947	HYAL3	0.0553266	0.070401	0.0726557	0.0815746	0.0685261	0.0460506	0.0633196	0.0565416	0.0687011	0.0847721	0.058138	0.0668616	0.0698878	0.0418221	0.0929797	0.0524568	0.0460272	0.0592521	0.082632	0.0436064	0.0646419	0.0374542	0.0497166	0.0611914	0.0518996	0.0647683	0.0663578	0.081726	0.0571252	0.0654557	0.0520231	0.0756171	0.0595494	0.0630099	0.0602278	0.0523691	0.0490807	0.0619684	0.0707434	0.0542423	0.0518678	0.063644	0.0670423	0.0645475	0.0616618	0.070131	0.0551015	0.0556154
cg13682223	HYAL3	0.0280798	0.0256152	0.0295509	0.0374132	0.0345607	0.0329085	0.0197983	0.0298939	0.027765	0.0377888	0.0267194	0.0339496	0.0358011	0.0279989	0.0259095	0.0361059	0.040896	0.0291427	0.0422371	0.0316924	0.0406791	0.0401681	0.037714	0.0310005	0.028494	0.0274972	0.0397984	0.0367323	0.0332198	0.0446835	0.03671	0.024545	0.0286683	0.0349249	0.0442999	0.0339103	0.0340133	0.0323584	0.0339464	0.0205514	0.0432751	0.0374564	0.0452787	0.0335902	0.04716	0.0503968	0.0286539	0.0400067
cg23552779	HYAL3	0.0387326	0.0392157	0.0282876	0.0248711	0.0375954	0.0076833	0.0142962	0.0462175	0.0449819	0.0514657	0.0494351	0.0642971	0.0307983	0.020199	0.0331602	0.0141156	0.0292518	0.0224922	0.0458203	0.0339125	0.0461562	0.0377832	0.0382623	0.026351	0.0589592	0.043505	0.0542481	0.0496617	0.0312719	0.0329527	0.0234218	0.0392063	0.0345962	0.0442847	0.0415281	0.0407357	0.0689655	0.0545891	0.0489911	0.0446669	0.0458584	0.044847	0.0478274	0.0482296	0.0518756	0.0490679	0.0399571	0.053761
cg08550065	HYAL3	0.0610564	0.0839571	0.0643087	0.0600017	0.0674573	0.0591237	0.0570092	0.0655441	0.0474296	0.0697259	0.0756212	0.0845007	0.0564143	0.0565136	0.101257	0.0633275	0.0982251	0.0673803	0.0621497	0.0835174	0.0551073	0.0760186	0.0652241	0.0697763	0.0637492	0.0707732	0.0779991	0.0544769	0.0595374	0.0575632	0.0701314	0.0923102	0.0664775	0.0626205	0.111209	0.06971	0.0637462	0.0579291	0.0482138	0.0480486	0.0816605	0.06048	0.0544861	0.0542193	0.0594617	0.0728773	0.0568552	0.0762149
cg03152037	HYAL3	0.762656	0.80004	0.79903	0.822272	0.820927	0.79838	0.838472	0.799491	0.829511	0.824103	0.821262	0.814164	0.803757	0.832846	0.807926	0.812923	0.835909	0.77875	0.818502	0.83016	0.823765	0.802193	0.776092	0.781289	0.838849	0.826723	0.817714	0.814486	0.791356	0.804232	0.835925	0.821813	0.806459	0.802429	0.799221	0.748496	0.794187	0.797664	0.790951	0.851706	0.809962	0.820179	0.849948	0.800561	0.826334	0.831692	0.820046	0.818924
cg14358502	HYAL3	0.0478959	0.0572221	0.0666155	0.0661697	0.0754273	0.0641833	0.0642439	0.0602162	0.0706323	0.120862	0.070817	0.0716969	0.0699867	0.0548097	0.0656495	0.0530527	0.0632911	0.071472	0.0698215	0.0552567	0.0559266	0.0548533	0.0600656	0.0670846	0.0620729	0.0484991	0.064971	0.0890642	0.050104	0.056535	0.0700077	0.0635427	0.0493266	0.044208	0.0644957	0.0722555	0.0738162	0.0590357	0.0569941	0.0600109	0.0590878	0.0615614	0.0986773	0.0612318	0.0636223	0.0686674	0.0633122	0.0414821
cg14448864	HYAL3	0.0546291	0.0409322	0.0618027	0.0734936	0.0656397	0.0515392	0.0600572	0.0513916	0.0568245	0.0583635	0.0632207	0.0475821	0.0634667	0.0487865	0.062523	0.0581273	0.0485087	0.049115	0.0475135	0.0559148	0.0582324	0.0644259	0.0636054	0.0745882	0.0576793	0.0488357	0.0556274	0.0618552	0.0508299	0.0591044	0.0467953	0.0570609	0.0584389	0.032827	0.0468896	0.0399208	0.0689092	0.046914	0.0483002	0.0437352	0.0514919	0.0521389	0.0468161	0.0473696	0.0507781	0.0415203	0.0572622	0.0445962
cg08379496	HYAL3	0.0234809	0.0279115	0.020618	0.0267097	0.0324662	0.0145416	0.0246665	0.0205017	0.0225925	0.027872	0.01152	0.0337833	0.0227584	0.0171384	0.0315085	0.0270318	0.0198831	0.0336592	0.0207414	0.0288809	0.0164122	0.0205637	0.0170086	0.0322654	0.0272686	0.0211928	0.0294814	0.0334258	0.0171767	0.0247775	0.031664	0.0309783	0.0180846	0.0264139	0.021761	0.0305589	0.0246159	0.025943	0.0302485	0.0173327	0.0250946	0.0203596	0.0312987	0.0290082	0.0304707	0.0278291	0.0211502	0.0279274
cg24342610	HYAL3	0.813418	0.865166	0.845615	0.869828	0.82672	0.839376	0.861747	0.842462	0.823761	0.855125	0.871188	0.854856	0.861556	0.851225	0.848753	0.840004	0.878965	0.814631	0.863205	0.866187	0.840812	0.820553	0.806345	0.851246	0.84285	0.837224	0.858088	0.83648	0.867272	0.891483	0.88092	0.84434	0.83115	0.809176	0.8344	0.827895	0.81709	0.824633	0.849637	0.84437	0.841655	0.866795	0.831124	0.841655	0.863581	0.862493	0.876431	0.841795
cg24954670	HYAL3	0.0687481	0.0859542	0.0812453	0.0811223	0.0585144	0.0763132	0.0588466	0.0658344	0.0888076	0.107797	0.104002	0.0788484	0.0516751	0.0687269	0.0698086	0.0948816	0.0627181	0.0741504	0.0722453	0.0651421	0.0786847	0.0547379	0.0855841	0.0781638	0.0767389	0.0724562	0.0754599	0.0798614	0.0534962	0.0796117	0.0790836	0.0718157	0.0821662	0.062476	0.0554295	0.0632442	0.0820263	0.0798642	0.0708147	0.045489	0.0709564	0.0716223	0.0680253	0.0671343	0.0721793	0.0743112	0.0792018	0.0766326
cg22550330	HYAL3	0.0621903	0.0479201	0.0524233	0.0669941	0.0690836	0.0373947	0.0321163	0.0342151	0.0538752	0.0599398	0.0592762	0.0698353	0.0521191	0.0787176	0.0980535	0.06178	0.0706649	0.0726998	0.0571903	0.0603543	0.0687023	0.0482879	0.0381997	0.059412	0.0704724	0.0513291	0.0538362	0.085816	0.0429934	0.0644735	0.0474476	0.0640362	0.0763482	0.0315838	0.0586867	0.0710615	0.0248819	0.0615362	0.0446617	0.0554759	0.0488058	0.0556822	0.0753132	0.0545712	0.0837621	0.0525577	0.0601504	0.0759458
cg04353469	HYAL3	0.0703134	0.0730086	0.0642066	0.0888943	0.0735832	0.0632964	0.0797565	0.0901167	0.0842064	0.0730939	0.0716977	0.101912	0.0675056	0.0726849	0.0849751	0.0752371	0.0974224	0.0727995	0.0855958	0.0811834	0.0697871	0.0764576	0.0845539	0.0956863	0.0796395	0.062585	0.0684786	0.0870769	0.0606061	0.0734899	0.0652582	0.068862	0.076978	0.0738721	0.0842786	0.0659059	0.0744037	0.0664103	0.0893798	0.0716511	0.0687529	0.074888	0.0812932	0.077233	0.0685323	0.0832938	0.0845495	0.0664816
cg26008267	HYAL3	0.0274003	0.0349345	0.020761	0.0170882	0.029766	0.0287022	0.0271818	0.0383675	0.0610868	0.038519	0.0166273	0.0422957	0.0300652	0.0321879	0.0432819	0.0115998	0.0319916	0.0282143	0.0339652	0.0285763	0.0494123	0.035062	0.0433728	0.0414699	0.0528417	0.0420519	0.0216362	0.0468026	0.0332357	0.033983	0.0242378	0.0392184	0.0305524	0.0320807	0.037964	0.0296395	0.00863694	0.0341696	0.0315613	0.0275076	0.0417657	0.0309291	0.045962	0.0215413	0.0348199	0.0438117	0.0281553	0.0442134
cg26384201	HYAL3	0.148591	0.13514	0.140863	0.140959	0.146165	0.118062	0.119243	0.108596	0.115317	0.096079	0.107577	0.106437	0.106199	0.111059	0.127235	0.109172	0.0969281	0.103248	0.109461	0.0963059	0.104684	0.0884354	0.0889036	0.110955	0.118096	0.122528	0.132278	0.138393	0.106409	0.0943885	0.126507	0.114243	0.109489	0.0932101	0.111559	0.0956017	0.109439	0.101545	0.0858369	0.0859624	0.101635	0.0860565	0.116076	0.0998879	0.108481	0.119089	0.101858	0.0889423
cg09369490	HYAL3	0.0243027	0.0210626	0.0334296	0.0408479	0.0461033	0.033854	0.0104154	0.0395767	0.0299231	0.0456978	0.0400798	0.0499509	0.0425212	0.0328144	0.0382904	0.0332027	0.0319651	0.0278276	0.0430193	0.0400142	0.0425694	0.0384027	0.0377691	0.0535272	0.0418887	0.0377497	0.0436354	0.038835	0.0329791	0.0368254	0.0300517	0.0193124	0.0275365	0.0326688	0.0332662	0.0413609	0.0390033	0.0349495	0.0427143	0.0405427	0.0248806	0.0455196	0.0415748	0.0231712	0.0403615	0.0351618	0.0313861	0.0421862
cg18599110	HYAL3	0.101194	0.0978655	0.0715342	0.126372	0.10996	0.104727	0.0953683	0.103674	0.101614	0.0994203	0.130632	0.104486	0.107501	0.100935	0.125914	0.120154	0.119229	0.0985761	0.107826	0.119793	0.115019	0.111462	0.11701	0.101712	0.0997952	0.116902	0.112748	0.131808	0.0844102	0.0901361	0.103941	0.100912	0.0898893	0.0870965	0.0915201	0.0929158	0.104841	0.110468	0.113512	0.120332	0.0920576	0.0999343	0.105541	0.111676	0.114391	0.113603	0.094984	0.0965045
cg25754862	HYAL3	0.064807	0.0754632	0.0668873	0.0835186	0.0852006	0.0812041	0.0639818	0.0880427	0.0867962	0.063109	0.0823692	0.104484	0.0943965	0.078125	0.0852291	0.100347	0.0758692	0.0605229	0.0924638	0.063034	0.0827235	0.0904372	0.0919057	0.0852603	0.0719879	0.0708134	0.0758505	0.0834824	0.0652275	0.0601959	0.0722818	0.0822656	0.0692114	0.0558389	0.0768876	0.0810024	0.0940808	0.0589523	0.0851706	0.0732095	0.0780614	0.0762485	0.11106	0.0844014	0.089838	0.0702479	0.0730833	0.0884666
cg09755939	INSC	0.564483	0.549949	0.596928	0.60632	0.612252	0.586979	0.577766	0.584268	0.606055	0.60071	0.610702	0.61545	0.618139	0.635911	0.621043	0.571204	0.640581	0.571582	0.601483	0.577049	0.630237	0.626083	0.598496	0.607319	0.615351	0.591821	0.648177	0.616705	0.572287	0.5745	0.614151	0.611019	0.610779	0.565034	0.589649	0.595491	0.607162	0.625351	0.611324	0.607797	0.622719	0.606888	0.599255	0.55868	0.593514	0.618558	0.620874	0.578062
cg18787012	INSC	0.077111	0.0806256	0.0997723	0.112467	0.0956469	0.115958	0.0682966	0.0774803	0.107251	0.0833224	0.104182	0.08581	0.0649656	0.097261	0.108073	0.0781082	0.0916986	0.0869443	0.0724659	0.102669	0.093948	0.0844744	0.0878454	0.0886083	0.0973993	0.0818001	0.0956096	0.0742062	0.0821452	0.0777683	0.0755802	0.102299	0.0944352	0.0742232	0.0713892	0.0908596	0.0867178	0.0793461	0.0751965	0.0764777	0.0741454	0.0949457	0.076373	0.061237	0.0752007	0.0790851	0.0776112	0.0651657
cg13997645	INSC	0.0684174	0.0908445	0.0655031	0.0983151	0.103136	0.0670779	0.0658269	0.0815927	0.0748463	0.0666295	0.116085	0.0606472	0.0709273	0.0858442	0.0718823	0.0686644	0.0729899	0.168462	0.0592922	0.127861	0.0728999	0.0852825	0.0639153	0.0682092	0.0546844	0.0731095	0.0444861	0.0643202	0.0586445	0.0674443	0.0681068	0.0592996	0.081092	0.0664704	0.0600953	0.120085	0.0570301	0.0707168	0.0735755	0.0736461	0.0875871	0.0506581	0.0845392	0.0703207	0.0651552	0.0662891	0.0680216	0.0524384
cg23930945	INSC	0.065888	0.0915447	0.0855749	0.110963	0.113673	0.0970664	0.0936777	0.0827987	0.0945481	0.0777432	0.12218	0.0648396	0.0829798	0.0776631	0.073997	0.0781991	0.0791161	0.0934324	0.0697921	0.0971342	0.0796855	0.102522	0.0943396	0.093108	0.0862493	0.100024	0.0779921	0.082034	0.0561677	0.0679559	0.0887984	0.0791385	0.0805188	0.0745359	0.0543356	0.132635	0.0666761	0.0896367	0.0625807	0.0722649	0.0751762	0.0909743	0.076036	0.0810641	0.0707843	0.0681686	0.0715584	0.0671751
cg20523653	INSC	0.827001	0.825018	0.869818	0.84973	0.839416	0.844397	0.86443	0.814859	0.822459	0.849388	0.821922	0.839443	0.832359	0.853971	0.835735	0.866608	0.853875	0.846948	0.815875	0.827467	0.872088	0.832678	0.819529	0.830851	0.862006	0.86105	0.864258	0.832798	0.827744	0.837373	0.86886	0.853055	0.841433	0.825432	0.807203	0.826475	0.875419	0.836981	0.849949	0.844242	0.827502	0.871482	0.867312	0.827959	0.843852	0.853606	0.849067	0.833986
cg23463269	INSC	0.0787284	0.0944872	0.0801752	0.122337	0.102212	0.142926	0.0898959	0.126977	0.0851943	0.0894678	0.128279	0.0683787	0.0892419	0.0989801	0.0939742	0.0623238	0.0924736	0.0859364	0.0682152	0.141034	0.0786057	0.10631	0.0720258	0.0797721	0.0873821	0.0770383	0.0628228	0.0791878	0.0684078	0.0560642	0.0949811	0.0756214	0.0861628	0.0709542	0.0551948	0.137392	0.0676312	0.0724563	0.055731	0.0555603	0.0710013	0.0733116	0.0658824	0.0716636	0.0660959	0.0782232	0.0775916	0.0762084
cg16809534	INSC	0.827879	0.805854	0.818591	0.813653	0.820442	0.81679	0.817112	0.771796	0.86456	0.844525	0.848395	0.77894	0.789543	0.865272	0.817435	0.825267	0.753286	0.812601	0.889293	0.81453	0.920834	0.821656	0.830997	0.820007	0.848535	0.75813	0.831715	0.838974	0.768407	0.835059	0.867043	0.84327	0.888987	0.759419	0.878026	0.822104	0.836518	0.836153	0.834783	0.808737	0.856607	0.789766	0.792942	0.786585	0.88238	0.839589	0.820967	0.809875
cg06049367	INSC	0.625953	0.608004	0.680743	0.67171	0.676324	0.727218	0.70018	0.636261	0.640902	0.665665	0.639026	0.594083	0.648957	0.706759	0.655063	0.563856	0.574451	0.657534	0.66703	0.638406	0.6572	0.693345	0.674757	0.715468	0.652591	0.640035	0.695033	0.688351	0.658703	0.658377	0.687315	0.705938	0.704689	0.6467	0.655639	0.653285	0.67121	0.647999	0.654797	0.657242	0.707924	0.668319	0.643871	0.642558	0.676926	0.660578	0.684737	0.633381
cg02742555	INSC	0.129749	0.122203	0.164357	0.179954	0.165507	0.152796	0.141685	0.14269	0.17014	0.193809	0.141023	0.175642	0.165821	0.157517	0.154027	0.145774	0.170207	0.167427	0.170694	0.145726	0.162707	0.187197	0.152103	0.198982	0.198948	0.175519	0.166077	0.16909	0.16132	0.178622	0.18102	0.168113	0.155543	0.154039	0.15051	0.15735	0.182632	0.149634	0.154807	0.146883	0.157712	0.118687	0.178364	0.121689	0.137704	0.151011	0.163739	0.154628
cg13208333	INSC	0.819377	0.72177	0.773142	0.74495	0.734448	0.790441	0.825793	0.77996	0.758555	0.773115	0.726085	0.838115	0.824205	0.813797	0.828866	0.8149	0.803251	0.769343	0.885442	0.764352	0.820749	0.810086	0.792858	0.816738	0.825182	0.813446	0.869149	0.82384	0.922292	0.832413	0.797066	0.856735	0.818798	0.835256	0.800121	0.76949	0.84264	0.757812	0.777642	0.808352	0.827051	0.802968	0.812358	0.824687	0.790069	0.835599	0.825475	0.816787
cg02434443	INSC	0.0350332	0.0544513	0.0349929	0.0507879	0.062804	0.040308	0.031744	0.0444631	0.0605792	0.0509722	0.0660346	0.0425788	0.0483615	0.0583499	0.0508355	0.0395134	0.0443641	0.0519728	0.0500129	0.0568428	0.0654377	0.0563571	0.0502772	0.0568457	0.0459324	0.0464434	0.0443134	0.0526559	0.0349783	0.049171	0.0497433	0.0412148	0.0470459	0.0449596	0.045101	0.107396	0.0456146	0.048953	0.057646	0.0407253	0.0606031	0.0406296	0.060455	0.0441636	0.0381351	0.0481731	0.0515635	0.0523389
cg01223673	INSC	0.560694	0.553601	0.568393	0.574452	0.591803	0.619161	0.619078	0.568275	0.589512	0.613971	0.550222	0.652783	0.606686	0.656368	0.618124	0.631869	0.621597	0.61082	0.649772	0.565127	0.591461	0.596302	0.570032	0.648318	0.611655	0.589026	0.646316	0.593136	0.603031	0.597076	0.6428	0.646191	0.608192	0.522302	0.574841	0.514305	0.6433	0.629013	0.613247	0.630812	0.608355	0.579248	0.550774	0.592603	0.600742	0.578713	0.60952	0.591572
cg11264584	INSC	0.750697	0.776628	0.811484	0.762975	0.724617	0.755282	0.807313	0.752103	0.725945	0.774019	0.888973	0.783608	0.797331	0.817324	0.774118	0.787674	0.666667	0.857882	0.76679	0.773764	0.841118	0.806452	0.783494	0.742949	0.736742	0.779652	0.779293	0.772377	0.798487	0.813653	0.761266	0.791078	0.795962	0.793427	0.823973	0.800785	0.767098	0.772404	0.684028	0.773534	0.74661	0.819075	0.719812	0.820219	0.892566	0.800803	0.72622	0.6625
cg22792646	INSC	0.0701197	0.0757607	0.0862051	0.10026	0.103755	0.100855	0.0979909	0.0940617	0.0912664	0.0949178	0.113636	0.0846104	0.0809287	0.100243	0.0968544	0.0816671	0.0990504	0.0813567	0.0837778	0.106418	0.1071	0.0980402	0.0956693	0.0877757	0.115681	0.0919249	0.0793335	0.0852267	0.07357	0.0707469	0.0681293	0.0801234	0.081256	0.0800691	0.0744476	0.0842518	0.0704635	0.0830994	0.094963	0.0735872	0.0838989	0.0941365	0.0895749	0.075285	0.0805856	0.0912271	0.0683607	0.0761241
cg24299074	INSC	0.861856	0.864825	0.860142	0.855631	0.865187	0.841565	0.889385	0.866711	0.866216	0.84289	0.868674	0.862627	0.861318	0.88041	0.852161	0.840454	0.879578	0.862862	0.849991	0.852002	0.877085	0.865426	0.822202	0.873743	0.886073	0.871095	0.890223	0.860109	0.891782	0.875152	0.875297	0.848716	0.837241	0.826459	0.856939	0.852384	0.874118	0.84098	0.838574	0.902408	0.874082	0.842866	0.846857	0.884065	0.872532	0.835748	0.869322	0.88422
cg10787981	INSC	0.708963	0.773007	0.74996	0.7899	0.772221	0.791911	0.827079	0.726041	0.782718	0.809025	0.752473	0.804467	0.783606	0.793486	0.778308	0.768117	0.835249	0.80775	0.770667	0.752135	0.7715	0.785768	0.759259	0.774326	0.82774	0.809527	0.816046	0.805514	0.804024	0.789193	0.798709	0.850681	0.771843	0.745792	0.781925	0.737171	0.831058	0.774836	0.81289	0.812025	0.818319	0.799277	0.760839	0.792024	0.81878	0.803725	0.796872	0.795031
cg12170314	INSC	0.0692586	0.0905369	0.0883232	0.140562	0.110831	0.121962	0.113513	0.158979	0.125	0.0879046	0.169032	0.0893277	0.0880125	0.1172	0.1165	0.0818228	0.187519	0.055464	0.0888273	0.169076	0.145921	0.125814	0.148286	0.107399	0.0718847	0.189922	0.095816	0.108252	0.081147	0.0708951	0.104429	0.0720458	0.101451	0.113665	0.0777798	0.161025	0.0675077	0.099349	0.144387	0.0542598	0.107673	0.109423	0.0882896	0.0865626	0.057678	0.0814156	0.110303	0.0889547
cg06399933	INSC	0.707135	0.729973	0.828447	0.784051	0.776425	0.743138	0.765804	0.721819	0.788173	0.774135	0.764664	0.752466	0.803462	0.777608	0.749155	0.790161	0.750882	0.716537	0.845733	0.647668	0.732772	0.744041	0.731131	0.735148	0.735211	0.705103	0.774255	0.841575	0.780343	0.746162	0.740488	0.784308	0.799032	0.711034	0.809539	0.606833	0.761379	0.713604	0.768232	0.89994	0.769751	0.818865	0.650927	0.792496	0.770248	0.75	0.765874	0.682491
cg01406482	INSC	0.0489464	0.0577341	0.0449384	0.045718	0.0681911	0.158062	0.0505289	0.02616	0.0672881	0.059163	0.0507641	0.0502274	0.0545008	0.0598132	0.0785975	0.057004	0.0547783	0.0454639	0.0423002	0.0531997	0.0345383	0.0648271	0.0395973	0.0532816	0.0628068	0.0474359	0.0636297	0.0581797	0.0463672	0.0441568	0.0466981	0.0394672	0.056397	0.0354359	0.0452261	0.0484866	0.0617538	0.0451247	0.0363574	0.0389949	0.0488219	0.059124	0.039158	0.0375727	0.0359078	0.0718654	0.0434727	0.0488238
cg14702589	INSC	0.768325	0.781201	0.78843	0.747357	0.763182	0.703043	0.783005	0.781311	0.714443	0.799934	0.694081	0.751215	0.740024	0.8125	0.812563	0.753307	0.721662	0.824088	0.79214	0.832491	0.813362	0.78153	0.73587	0.769959	0.747619	0.760691	0.704894	0.750512	0.770904	0.794048	0.789656	0.762838	0.81471	0.716038	0.790847	0.726728	0.731306	0.732111	0.750118	0.755808	0.770701	0.786074	0.744846	0.792278	0.721777	0.709841	0.692782	0.708955
cg21910615	INSC	0.83515	0.843146	0.864818	0.867627	0.874716	0.875635	0.890413	0.848621	0.88037	0.846743	0.868021	0.855343	0.89747	0.876368	0.885288	0.871385	0.877339	0.892547	0.875115	0.873202	0.876078	0.824971	0.827271	0.866773	0.879889	0.909746	0.903439	0.877799	0.865024	0.853195	0.900482	0.88936	0.864728	0.861828	0.861246	0.852474	0.874542	0.888502	0.892818	0.912581	0.881017	0.877036	0.875719	0.903418	0.882148	0.88194	0.867877	0.876541
cg08268075	INSC	0.732919	0.718024	0.776569	0.75659	0.740058	0.761299	0.792102	0.749496	0.763481	0.745796	0.776809	0.777365	0.754318	0.780699	0.800089	0.785587	0.789587	0.795087	0.781711	0.745504	0.767999	0.775425	0.740398	0.768871	0.778611	0.808085	0.830843	0.77673	0.755087	0.790991	0.775007	0.79144	0.783706	0.732098	0.753702	0.739113	0.770762	0.763002	0.777928	0.795117	0.775578	0.772695	0.729865	0.744865	0.784606	0.787753	0.787034	0.755028
cg12828075	INSC	0.067835	0.0876106	0.0734217	0.091206	0.09272	0.0640997	0.0748097	0.081839	0.0625161	0.0720248	0.124324	0.0508151	0.0647688	0.0786995	0.0706203	0.0427081	0.0566522	0.0661252	0.0562337	0.146048	0.0701355	0.0726972	0.0756763	0.0517291	0.0719303	0.132229	0.0645133	0.0563941	0.0553746	0.0573254	0.0578107	0.0598677	0.0710395	0.0588883	0.0674827	0.0779506	0.0354616	0.0663889	0.0769921	0.0523334	0.0570952	0.0661326	0.0655873	0.0665287	0.0660377	0.060297	0.0417696	0.0531605
cg19115017	INSC	0.648449	0.652907	0.679305	0.67431	0.691215	0.694657	0.734763	0.675262	0.735083	0.661726	0.6323	0.774302	0.720102	0.749407	0.701057	0.734852	0.736231	0.660659	0.726597	0.640079	0.672106	0.721868	0.652364	0.735718	0.685619	0.713381	0.738612	0.705003	0.706621	0.6891	0.743724	0.719363	0.717478	0.659871	0.678596	0.584423	0.745662	0.716392	0.669072	0.747449	0.681128	0.699049	0.67321	0.69353	0.706145	0.732004	0.728663	0.730675
cg02277453	INSC	0.800318	0.798552	0.793205	0.779488	0.789726	0.850286	0.797875	0.768569	0.790547	0.78024	0.673301	0.79078	0.823688	0.842891	0.787407	0.846116	0.763451	0.807042	0.743773	0.797129	0.755179	0.742533	0.760684	0.864506	0.760947	0.826572	0.757455	0.765566	0.762572	0.800906	0.855072	0.836069	0.822665	0.792047	0.766337	0.77554	0.766611	0.77408	0.799678	0.838352	0.806944	0.818511	0.801086	0.785052	0.759106	0.749609	0.861415	0.7808
cg12484534	INSC	0.845926	0.815568	0.813503	0.848734	0.829771	0.852399	0.792006	0.839673	0.81643	0.8502	0.794273	0.780654	0.838114	0.839569	0.853939	0.873243	0.847804	0.84703	0.8708	0.813203	0.873491	0.854305	0.850041	0.825253	0.848876	0.83833	0.799776	0.826299	0.849136	0.830454	0.861774	0.861942	0.821556	0.865859	0.847131	0.794397	0.860283	0.868874	0.840062	0.832375	0.804163	0.836487	0.886905	0.843195	0.842378	0.827206	0.867068	0.845724
cg17217295	ITGA2B	0.0407804	0.0613494	0.0687301	0.061264	0.0617939	0.154074	0.0527925	0.0756603	0.0687115	0.0832679	0.0526434	0.0713484	0.0546947	0.0600239	0.162223	0.0534015	0.0578416	0.0585039	0.0709572	0.0622846	0.0516884	0.0910878	0.0661796	0.0688268	0.0654268	0.0623883	0.0850704	0.064819	0.0461906	0.0516497	0.07791	0.107292	0.0598518	0.0685574	0.0712638	0.0532471	0.0743376	0.0541585	0.0462639	0.0536292	0.0855505	0.0650533	0.107866	0.0538521	0.0820201	0.0591212	0.0533529	0.0571541
cg09178651	ITGA2B	0.472578	0.518896	0.498048	0.404651	0.491241	0.386028	0.40817	0.460432	0.575458	0.491609	0.528349	0.468528	0.436634	0.427093	0.409449	0.487776	0.443911	0.653663	0.374685	0.405147	0.539177	0.470085	0.547282	0.538976	0.407369	0.415401	0.509142	0.44952	0.498344	0.402066	0.457067	0.31074	0.458548	0.362027	0.378041	0.478261	0.429659	0.430093	0.412786	0.437931	0.393939	0.445732	0.460043	0.380588	0.430757	0.410651	0.585124	0.384161
cg07005905	ITGA2B	0.73039	0.735096	0.735877	0.780408	0.765535	0.738008	0.743341	0.707743	0.792524	0.76021	0.762736	0.746417	0.73481	0.79936	0.785495	0.762615	0.760474	0.794523	0.7774	0.693745	0.770997	0.76018	0.722103	0.750645	0.764962	0.778003	0.7795	0.761916	0.756307	0.716694	0.761919	0.752382	0.760912	0.703234	0.714121	0.717022	0.764063	0.754595	0.789753	0.760569	0.761548	0.766121	0.732898	0.728317	0.783537	0.752478	0.77584	0.719579
cg25400253	ITGA2B	0.102654	0.112898	0.127085	0.118935	0.161486	0.0938008	0.104346	0.127502	0.142718	0.114526	0.13943	0.103627	0.123533	0.110598	0.112228	0.11178	0.127045	0.122185	0.0833059	0.123018	0.145772	0.125575	0.112134	0.129976	0.100606	0.130406	0.105199	0.106233	0.0754824	0.0907068	0.103508	0.112585	0.0949367	0.0906683	0.0810072	0.10434	0.0966718	0.0960279	0.0841469	0.0915713	0.0809116	0.105674	0.123617	0.064729	0.102913	0.102237	0.129344	0.0995015
cg03459656	ITGA2B	0.0659013	0.0882887	0.089199	0.0947595	0.0926173	0.0857814	0.0949283	0.0642962	0.0961071	0.0822937	0.0968063	0.0726186	0.0584557	0.0778541	0.0923733	0.0785915	0.0805324	0.0898098	0.0676097	0.099398	0.102692	0.0951189	0.0840963	0.0993653	0.0906059	0.0945667	0.0851447	0.110873	0.0400826	0.0712574	0.0890858	0.0864155	0.0672401	0.0706094	0.0510593	0.0629079	0.0487272	0.0834076	0.0778399	0.0631445	0.06055	0.067484	0.0529365	0.0751127	0.0688637	0.0648554	0.0906643	0.069583
cg20810975	ITGA2B	0.152873	0.202038	0.227814	0.195244	0.288698	0.1505	0.174101	0.211956	0.229964	0.212072	0.263689	0.199176	0.183531	0.196954	0.209787	0.145767	0.187718	0.258255	0.136345	0.218394	0.255634	0.206185	0.238385	0.196992	0.188481	0.222708	0.193055	0.207594	0.144035	0.210695	0.196221	0.164128	0.181627	0.188822	0.139141	0.224924	0.175658	0.222319	0.166739	0.159037	0.137998	0.177093	0.225413	0.107404	0.193849	0.154168	0.255481	0.139894
cg22381590	ITGA2B	0.767695	0.77949	0.800058	0.836353	0.80632	0.841755	0.833281	0.752619	0.823643	0.812514	0.786219	0.848619	0.764893	0.80666	0.829308	0.845855	0.845934	0.837885	0.852745	0.76986	0.811292	0.825926	0.821919	0.845374	0.828024	0.814912	0.850286	0.82977	0.800503	0.848747	0.858858	0.836637	0.847449	0.753638	0.81734	0.812957	0.846915	0.802337	0.748596	0.853583	0.806824	0.824519	0.824682	0.840742	0.839016	0.832891	0.857095	0.812636
cg16191750	ITGA2B	0.0377226	0.0376704	0.0430154	0.0417966	0.0520729	0.0470299	0.0513682	0.0594162	0.0628941	0.0616193	0.0517729	0.0452968	0.0494476	0.0520882	0.053099	0.0657367	0.0708388	0.0605355	0.0343933	0.051192	0.0530217	0.0558203	0.0484023	0.0552409	0.0398115	0.0534178	0.0460397	0.0665871	0.0426449	0.0443618	0.0548285	0.038426	0.0437299	0.0384738	0.0465722	0.0595082	0.0542656	0.0514564	0.0426919	0.0454407	0.0456493	0.0437281	0.0514186	0.0475114	0.0394987	0.0673265	0.0503974	0.0519612
cg03578689	ITGA2B	0.194826	0.139614	0.150503	0.142328	0.212455	0.154296	0.20588	0.167247	0.159	0.172951	0.171314	0.149655	0.193258	0.155947	0.147288	0.137559	0.132666	0.171642	0.119736	0.143942	0.197732	0.155922	0.156296	0.221202	0.163864	0.15535	0.21856	0.189801	0.13536	0.14155	0.17241	0.11753	0.198425	0.14314	0.116819	0.13595	0.159139	0.14453	0.148529	0.164314	0.13459	0.144556	0.123102	0.106161	0.143127	0.132486	0.163532	0.169584
cg27532360	ITGA2B	0.535842	0.663228	0.643147	0.696233	0.726962	0.693792	0.675629	0.692882	0.704135	0.746572	0.629476	0.70645	0.684017	0.743493	0.695717	0.671328	0.729682	0.635846	0.684891	0.663521	0.695879	0.677151	0.651593	0.658412	0.695543	0.706267	0.723856	0.72302	0.653794	0.694501	0.72748	0.665537	0.70812	0.608494	0.633131	0.642835	0.677842	0.662382	0.746589	0.746081	0.655315	0.617218	0.606029	0.671713	0.724491	0.684217	0.695263	0.637969
cg13668490	ITGA2B	0.445457	0.443151	0.441974	0.463878	0.533353	0.5083	0.520817	0.444208	0.476551	0.507576	0.50562	0.486248	0.522984	0.492846	0.434891	0.428501	0.55897	0.492932	0.45272	0.440677	0.597442	0.458649	0.477894	0.508517	0.522103	0.523497	0.534002	0.522222	0.460821	0.495212	0.499659	0.417817	0.503106	0.430312	0.429099	0.46337	0.543141	0.454719	0.504112	0.509655	0.446985	0.496529	0.446158	0.4376	0.52183	0.462416	0.550328	0.497069
cg14329441	ITGA2B	0.0654046	0.0772195	0.0664654	0.0846965	0.0809544	0.0725861	0.0859245	0.0574259	0.0632432	0.0691713	0.0819661	0.0649617	0.0644908	0.0728579	0.0696459	0.0686969	0.0702668	0.0720514	0.0520655	0.0657365	0.0632146	0.075858	0.0686931	0.0812805	0.0678145	0.0650544	0.0696123	0.0676715	0.0618799	0.0645114	0.0534197	0.0700392	0.0717113	0.0416418	0.0470177	0.0632415	0.0554471	0.0630673	0.0527345	0.0603614	0.0681338	0.0624844	0.0506831	0.0538587	0.0613279	0.072566	0.0620096	0.0633766
cg25809905	ITGA2B	0.502711	0.447676	0.516523	0.500403	0.531935	0.473088	0.573666	0.548497	0.455884	0.62553	0.559892	0.591807	0.570816	0.525802	0.514301	0.435255	0.581011	0.539831	0.478973	0.423867	0.699083	0.477829	0.501653	0.576014	0.575998	0.470212	0.49009	0.549538	0.519639	0.47642	0.551069	0.407845	0.540018	0.484151	0.527323	0.478254	0.451994	0.47682	0.486907	0.505016	0.534957	0.577696	0.3886	0.376631	0.473365	0.479472	0.578214	0.568173
cg25510895	ITGA2B	0.874211	0.885446	0.886067	0.883603	0.884863	0.892838	0.854728	0.879351	0.877506	0.864958	0.87146	0.888879	0.886693	0.902659	0.90725	0.879459	0.891407	0.886411	0.867849	0.901962	0.882884	0.881401	0.847281	0.881082	0.926644	0.871195	0.907004	0.889392	0.873116	0.899955	0.878241	0.895726	0.904504	0.845843	0.857887	0.869922	0.906066	0.89169	0.903778	0.903426	0.888539	0.881008	0.874517	0.901768	0.890895	0.876049	0.86965	0.887741
cg14686645	ITGA2B	0.220952	0.445384	0.383953	0.446943	0.594127	0.444336	0.47589	0.448982	0.44808	0.471724	0.412501	0.471002	0.487387	0.602654	0.381102	0.38699	0.481322	0.348506	0.386466	0.420191	0.507736	0.441238	0.476435	0.491253	0.456946	0.528046	0.563377	0.513752	0.392861	0.39527	0.468631	0.443358	0.512967	0.302865	0.407031	0.429113	0.325082	0.428706	0.384079	0.557476	0.357814	0.264763	0.32	0.461022	0.476682	0.415517	0.529124	0.386538
cg09701392	ITGA2B	0.0441958	0.0502915	0.0464073	0.0553628	0.0626234	0.0476344	0.05007	0.0488591	0.0524816	0.0550966	0.0592329	0.0866387	0.0593043	0.049691	0.0503219	0.0347507	0.0415355	0.0433857	0.0414511	0.0428926	0.0531889	0.0634007	0.0512172	0.062976	0.0811191	0.0525431	0.0567092	0.0470685	0.0356274	0.0425795	0.0541743	0.0546025	0.0407982	0.0696186	0.051453	0.058647	0.0547742	0.0467112	0.0483758	0.0475624	0.0445278	0.0497058	0.0524466	0.0435829	0.0630807	0.0567064	0.0587974	0.0440515
cg17749520	ITGA2B	0.757713	0.797561	0.814359	0.800824	0.833177	0.779213	0.823157	0.80744	0.813419	0.839895	0.829406	0.840566	0.796102	0.820889	0.850083	0.788018	0.859579	0.818731	0.803124	0.797844	0.816851	0.810761	0.762383	0.78582	0.813209	0.849881	0.851917	0.831306	0.794775	0.80753	0.824322	0.813945	0.824781	0.795063	0.799227	0.78148	0.851831	0.801004	0.847553	0.835475	0.772731	0.826274	0.815575	0.784641	0.804704	0.81785	0.79252	0.807371
cg01637609	ITGA2B	0.736768	0.733757	0.738037	0.796887	0.798488	0.818308	0.803082	0.75869	0.755619	0.771704	0.769711	0.803903	0.772463	0.800788	0.798392	0.790525	0.774207	0.724554	0.806625	0.732025	0.792027	0.770421	0.732622	0.761044	0.771823	0.804943	0.807294	0.796222	0.769843	0.758636	0.787283	0.763199	0.765157	0.777285	0.782785	0.773479	0.807757	0.801515	0.780126	0.796047	0.805002	0.76701	0.770238	0.761593	0.80242	0.770114	0.765345	0.76281
cg09826001	ITGA2B	0.81434	0.827753	0.83923	0.841449	0.841136	0.853276	0.842998	0.834677	0.850823	0.8688	0.826595	0.866469	0.841039	0.841504	0.871998	0.846171	0.852639	0.851172	0.849961	0.826153	0.838572	0.847022	0.798148	0.815627	0.867845	0.871549	0.868201	0.834938	0.820868	0.80105	0.843754	0.835642	0.805997	0.788244	0.837783	0.817477	0.834852	0.829802	0.864982	0.83283	0.812143	0.846703	0.834091	0.860712	0.860791	0.855435	0.841681	0.807706
cg09887801	ITGA2B	0.837886	0.837491	0.851467	0.878819	0.855638	0.893074	0.860302	0.809963	0.878126	0.862242	0.840172	0.874811	0.853809	0.87077	0.883679	0.857398	0.900432	0.888637	0.853983	0.861473	0.856706	0.816089	0.862915	0.875207	0.884369	0.889251	0.883401	0.878305	0.868785	0.865641	0.890484	0.877761	0.851266	0.84534	0.890156	0.854218	0.868412	0.882371	0.878269	0.890714	0.896877	0.872882	0.876084	0.875858	0.890569	0.877088	0.878801	0.862729
cg26130581	ITGA2B	0.581808	0.729722	0.704771	0.742567	0.698916	0.812912	0.728178	0.74308	0.707068	0.75339	0.707002	0.747122	0.732291	0.763484	0.762666	0.716132	0.789232	0.707242	0.736647	0.701101	0.661362	0.741128	0.750039	0.736593	0.805842	0.784654	0.788487	0.720704	0.739888	0.751707	0.71498	0.719977	0.750248	0.63361	0.699267	0.696308	0.73577	0.71716	0.770171	0.769504	0.746937	0.690996	0.610618	0.749586	0.721561	0.746938	0.763225	0.705765
cg01584139	LGSN	0.849497	0.839097	0.836418	0.819131	0.841322	0.808553	0.860036	0.828614	0.822673	0.856037	0.855879	0.815916	0.832066	0.846115	0.864018	0.84396	0.805014	0.857098	0.866545	0.818915	0.840845	0.843214	0.829835	0.821398	0.847224	0.865178	0.887461	0.830526	0.859708	0.823228	0.869143	0.871847	0.831524	0.798255	0.84291	0.829863	0.854329	0.830635	0.832755	0.833426	0.880945	0.84539	0.844381	0.834888	0.84801	0.851202	0.85645	0.853905
cg00538017	LGSN	0.838459	0.845719	0.862717	0.847364	0.87707	0.848422	0.860865	0.827503	0.848282	0.856744	0.852332	0.797777	0.834117	0.872581	0.857769	0.864903	0.853799	0.844764	0.853684	0.867709	0.849107	0.856933	0.842007	0.844309	0.823247	0.867113	0.866432	0.843229	0.865076	0.865132	0.821208	0.877471	0.907041	0.811087	0.886457	0.83715	0.859706	0.830986	0.842989	0.860102	0.868683	0.854322	0.861217	0.851915	0.889532	0.868796	0.883284	0.858896
cg03352153	LGSN	0.839657	0.860387	0.897772	0.874104	0.914251	0.869487	0.900443	0.850655	0.879362	0.885099	0.881128	0.880662	0.888104	0.890322	0.884571	0.901799	0.87534	0.9172	0.885057	0.868585	0.89954	0.879785	0.896505	0.861002	0.887326	0.886855	0.913628	0.88	0.876419	0.91596	0.8787	0.894028	0.875454	0.854828	0.906736	0.887125	0.905076	0.872211	0.884399	0.891515	0.894993	0.877928	0.878127	0.893545	0.914129	0.876057	0.901428	0.894628
cg23222446	LGSN	0.881035	0.838388	0.85394	0.867814	0.859277	0.852055	0.874336	0.857695	0.855276	0.859211	0.870426	0.841406	0.890595	0.894593	0.849838	0.821798	0.896389	0.874361	0.838334	0.847483	0.881236	0.847961	0.858154	0.847753	0.866956	0.902784	0.894645	0.849697	0.879573	0.892072	0.893599	0.842172	0.856587	0.85352	0.870681	0.80053	0.898067	0.880558	0.889509	0.878604	0.896432	0.865526	0.923887	0.868464	0.896113	0.88951	0.845695	0.862484
cg00264754	LRRC4C	0.759826	0.727536	0.764621	0.795145	0.766709	0.792047	0.763774	0.765946	0.761852	0.81365	0.749113	0.798268	0.790764	0.8127	0.805261	0.807024	0.784419	0.7492	0.82404	0.776464	0.776071	0.768362	0.773347	0.823185	0.788606	0.777209	0.810849	0.78345	0.821375	0.783489	0.80514	0.812761	0.805622	0.751483	0.800608	0.72247	0.833249	0.76651	0.858002	0.811913	0.801129	0.821882	0.779064	0.833445	0.817201	0.777597	0.779559	0.776858
cg17949440	LRRC4C	0.114953	0.112954	0.109234	0.196423	0.133636	0.0723586	0.113152	0.1027	0.0863337	0.0868954	0.154593	0.074445	0.0884854	0.0707027	0.0805201	0.104696	0.0662572	0.250972	0.0575097	0.174048	0.0960029	0.100012	0.0690928	0.0775153	0.107709	0.0752613	0.0715682	0.0905408	0.0632353	0.0928849	0.101602	0.0977716	0.0514263	0.106147	0.0762227	0.10713	0.0854958	0.0882467	0.0808908	0.0715303	0.0953277	0.0736535	0.109428	0.137885	0.0678488	0.0682835	0.0665025	0.0773976
cg17579667	LRRC4C	0.0850368	0.0991434	0.0803896	0.144405	0.119102	0.0819433	0.0968312	0.10391	0.0648627	0.0859748	0.135405	0.0863261	0.113706	0.0680309	0.0770633	0.0743243	0.0615363	0.233742	0.0644937	0.165323	0.0716184	0.0839667	0.0698289	0.0730078	0.101552	0.0567929	0.0754364	0.0583998	0.0625	0.0730594	0.0829532	0.07173	0.0461247	0.0721681	0.0523405	0.0961187	0.0616809	0.0857305	0.0703419	0.0664658	0.0346709	0.0726763	0.0754825	0.114752	0.0550747	0.0789566	0.067093	0.0482562
cg09147985	LRRC4C	0.296379	0.319718	0.291121	0.317902	0.346107	0.314392	0.264827	0.310837	0.24873	0.255625	0.335735	0.237996	0.267573	0.247123	0.249816	0.229677	0.286806	0.379766	0.194416	0.371261	0.291947	0.284847	0.285425	0.250862	0.291545	0.275801	0.210235	0.265336	0.227027	0.276784	0.256451	0.22243	0.233217	0.267673	0.226348	0.336552	0.21088	0.256979	0.253161	0.224102	0.24242	0.251234	0.222004	0.265717	0.237676	0.245796	0.23167	0.242131
cg22645719	LRRC4C	0.123473	0.126141	0.131093	0.135021	0.176104	0.142338	0.129038	0.168576	0.118636	0.133775	0.141645	0.139088	0.120463	0.113978	0.157013	0.125116	0.13211	0.127885	0.125893	0.174882	0.12227	0.13827	0.131565	0.165582	0.16068	0.135064	0.14561	0.130423	0.0949274	0.159413	0.224941	0.138106	0.127712	0.110371	0.113409	0.11248	0.153269	0.168046	0.120442	0.129542	0.119449	0.131633	0.139561	0.133904	0.161119	0.135015	0.131553	0.107112
cg27476623	LRRC4C	0.746164	0.644233	0.775829	0.790181	0.761799	0.849501	0.810378	0.783227	0.739734	0.810552	0.71852	0.806602	0.683403	0.839146	0.763189	0.849792	0.787737	0.728904	0.85846	0.810928	0.745076	0.757495	0.798322	0.798395	0.754626	0.791756	0.788732	0.727812	0.773906	0.854788	0.844328	0.770302	0.762904	0.791431	0.819152	0.736473	0.788462	0.837789	0.726602	0.760066	0.760819	0.809772	0.844755	0.820695	0.74121	0.743757	0.739008	0.796759
cg23850899	LRRC4C	0.109132	0.143917	0.105088	0.145758	0.167479	0.118948	0.140523	0.11766	0.105187	0.106077	0.163473	0.103539	0.098373	0.0977855	0.0868589	0.117413	0.0826924	0.117547	0.0853093	0.134279	0.136034	0.136659	0.116394	0.0976066	0.109233	0.108507	0.0984326	0.116717	0.0894433	0.118431	0.108472	0.112976	0.106322	0.13679	0.0948527	0.144195	0.0933566	0.115864	0.0896181	0.0973115	0.101697	0.13019	0.107716	0.113443	0.0885935	0.095377	0.086792	0.114241
cg27130665	LRRC4C	0.329243	0.547767	0.557757	0.586231	0.563003	0.566286	0.621298	0.542969	0.587628	0.604814	0.504326	0.565571	0.562341	0.595531	0.576953	0.52242	0.680845	0.513016	0.599478	0.520151	0.589227	0.557267	0.542239	0.57879	0.637703	0.568804	0.578253	0.559024	0.584227	0.549737	0.586243	0.596943	0.584119	0.539265	0.540824	0.494941	0.621399	0.56734	0.574441	0.593007	0.49329	0.541204	0.513423	0.498223	0.63032	0.625412	0.616361	0.546248
cg12491169	LRRC4C	0.752115	0.708175	0.763908	0.778133	0.805374	0.734953	0.770342	0.81598	0.787197	0.806311	0.739283	0.805465	0.770023	0.817359	0.772829	0.841979	0.875	0.770522	0.839786	0.751264	0.797281	0.78595	0.79524	0.819983	0.764217	0.80653	0.888218	0.75994	0.793618	0.820446	0.812105	0.787152	0.823688	0.754587	0.787172	0.724589	0.761132	0.79709	0.714286	0.734062	0.76259	0.792214	0.781567	0.759732	0.847137	0.772277	0.717454	0.80857
cg25075015	LRRC4C	0.767817	0.772303	0.765119	0.753566	0.861863	0.876513	0.769231	0.787434	0.774129	0.829822	0.794395	0.742972	0.804605	0.84772	0.790142	0.862595	0.805286	0.796345	0.856456	0.829649	0.844804	0.725881	0.820896	0.801195	0.831936	0.767352	0.818378	0.824677	0.87343	0.76762	0.778851	0.794794	0.819286	0.837282	0.789112	0.755178	0.769692	0.823608	0.80292	0.778433	0.794959	0.784501	0.799451	0.775449	0.785527	0.738499	0.813966	0.821954
cg14788655	LRRC4C	0.703478	0.707593	0.722217	0.714505	0.774594	0.754299	0.774218	0.744603	0.774469	0.753988	0.696419	0.752727	0.72721	0.768985	0.790081	0.757553	0.801335	0.697672	0.758964	0.715198	0.736814	0.773996	0.741839	0.794294	0.789181	0.787688	0.80252	0.786948	0.769181	0.719666	0.748012	0.790619	0.748129	0.721209	0.762675	0.717643	0.799276	0.771156	0.786675	0.786828	0.779643	0.758094	0.771419	0.788298	0.737423	0.778808	0.783579	0.755244
cg03818576	LRRC4C	0.478425	0.5952	0.587703	0.551741	0.632089	0.562117	0.640017	0.571773	0.612522	0.601113	0.558169	0.607168	0.608409	0.630004	0.598778	0.618094	0.616291	0.543799	0.604378	0.571117	0.584792	0.617087	0.576298	0.659197	0.628407	0.616082	0.620934	0.646521	0.590584	0.604899	0.611628	0.578499	0.595119	0.538388	0.545922	0.478235	0.626495	0.591282	0.605414	0.579009	0.615699	0.576408	0.548066	0.614354	0.641298	0.633359	0.573747	0.614326
cg14033806	LRRC4C	0.217581	0.215329	0.222292	0.270393	0.27722	0.252626	0.227384	0.24094	0.224429	0.303567	0.260638	0.259091	0.256055	0.20159	0.307591	0.271209	0.282744	0.263849	0.228152	0.27451	0.284954	0.26202	0.248923	0.264329	0.272138	0.27217	0.299932	0.285585	0.222821	0.246455	0.28024	0.251969	0.258656	0.189592	0.195319	0.251248	0.251183	0.25369	0.260652	0.285842	0.274917	0.238079	0.258223	0.240537	0.222873	0.270259	0.294274	0.249828
cg19849428	LRRC4C	0.126219	0.0898627	0.0906306	0.14471	0.160425	0.0837436	0.125122	0.134392	0.0745799	0.0884276	0.159636	0.0939853	0.140527	0.0836807	0.0799462	0.0659671	0.131765	0.212388	0.0626588	0.168861	0.108081	0.116018	0.059812	0.0938014	0.15123	0.134392	0.091836	0.0804453	0.0848564	0.100708	0.108808	0.075166	0.0613378	0.145672	0.0796558	0.138575	0.0823508	0.133744	0.108335	0.080363	0.0864433	0.092984	0.0946045	0.0994159	0.0968414	0.0985302	0.0725356	0.0764162
cg22692362	LRRC4C	0.369608	0.579444	0.590906	0.628934	0.621185	0.566859	0.613734	0.568698	0.584483	0.584321	0.585592	0.58208	0.541693	0.624892	0.596504	0.549047	0.710456	0.636452	0.56955	0.549918	0.631838	0.63074	0.569675	0.583932	0.736186	0.580521	0.649848	0.587091	0.600811	0.549728	0.600032	0.629591	0.60811	0.532541	0.542933	0.567292	0.656911	0.620064	0.606326	0.562086	0.550141	0.618323	0.455351	0.546301	0.621605	0.624547	0.655671	0.558159
cg26553513	LRRC4C	0.586798	0.710535	0.633319	0.635394	0.706651	0.688961	0.715778	0.684079	0.74239	0.689744	0.639403	0.668843	0.71561	0.747959	0.677269	0.720149	0.657366	0.637832	0.684979	0.60914	0.695841	0.700569	0.674333	0.708392	0.753644	0.696976	0.722737	0.678615	0.648795	0.659207	0.718822	0.664198	0.698012	0.675656	0.680346	0.674259	0.707515	0.690217	0.674978	0.694547	0.651589	0.659088	0.632928	0.682661	0.73247	0.649525	0.72434	0.644006
cg09615874	MMP3	0.609785	0.581114	0.515666	0.572568	0.585659	0.597581	0.611805	0.610373	0.617879	0.605181	0.58114	0.613167	0.617484	0.571591	0.628781	0.578425	0.706462	0.574553	0.600397	0.572203	0.574648	0.585828	0.584854	0.606172	0.617907	0.584341	0.668268	0.686843	0.626035	0.602852	0.598334	0.618383	0.561309	0.519152	0.541005	0.521415	0.581465	0.587714	0.614554	0.63196	0.631282	0.658888	0.638603	0.55745	0.627512	0.625858	0.601631	0.564511
cg16466334	MMP3	0.87373	0.888428	0.905828	0.863063	0.868182	0.87857	0.913506	0.873644	0.888249	0.86591	0.854602	0.871981	0.848372	0.889527	0.912294	0.866887	0.924556	0.904644	0.885389	0.87316	0.875609	0.874449	0.872975	0.876458	0.878886	0.903913	0.898553	0.831212	0.892667	0.882158	0.877621	0.893075	0.914963	0.847568	0.851314	0.860417	0.887745	0.854709	0.888469	0.907704	0.881697	0.914152	0.866322	0.854687	0.891778	0.873578	0.870516	0.893675
cg06618666	MMP3	0.639508	0.529424	0.563258	0.522029	0.650689	0.609055	0.627409	0.61473	0.519368	0.668658	0.574038	0.598142	0.608147	0.572102	0.653423	0.662603	0.729214	0.650844	0.569203	0.599241	0.618424	0.606977	0.581104	0.604301	0.639104	0.637074	0.734997	0.613896	0.690944	0.569668	0.605761	0.619138	0.613946	0.517796	0.570527	0.491648	0.617635	0.641124	0.656098	0.615082	0.646544	0.623188	0.546204	0.600928	0.729827	0.596258	0.587544	0.612466
cg17145397	MMP3	0.765696	0.805636	0.788468	0.789547	0.79346	0.789495	0.820998	0.806297	0.801377	0.801113	0.793096	0.817829	0.812227	0.831986	0.838219	0.830548	0.819672	0.814772	0.825779	0.787513	0.81603	0.811227	0.748098	0.839028	0.815224	0.813979	0.844702	0.832455	0.821818	0.783446	0.825797	0.816077	0.834131	0.760755	0.789892	0.794858	0.824847	0.782523	0.82202	0.814057	0.815812	0.796136	0.783037	0.823658	0.829301	0.822397	0.823747	0.810766
cg18113270	MMP3	0.859239	0.825571	0.847946	0.877261	0.879628	0.858294	0.852341	0.884497	0.84889	0.865926	0.867994	0.852014	0.881964	0.862692	0.874887	0.846504	0.879265	0.878931	0.853475	0.850578	0.874758	0.836524	0.834262	0.86682	0.852242	0.878597	0.850583	0.862077	0.870028	0.856585	0.859362	0.867721	0.880292	0.833036	0.844664	0.862241	0.86592	0.870133	0.847326	0.874784	0.850043	0.86987	0.858261	0.855193	0.84776	0.843472	0.877876	0.841402
cg23438592	MMP3	0.808342	0.735602	0.764517	0.782906	0.795652	0.766689	0.82765	0.765624	0.727474	0.795762	0.75229	0.781751	0.846908	0.797688	0.734034	0.827507	0.773766	0.760928	0.781613	0.737505	0.755142	0.78435	0.770126	0.74368	0.811284	0.805365	0.8151	0.779817	0.791537	0.73957	0.799969	0.736342	0.771871	0.700562	0.74936	0.628721	0.799676	0.726042	0.799825	0.828516	0.848909	0.756473	0.815669	0.786153	0.760286	0.827456	0.813834	0.776014
cg17696563	NEU4	0.982654	0.986774	0.972805	0.982471	0.97893	0.982637	0.985673	0.979746	0.980614	0.979877	0.974976	0.983638	0.988205	0.986077	0.980665	0.986315	0.977175	0.994538	0.977734	0.984847	0.977563	0.984746	0.974397	0.980653	0.976719	0.986534	0.981824	0.970183	0.978645	0.984281	0.983738	0.98087	0.988655	0.982736	0.98428	0.982137	0.986179	0.979786	0.982124	0.984104	0.979353	0.980047	0.98235	0.978779	0.977315	0.976036	0.987038	0.988872
cg26034168	NEU4	0.703809	0.651822	0.684053	0.685115	0.722522	0.748882	0.711564	0.707872	0.713201	0.723197	0.729771	0.736375	0.707149	0.733856	0.703894	0.704195	0.742789	0.729706	0.712856	0.688182	0.731584	0.730178	0.664413	0.743751	0.780301	0.719094	0.74848	0.720177	0.713191	0.70178	0.736738	0.714169	0.705137	0.704192	0.712293	0.659033	0.744955	0.743231	0.709273	0.718149	0.734739	0.731837	0.729012	0.70132	0.747096	0.730169	0.785531	0.709331
cg11706790	NEU4	0.837242	0.891001	0.904376	0.900108	0.926056	0.898069	0.919973	0.878222	0.894324	0.899643	0.922548	0.890302	0.914479	0.902912	0.906486	0.892685	0.907925	0.93264	0.890423	0.906474	0.905898	0.891296	0.878742	0.89106	0.919015	0.9128	0.905217	0.883759	0.874943	0.915501	0.91183	0.901741	0.878354	0.865245	0.898954	0.866728	0.917454	0.895458	0.908937	0.901265	0.883928	0.908711	0.878733	0.850884	0.91254	0.88656	0.892967	0.890332
cg15746851	NEU4	0.670744	0.672558	0.671458	0.626854	0.674532	0.619425	0.625455	0.639242	0.661961	0.618769	0.594383	0.644363	0.675906	0.62314	0.621905	0.627915	0.661874	0.689898	0.631836	0.624921	0.684286	0.650609	0.653585	0.623101	0.630008	0.633164	0.626151	0.667407	0.578916	0.621019	0.626232	0.640694	0.609665	0.636557	0.630434	0.628426	0.558999	0.627935	0.595624	0.631231	0.582702	0.659752	0.670062	0.579294	0.650145	0.619905	0.630075	0.588231
cg17981927	NEU4	0.732687	0.790456	0.728046	0.772747	0.752709	0.722411	0.708095	0.75064	0.744002	0.751374	0.715868	0.755171	0.771744	0.730575	0.744315	0.760032	0.793403	0.764854	0.731682	0.749097	0.773609	0.73216	0.795375	0.724318	0.791611	0.76902	0.753888	0.768138	0.733502	0.734979	0.765918	0.774555	0.727394	0.796928	0.764301	0.744333	0.747846	0.751175	0.772561	0.75441	0.738167	0.763409	0.779843	0.740881	0.750189	0.703148	0.806898	0.731658
cg08180831	NEU4	0.789398	0.852119	0.831677	0.828199	0.832039	0.823683	0.811531	0.867258	0.861678	0.842028	0.841213	0.825083	0.829622	0.811483	0.848293	0.852037	0.867303	0.817644	0.863392	0.800701	0.846687	0.86456	0.821649	0.824871	0.860693	0.87729	0.897888	0.82492	0.845148	0.795351	0.856336	0.846512	0.84698	0.785683	0.84178	0.79879	0.835935	0.865546	0.797531	0.839487	0.84597	0.852097	0.805812	0.852379	0.893556	0.881717	0.869642	0.869648
cg05195017	NEU4	0.137868	0.184378	0.14446	0.262461	0.279482	0.230751	0.233617	0.248619	0.316941	0.271101	0.19204	0.116897	0.215435	0.252378	0.210779	0.137719	0.13417	0.255596	0.178345	0.248981	0.21137	0.221498	0.246292	0.192785	0.156858	0.241308	0.123789	0.208013	0.160342	0.235341	0.168798	0.19604	0.257822	0.07454	0.164353	0.288328	0.182782	0.100698	0.201066	0.24232	0.186654	0.12297	0.112003	0.142145	0.21938	0.178598	0.199412	0.0880911
cg04401100	NEU4	0.686929	0.705403	0.734783	0.738866	0.745291	0.747262	0.74465	0.746679	0.7509	0.766404	0.69696	0.744788	0.737506	0.772667	0.787947	0.752678	0.792321	0.764166	0.771129	0.683649	0.732107	0.704318	0.699174	0.733807	0.833191	0.771885	0.829345	0.774932	0.709525	0.751972	0.760122	0.76348	0.722624	0.725699	0.745242	0.715367	0.750692	0.775069	0.752176	0.742829	0.760871	0.770044	0.787863	0.76644	0.757416	0.709788	0.722469	0.783414
cg20052509	NEU4	0.861013	0.873889	0.879911	0.868595	0.870358	0.889636	0.890175	0.861807	0.885004	0.881789	0.865719	0.876683	0.875702	0.883695	0.886083	0.889359	0.906139	0.859131	0.888465	0.861369	0.88112	0.856167	0.857467	0.87599	0.883697	0.88359	0.89757	0.883833	0.863746	0.860986	0.87767	0.882609	0.881578	0.871191	0.86772	0.879113	0.86677	0.883661	0.892209	0.887476	0.89453	0.842417	0.878177	0.84311	0.868961	0.874209	0.882823	0.831882
cg16660312	NEU4	0.738058	0.742126	0.799517	0.791983	0.810924	0.798131	0.796382	0.803081	0.814737	0.794113	0.809573	0.802763	0.794558	0.831543	0.822213	0.814824	0.818247	0.81815	0.812864	0.812168	0.822881	0.781683	0.749389	0.790081	0.827298	0.817968	0.858645	0.794849	0.792364	0.815518	0.811439	0.809362	0.803904	0.770069	0.78169	0.772195	0.824527	0.824461	0.782558	0.796054	0.80168	0.806938	0.789799	0.807264	0.800776	0.824958	0.814657	0.795644
cg17280514	NEU4	0.464715	0.499431	0.513272	0.544131	0.551748	0.562347	0.55063	0.508266	0.541086	0.58376	0.47342	0.586779	0.552127	0.598153	0.601876	0.582615	0.602128	0.527331	0.572582	0.48194	0.550895	0.537232	0.578876	0.601267	0.646661	0.601472	0.645713	0.583575	0.498432	0.513361	0.589593	0.563111	0.543302	0.508929	0.533369	0.479252	0.552727	0.616382	0.547975	0.56344	0.535413	0.535492	0.572147	0.565431	0.570569	0.553215	0.547371	0.598004
cg22399646	NEU4	0.753137	0.757054	0.74348	0.742936	0.775023	0.769547	0.767769	0.758829	0.774944	0.754697	0.720332	0.811138	0.730581	0.792765	0.782369	0.826803	0.744295	0.718737	0.744916	0.723084	0.786327	0.750299	0.7487	0.757058	0.759878	0.761312	0.756186	0.766288	0.715634	0.776811	0.827983	0.776409	0.747513	0.70947	0.746382	0.733349	0.773468	0.773725	0.727935	0.73472	0.749611	0.751753	0.733249	0.765804	0.791551	0.752088	0.755349	0.725403
cg03877418	NEU4	0.988405	0.987044	0.985488	0.98749	0.983279	0.986861	0.991116	0.974227	0.985041	0.985057	0.985031	0.978046	0.982768	0.989033	0.990023	0.989791	0.988181	0.976902	0.986939	0.984558	0.979355	0.983063	0.986751	0.975559	0.981954	0.989042	0.985023	0.974879	0.988114	0.982611	0.982989	0.979253	0.995624	0.981677	0.987607	0.98081	0.985054	0.979276	0.985544	0.984158	0.981937	0.980115	0.985314	0.977261	0.988984	0.980382	0.980193	0.986197
cg24629571	NEU4	0.793054	0.807898	0.780838	0.829094	0.813481	0.837863	0.799247	0.768819	0.819051	0.801993	0.816226	0.78078	0.815964	0.848544	0.815721	0.798764	0.830966	0.818185	0.828015	0.789326	0.844422	0.817038	0.770767	0.8183	0.810669	0.844208	0.816942	0.832926	0.828067	0.775776	0.806673	0.845874	0.809912	0.80289	0.826642	0.765566	0.868225	0.846874	0.789359	0.813824	0.819671	0.835106	0.799128	0.861143	0.864705	0.860649	0.818472	0.817126
cg25030832	NEU4	0.765961	0.740762	0.769395	0.785693	0.776001	0.841178	0.813517	0.731127	0.769845	0.795795	0.760805	0.785284	0.766622	0.816336	0.801349	0.77337	0.797617	0.777828	0.781191	0.749315	0.783108	0.755386	0.722877	0.761944	0.792293	0.808761	0.825988	0.784018	0.789594	0.78304	0.810877	0.822776	0.812874	0.738296	0.788539	0.756755	0.814727	0.79564	0.781507	0.79026	0.79994	0.778204	0.749065	0.784904	0.815247	0.799754	0.810353	0.777791
cg18485872	NEU4	0.720752	0.742518	0.733042	0.779138	0.770894	0.768303	0.750621	0.737807	0.746155	0.787179	0.750455	0.773985	0.741335	0.773687	0.770795	0.783137	0.76927	0.700589	0.780409	0.767859	0.76849	0.784814	0.705974	0.765425	0.772009	0.787163	0.78073	0.745591	0.73522	0.773861	0.768341	0.79392	0.742661	0.715697	0.765701	0.735959	0.773976	0.762211	0.781164	0.78124	0.756593	0.782381	0.751825	0.74012	0.776893	0.776809	0.761129	0.745035
cg19007167	NEU4	0.741515	0.777515	0.759848	0.783644	0.780336	0.799204	0.817312	0.760247	0.81587	0.811814	0.731766	0.783143	0.772679	0.825873	0.781904	0.779126	0.791356	0.778496	0.788476	0.762838	0.807862	0.793847	0.755256	0.813355	0.791772	0.792064	0.812552	0.767787	0.782629	0.799875	0.783393	0.793142	0.785706	0.750579	0.808567	0.755907	0.771027	0.76421	0.80589	0.78182	0.795913	0.796058	0.75209	0.774705	0.799087	0.792339	0.794328	0.774341
cg11452267	NEU4	0.889271	0.883779	0.889712	0.891243	0.893233	0.910938	0.908162	0.870803	0.911247	0.897757	0.897099	0.914378	0.871186	0.888621	0.911897	0.894623	0.884375	0.894168	0.924283	0.881337	0.893424	0.870435	0.857211	0.894497	0.916562	0.927438	0.890837	0.89116	0.898096	0.874615	0.888103	0.894471	0.881871	0.903815	0.90595	0.874716	0.920344	0.914023	0.906187	0.904393	0.911228	0.890518	0.902479	0.900362	0.921144	0.900922	0.892545	0.887061
cg20189808	NEU4	0.937002	0.930545	0.950402	0.92069	0.916683	0.934286	0.946988	0.931521	0.942628	0.938733	0.913454	0.946822	0.941098	0.938359	0.946489	0.935883	0.941384	0.935518	0.944504	0.940175	0.940866	0.913156	0.926114	0.938728	0.958545	0.945362	0.951199	0.929711	0.921742	0.92432	0.872999	0.936188	0.921331	0.952663	0.93812	0.928321	0.949618	0.948581	0.965362	0.962234	0.948524	0.932257	0.946248	0.952496	0.951404	0.950071	0.940383	0.939178
cg01987333	NEU4	0.815409	0.84581	0.812236	0.832615	0.867314	0.871448	0.86873	0.8223	0.866364	0.85458	0.82937	0.879022	0.857624	0.856943	0.853613	0.84097	0.875102	0.908149	0.825085	0.80819	0.839357	0.831826	0.816141	0.859263	0.856195	0.890337	0.88235	0.835837	0.873889	0.833853	0.8632	0.870627	0.884178	0.805006	0.820081	0.788532	0.807675	0.82318	0.818688	0.852974	0.847482	0.859216	0.748473	0.83768	0.845233	0.873813	0.859571	0.820176
cg03064403	NEU4	0.923274	0.931803	0.922872	0.910525	0.925719	0.925111	0.928951	0.929831	0.924311	0.927817	0.919191	0.929753	0.920009	0.93179	0.938579	0.921608	0.947709	0.931018	0.931233	0.933997	0.921436	0.927612	0.940157	0.936594	0.926439	0.92938	0.93989	0.927046	0.93775	0.926818	0.92999	0.926871	0.939527	0.927843	0.928793	0.924281	0.934766	0.916266	0.936531	0.941252	0.941134	0.936281	0.909899	0.92553	0.940138	0.931044	0.933812	0.927775
cg24429037	NEU4	0.898219	0.898519	0.923718	0.915613	0.944777	0.908171	0.917301	0.886001	0.906079	0.907338	0.902308	0.913525	0.869324	0.904278	0.901176	0.909437	0.92141	0.920071	0.903625	0.912358	0.890557	0.876411	0.889401	0.921547	0.924119	0.895425	0.909727	0.909228	0.884228	0.908649	0.911676	0.93526	0.903246	0.886333	0.896736	0.903959	0.89958	0.910568	0.913449	0.932978	0.902782	0.916346	0.899553	0.914774	0.903866	0.912592	0.90039	0.860432
cg18095041	NEU4	0.763284	0.784798	0.820746	0.82862	0.845511	0.846802	0.851844	0.791698	0.819601	0.866667	0.782079	0.838027	0.760717	0.825409	0.842208	0.825083	0.817501	0.80788	0.780325	0.78942	0.807182	0.80451	0.826935	0.821718	0.793911	0.822914	0.85491	0.817012	0.796476	0.829718	0.852642	0.823054	0.789499	0.7817	0.811432	0.825795	0.807297	0.801032	0.826244	0.843737	0.801901	0.810843	0.806633	0.815041	0.809783	0.810476	0.84589	0.766226
cg10504150	NEU4	0.747861	0.77681	0.788984	0.759793	0.765038	0.765014	0.79411	0.768142	0.825967	0.800483	0.795789	0.818436	0.782096	0.764496	0.79781	0.769817	0.804551	0.806043	0.799085	0.792971	0.800382	0.803268	0.74304	0.776018	0.83715	0.801483	0.826354	0.79204	0.771486	0.79714	0.795194	0.818423	0.757725	0.764087	0.81435	0.807478	0.812626	0.790737	0.815192	0.799654	0.77149	0.795078	0.789373	0.829027	0.791062	0.809118	0.819143	0.774171
cg15576082	NEU4	0.890831	0.891453	0.852341	0.908197	0.908149	0.911719	0.898852	0.916407	0.929353	0.886853	0.892941	0.890823	0.904368	0.920329	0.930738	0.903679	0.926756	0.941253	0.889057	0.8976	0.908009	0.885084	0.888963	0.885515	0.908523	0.877689	0.898127	0.896679	0.914281	0.889817	0.930323	0.876665	0.886632	0.90516	0.877077	0.902007	0.926788	0.900104	0.903938	0.897533	0.882274	0.890933	0.891533	0.878875	0.91839	0.897213	0.954552	0.896487
cg21570020	NEU4	0.947075	0.93228	0.938753	0.945553	0.951939	0.939851	0.923921	0.925742	0.939129	0.935228	0.930397	0.932588	0.943523	0.942847	0.939952	0.941508	0.948472	0.934312	0.955434	0.945682	0.938216	0.931021	0.935036	0.947539	0.954306	0.950695	0.940413	0.939395	0.927144	0.941209	0.941374	0.934362	0.930344	0.939296	0.923154	0.930194	0.936765	0.923465	0.937372	0.933881	0.940336	0.931686	0.93138	0.94118	0.936608	0.931414	0.932807	0.930791
cg20791593	NEU4	0.792627	0.79547	0.825525	0.838705	0.818846	0.828592	0.832247	0.75	0.791262	0.832635	0.814416	0.824992	0.818701	0.83966	0.815479	0.839224	0.827475	0.805444	0.809987	0.786501	0.838424	0.82105	0.792145	0.823655	0.849113	0.87542	0.853685	0.804143	0.843109	0.832411	0.823292	0.838605	0.841814	0.775794	0.829407	0.790157	0.820894	0.833603	0.846912	0.826897	0.821743	0.841305	0.798364	0.817218	0.85026	0.87487	0.845514	0.823353
cg10553596	NEU4	0.773264	0.807099	0.817659	0.815858	0.80904	0.811981	0.819469	0.77943	0.831426	0.822505	0.775032	0.832351	0.798361	0.824636	0.807525	0.827993	0.817073	0.799035	0.811243	0.782043	0.842161	0.784227	0.787954	0.808829	0.845705	0.838162	0.857601	0.781911	0.809516	0.834852	0.815927	0.826787	0.813973	0.78531	0.823104	0.766579	0.808592	0.816882	0.791473	0.801961	0.789614	0.862489	0.804588	0.790041	0.824715	0.856534	0.857677	0.830612
cg03372905	NEU4	0.73689	0.733161	0.797509	0.819066	0.817238	0.768935	0.776257	0.799519	0.813087	0.79436	0.823838	0.780725	0.774941	0.814691	0.808908	0.796299	0.803111	0.789465	0.790641	0.769634	0.814442	0.79281	0.739338	0.828096	0.797619	0.826492	0.818358	0.777038	0.789639	0.803998	0.795243	0.816612	0.783219	0.767505	0.803691	0.783666	0.794254	0.795062	0.789662	0.81158	0.805068	0.851646	0.786379	0.796138	0.835527	0.83039	0.824898	0.780538
cg15893431	OLIG1	0.0889488	0.0963764	0.125229	0.0810282	0.128651	0.091639	0.11108	0.103448	0.101269	0.0953573	0.100365	0.110294	0.134962	0.0805383	0.158309	0.0703677	0.114101	0.088364	0.0695404	0.083469	0.0979563	0.130516	0.0788606	0.116935	0.128947	0.122519	0.173089	0.145885	0.119182	0.126324	0.0286824	0.117965	0.0834209	0.0521374	0.0741075	0.121756	0.102431	0.0796502	0.105923	0.112553	0.146837	0.121442	0.115992	0.111083	0.112695	0.109916	0.0978944	0.0912436
cg05442477	OLIG1	0.571945	0.567592	0.540693	0.649076	0.648679	0.668498	0.603497	0.58588	0.572948	0.617883	0.685578	0.61531	0.587304	0.706443	0.599372	0.668857	0.596139	0.706824	0.650562	0.574298	0.613297	0.631611	0.570639	0.65626	0.607432	0.602139	0.588853	0.545255	0.577132	0.561928	0.678843	0.439327	0.544294	0.581629	0.619462	0.629931	0.55943	0.455678	0.571608	0.595205	0.568692	0.614739	0.439805	0.576725	0.523147	0.618695	0.626231	0.625525
cg03867475	OLIG1	0.0416636	0.0349443	0.0458495	0.0387472	0.0434628	0.036609	0.0362402	0.045917	0.0458315	0.0550841	0.0388498	0.041032	0.0589172	0.0427712	0.0472169	0.0464575	0.0363483	0.038652	0.0510678	0.0352154	0.035471	0.0409178	0.0433439	0.0367421	0.0418605	0.0453805	0.0373585	0.0504324	0.0295401	0.0310318	0.0456628	0.046001	0.0444552	0.0356706	0.0292771	0.0443972	0.0369056	0.0368417	0.0321689	0.039404	0.0374859	0.0308148	0.0370935	0.0446085	0.0402287	0.0418028	0.0318873	0.0476347
cg05522774	OLIG1	0.0592056	0.0583324	0.0717575	0.0915728	0.0821975	0.0645907	0.133156	0.0568336	0.0624563	0.0518132	0.0852498	0.0636433	0.0500342	0.0550613	0.0641974	0.0329997	0.0616564	0.177026	0.0225588	0.100289	0.0706089	0.0541851	0.0505928	0.0503399	0.0488472	0.0622517	0.0471186	0.0605138	0.039308	0.0615984	0.0442683	0.0651601	0.0528684	0.0449465	0.0425823	0.0496856	0.0345615	0.0588729	0.0511524	0.0312315	0.0385662	0.0858687	0.0635069	0.0293488	0.04756	0.0413528	0.0597422	0.0414189
cg06570025	OLIG1	0.0482651	0.0760357	0.0298526	0.0605248	0.0649269	0.0715115	0.0586518	0.0754276	0.0412264	0.0746973	0.0785057	0.16745	0.0732921	0.0346689	0.115963	0.0786934	0.0473225	0.0586988	0.0910788	0.0856213	0.0543881	0.116774	0.0496922	0.0641585	0.0801958	0.0858648	0.120072	0.103008	0.0453623	0.0752572	0.134077	0.181227	0.0503138	0.0664877	0.0765778	0.0552964	0.131282	0.0592219	0.0582505	0.0654057	0.0520874	0.0728985	0.063571	0.0514582	0.131408	0.108856	0.0580546	0.0588055
cg27280904	OLIG1	0.0525525	0.0634498	0.0550886	0.0735594	0.104276	0.0564187	0.123685	0.0661917	0.0405599	0.0590711	0.0684299	0.0476791	0.0715284	0.0516758	0.0624502	0.0467123	0.0703803	0.0714452	0.0577478	0.0598924	0.0596842	0.0623229	0.0689335	0.0743737	0.0621595	0.0542172	0.0565238	0.0687349	0.0499585	0.0482048	0.0714765	0.0575289	0.0599332	0.0531956	0.0504147	0.038723	0.0425508	0.0570336	0.0593867	0.0486338	0.0657529	0.0662322	0.0488179	0.0577932	0.0684597	0.0626089	0.057006	0.0518147
cg21229268	OLIG1	0.0974984	0.0588374	0.0792224	0.103786	0.0828871	0.0472683	0.0908857	0.0786338	0.0693264	0.0496609	0.0985097	0.0487428	0.112911	0.0537772	0.0547125	0.0538437	0.0523336	0.0933146	0.0420332	0.0977843	0.0803837	0.0548224	0.0632513	0.0628279	0.0617541	0.0683118	0.0414709	0.0380353	0.0573605	0.0861474	0.0563854	0.0609639	0.0724759	0.0670548	0.0566364	0.0726148	0.0435996	0.0578557	0.0492533	0.0484815	0.0497	0.0792396	0.0563416	0.0456963	0.0630697	0.0794142	0.0488734	0.0417135
cg01543173	OLIG1	0.0516088	0.0299377	0.0469918	0.0465428	0.048015	0.0308642	0.0277629	0.0251423	0.0643947	0.0465726	0.0483055	0.0532556	0.0429635	0.036969	0.0266346	0.0347244	0.0349443	0.0611516	0.0372544	0.0330486	0.0649189	0.0630863	0.0479141	0.051308	0.0364226	0.0420682	0.0507479	0.0517792	0.031211	0.0423636	0.03093	0.0428175	0.0245661	0.0262559	0.0474667	0.0398616	0.0399085	0.0351939	0.0417453	0.0336905	0.019935	0.034891	0.0547092	0.0245668	0.0253562	0.0493946	0.0277581	0.0395626
cg21569006	OLIG1	0.0635211	0.0692123	0.0922017	0.0937052	0.0935291	0.0554415	0.0883287	0.0612205	0.0465613	0.0649	0.0787953	0.0572545	0.0742576	0.0595132	0.0651349	0.0506791	0.0569922	0.0713597	0.0563668	0.073277	0.0660322	0.0893501	0.0776274	0.0661003	0.0644734	0.0877462	0.0627074	0.0605618	0.0667527	0.0526897	0.0628673	0.0537241	0.0721395	0.051688	0.0538914	0.0607886	0.0577637	0.0530081	0.0570841	0.0452923	0.0503136	0.0694852	0.0568905	0.0435229	0.060434	0.0649653	0.0530996	0.0468705
cg17869426	OLIG1	0.030684	0.0319121	0.0375436	0.03452	0.0446997	0.0332779	0.0451824	0.0566714	0.0502663	0.0306094	0.0508616	0.0368449	0.0472624	0.0442804	0.0434021	0.0351966	0.0284638	0.0316302	0.0344894	0.0431977	0.0537717	0.0419061	0.032633	0.0487094	0.0368321	0.0441198	0.038937	0.0516822	0.0437193	0.0512982	0.0357777	0.0366883	0.0478171	0.0434837	0.031548	0.0365687	0.0228517	0.0354967	0.0388502	0.0381856	0.0388413	0.0423489	0.0352207	0.0421454	0.0302405	0.0416744	0.0526264	0.0535725
cg03732762	OLIG1	0.0735279	0.0595369	0.0595156	0.0735336	0.0754232	0.058097	0.078956	0.0616622	0.0656248	0.0606159	0.0658498	0.0639075	0.0621771	0.0610309	0.066045	0.0571549	0.0604103	0.0821728	0.0485161	0.0714404	0.0570059	0.0674774	0.0770096	0.0716612	0.0800112	0.0495088	0.0481148	0.0741392	0.0475441	0.0542781	0.0588897	0.0563754	0.0563508	0.0384296	0.0511282	0.0480779	0.0570865	0.0537284	0.0542217	0.0563661	0.0510216	0.0620472	0.0469635	0.0542297	0.0575621	0.0631798	0.0612	0.059312
cg20340508	OLIG1	0.0466489	0.0537488	0.06597	0.0645391	0.0716167	0.0320866	0.0360311	0.0481276	0.0726171	0.0543185	0.0443279	0.0558126	0.0434264	0.0206519	0.0501113	0.0345652	0.0490351	0.121232	0.057861	0.0581352	0.0578651	0.0415901	0.0353186	0.0414467	0.0346228	0.0392717	0.0388534	0.049477	0.0404745	0.0445559	0.0185011	0.0530311	0.0426065	0.0452174	0.0435997	0.045998	0.0378559	0.0454203	0.0300701	0.0433278	0.0307433	0.0530343	0.046546	0.0438662	0.04628	0.0453909	0.0424963	0.0401455
cg05720454	OLIG1	0.0244866	0.0259116	0.0317812	0.0295178	0.0359364	0.0224992	0.0185353	0.0386572	0.037358	0.0312642	0.039305	0.0318448	0.0313571	0.0266853	0.036319	0.0286101	0.0231494	0.0408822	0.03124	0.0541152	0.046263	0.0332498	0.0288745	0.0285983	0.0238973	0.0262626	0.0331108	0.0322481	0.0311276	0.02556	0.0312074	0.0370618	0.0198246	0.0366937	0.0293285	0.030962	0.0309226	0.0285002	0.0321805	0.0362261	0.0317536	0.0359908	0.0340714	0.0327276	0.0364751	0.0255439	0.0304933	0.0290391
cg02736969	OLIG1	0.0674493	0.076997	0.0834388	0.0874983	0.0956789	0.0735943	0.083989	0.0658847	0.0789732	0.0705163	0.0760577	0.0733666	0.0682833	0.0719173	0.0865409	0.0678763	0.0732071	0.153634	0.0604448	0.0736307	0.0703151	0.0622896	0.085797	0.0860654	0.0766469	0.0778903	0.0703348	0.0727706	0.0673905	0.0708436	0.0659329	0.0756713	0.0760226	0.0586602	0.0536713	0.0724149	0.0821876	0.0688096	0.0609328	0.0607084	0.0654045	0.0689136	0.0636474	0.07685	0.0686009	0.0847946	0.0767017	0.0654959
cg04351905	OLIG1	0.530857	0.589849	0.593207	0.634924	0.673447	0.650592	0.652098	0.629312	0.598433	0.658345	0.557582	0.608104	0.649993	0.675567	0.632911	0.639388	0.638074	0.666912	0.635867	0.637905	0.653778	0.657301	0.674013	0.620149	0.640887	0.631394	0.68	0.652727	0.653672	0.679573	0.629022	0.671223	0.650685	0.581913	0.637536	0.613524	0.691497	0.596537	0.660697	0.681575	0.653659	0.70271	0.621051	0.594653	0.667459	0.669328	0.629394	0.65455
cg06106763	OLIG1	0.0843581	0.0954966	0.0832925	0.121649	0.128796	0.11549	0.0829793	0.111712	0.132743	0.0850547	0.0658765	0.0901301	0.121061	0.102837	0.100998	0.116459	0.125872	0.093894	0.102173	0.125325	0.133296	0.0773074	0.107959	0.105033	0.119919	0.126655	0.105309	0.088518	0.0832825	0.101651	0.0959641	0.092919	0.136924	0.0937693	0.187227	0.111628	0.103741	0.0949299	0.114177	0.0995787	0.0886076	0.0945914	0.0931357	0.103192	0.0958682	0.145732	0.124323	0.0829434
cg02348151	OLIG1	0.0633014	0.0638517	0.0698851	0.0592871	0.0906623	0.0616155	0.107662	0.045483	0.0714035	0.0725496	0.0744055	0.053927	0.0755647	0.071165	0.0711137	0.0549965	0.0755833	0.070492	0.0632341	0.0821234	0.0770991	0.0695912	0.074124	0.0713586	0.0753027	0.0475226	0.0601541	0.0633224	0.0536752	0.0757244	0.0674988	0.0533901	0.0549003	0.0530914	0.0564054	0.0628819	0.0615662	0.0676898	0.0542001	0.0561436	0.0571797	0.053314	0.063334	0.0518064	0.0654381	0.0559083	0.0720944	0.0529853
cg17016394	OLIG1	0.0492325	0.0620111	0.0683587	0.0901546	0.0743986	0.0719519	0.0592311	0.0533389	0.0885579	0.0645632	0.0637894	0.0778678	0.0629921	0.0793584	0.0554822	0.0575943	0.0629062	0.0505703	0.0771139	0.0767266	0.069366	0.0675495	0.070055	0.0571162	0.0904697	0.0605827	0.0740045	0.0726123	0.0583837	0.0738496	0.0620877	0.0698377	0.0528304	0.0537286	0.0535139	0.0774121	0.0462354	0.0572693	0.0614061	0.0662754	0.0674624	0.0509439	0.0947804	0.0526587	0.0678113	0.0631845	0.0573234	0.0735608
cg27237300	OLIG1	0.0263311	0.0356853	0.0451147	0.0387182	0.0663977	0.0299422	0.0638092	0.0492574	0.0375257	0.0289021	0.0488067	0.0258644	0.0359746	0.0274099	0.0332996	0.0231126	0.0293508	0.0510737	0.0277544	0.0658261	0.0703415	0.0338105	0.028951	0.0366183	0.0317148	0.0378188	0.0378584	0.0449458	0.0230992	0.0412064	0.0314912	0.0217687	0.0207476	0.0290502	0.0284626	0.0299355	0.0317396	0.038688	0.0419697	0.0348446	0.0287129	0.0342983	0.0294519	0.0320349	0.0289542	0.0309478	0.0243556	0.017431
cg26770917	OLIG1	0.0205261	0.017101	0.00405374	0.0237849	0.0172212	0.0329047	0.0208303	0.0334469	0.0273347	0.0218302	0.0298516	0.0230797	0.0246348	0.0168331	0.0184571	0.0185103	0.0343619	0.022524	0.0108576	0.0302809	0.0196811	0.0268321	0.0184089	0.0321197	0.00629581	0.0260338	0.00977011	0.0377947	0.0159404	0.0242815	0.0164241	0.0112922	0.0146758	0.0228046	0.0136838	0.0171536	0.0146367	0.0265671	0.0262597	0.0207436	0.0258964	0.0217922	0.0354892	0.0300867	0.0196694	0.020071	0.0240693	0.0241976
cg00702325	PADI4	0.873062	0.849209	0.855869	0.856664	0.878536	0.858265	0.865305	0.861428	0.882783	0.884574	0.863644	0.850803	0.867087	0.867445	0.863304	0.886039	0.8871	0.845661	0.86058	0.827733	0.878114	0.877026	0.860953	0.865416	0.890558	0.872789	0.864972	0.879349	0.875536	0.887548	0.870904	0.870039	0.802214	0.83708	0.909535	0.809564	0.819813	0.850645	0.808377	0.84074	0.842042	0.86249	0.860124	0.840875	0.907486	0.837999	0.897878	0.843908
cg05124692	PADI4	0.859095	0.84	0.878095	0.875891	0.867877	0.859267	0.914896	0.871858	0.874126	0.878516	0.857161	0.835472	0.855592	0.874315	0.88086	0.884356	0.89834	0.883376	0.876623	0.887652	0.854541	0.899056	0.839496	0.862288	0.876458	0.868903	0.862399	0.862806	0.845789	0.838537	0.863393	0.863017	0.864207	0.811137	0.860783	0.848493	0.873818	0.837593	0.896147	0.909786	0.830561	0.849994	0.819063	0.867073	0.868882	0.853037	0.89105	0.824617
cg14561834	PADI4	0.103049	0.14073	0.148362	0.149707	0.146853	0.114913	0.137951	0.133794	0.151617	0.130483	0.16304	0.132122	0.122785	0.120443	0.126192	0.0993609	0.1426	0.128928	0.0884117	0.14856	0.149298	0.153902	0.136053	0.112274	0.125352	0.138354	0.111652	0.123083	0.1022	0.126431	0.1257	0.0993166	0.139777	0.103049	0.108004	0.134368	0.118803	0.128249	0.10394	0.118682	0.0948062	0.1107	0.116672	0.083135	0.119511	0.109557	0.0932882	0.0958299
cg26918754	PADI4	0.139055	0.192684	0.175712	0.171589	0.175064	0.151838	0.144416	0.142943	0.195688	0.167425	0.185732	0.159175	0.137936	0.176318	0.153429	0.117298	0.175715	0.18748	0.118806	0.181532	0.184442	0.161249	0.200415	0.169363	0.154606	0.158492	0.147884	0.187232	0.108433	0.169174	0.130823	0.125167	0.170435	0.123343	0.109423	0.178848	0.134549	0.147416	0.160562	0.159682	0.137875	0.145649	0.17193	0.108987	0.149015	0.134388	0.177614	0.13834
cg23228178	PADI4	0.531718	0.557827	0.472039	0.610913	0.588349	0.591614	0.609049	0.468152	0.583657	0.5957	0.51981	0.630008	0.584407	0.572911	0.550418	0.608443	0.646787	0.503102	0.619103	0.507837	0.556816	0.616935	0.520692	0.633039	0.632029	0.623954	0.656989	0.605335	0.583814	0.578519	0.599742	0.621805	0.550692	0.502665	0.542753	0.446504	0.625818	0.552898	0.554458	0.588519	0.632597	0.627226	0.535895	0.617394	0.59216	0.509521	0.595664	0.563484
cg07968520	PADI4	0.759076	0.743586	0.753319	0.739516	0.805195	0.765465	0.771398	0.792004	0.765248	0.78463	0.804684	0.772071	0.811318	0.84372	0.775668	0.805093	0.787091	0.808747	0.783979	0.766499	0.811113	0.781255	0.752992	0.776472	0.775574	0.805033	0.803145	0.79237	0.74781	0.748235	0.791981	0.790461	0.753979	0.759956	0.775963	0.774009	0.800902	0.773092	0.791345	0.7777	0.804294	0.769265	0.801604	0.761952	0.819637	0.80769	0.807237	0.762364
cg18333690	PADI4	0.190134	0.231884	0.225537	0.223565	0.202135	0.170148	0.186885	0.19184	0.241525	0.207223	0.240443	0.195445	0.171988	0.238823	0.164222	0.153993	0.190974	0.194688	0.130921	0.221533	0.218071	0.220695	0.223231	0.206179	0.180007	0.214578	0.15737	0.230939	0.139219	0.203183	0.140877	0.146723	0.198782	0.157607	0.142686	0.208847	0.14743	0.168867	0.164593	0.197765	0.151717	0.201318	0.211617	0.104595	0.191794	0.185238	0.229789	0.170228
cg21295838	PADI4	0.150524	0.172773	0.173206	0.164377	0.154774	0.129924	0.13335	0.156333	0.166614	0.173997	0.170365	0.135621	0.145752	0.164903	0.146755	0.115923	0.127535	0.169589	0.1072	0.166259	0.154161	0.153843	0.159519	0.160542	0.163423	0.150209	0.151135	0.175497	0.104879	0.156113	0.105821	0.11719	0.183844	0.108786	0.0981533	0.152709	0.11651	0.144007	0.122359	0.187936	0.0973486	0.140218	0.146734	0.081891	0.135777	0.122176	0.154739	0.131146
cg01790353	PADI4	0.739025	0.797306	0.697488	0.820945	0.822509	0.806598	0.809859	0.77065	0.796779	0.79931	0.816245	0.701939	0.820142	0.769729	0.842987	0.818861	0.815778	0.817513	0.813905	0.755334	0.815884	0.765576	0.755615	0.813112	0.791577	0.866282	0.836846	0.780776	0.802656	0.793281	0.808386	0.815676	0.810766	0.798796	0.789924	0.8033	0.817064	0.796322	0.814254	0.793324	0.814795	0.81287	0.77897	0.747093	0.809728	0.833528	0.797976	0.764661
cg15110219	PADI4	0.81787	0.782955	0.809487	0.8191	0.829506	0.833437	0.844911	0.793973	0.839588	0.82551	0.779262	0.83304	0.813934	0.861509	0.843672	0.83301	0.795671	0.8238	0.830379	0.797726	0.848644	0.82309	0.800927	0.815461	0.829768	0.856369	0.843824	0.81328	0.806061	0.817973	0.839388	0.818919	0.81688	0.77064	0.805074	0.772999	0.850856	0.821154	0.811766	0.849712	0.824563	0.828016	0.819243	0.811494	0.82903	0.820941	0.841325	0.826284
cg19159961	PADI4	0.682544	0.691347	0.735717	0.729018	0.712563	0.677863	0.782022	0.646839	0.667324	0.774549	0.734268	0.727227	0.708178	0.724898	0.654455	0.810784	0.744358	0.688411	0.789745	0.716974	0.722183	0.743411	0.680925	0.748386	0.710114	0.662439	0.760585	0.756298	0.726046	0.759502	0.763596	0.742337	0.727858	0.615197	0.68112	0.69955	0.743778	0.760202	0.677124	0.829777	0.756786	0.7494	0.730208	0.818301	0.691424	0.737322	0.731421	0.61131
cg17785802	PADI4	0.105254	0.136308	0.123597	0.126746	0.131839	0.109232	0.13863	0.149805	0.137981	0.134591	0.155342	0.123153	0.122036	0.130774	0.160286	0.135847	0.133769	0.127311	0.130038	0.122774	0.115741	0.142734	0.168896	0.165168	0.146619	0.138808	0.160895	0.15323	0.117334	0.108256	0.133333	0.127094	0.138768	0.100781	0.105104	0.126264	0.137335	0.147469	0.0955817	0.141361	0.115581	0.123379	0.0956531	0.108595	0.102328	0.135233	0.160168	0.134092
cg16091981	PADI4	0.0912045	0.121264	0.107725	0.110681	0.131323	0.107795	0.127142	0.0982031	0.155623	0.123612	0.110566	0.105904	0.105088	0.131752	0.108188	0.0973778	0.118149	0.1347	0.0779901	0.136236	0.135095	0.139427	0.15827	0.115498	0.115167	0.148652	0.093907	0.124512	0.0717502	0.102667	0.106531	0.0793158	0.123699	0.0872098	0.0761682	0.087837	0.0767323	0.0788228	0.10655	0.120133	0.0885296	0.101866	0.117172	0.0617978	0.112163	0.0879174	0.122008	0.085986
cg03547640	PADI4	0.0471154	0.064072	0.0588313	0.0810463	0.0821764	0.0752982	0.0915599	0.0696539	0.0736204	0.0851034	0.0751403	0.0626624	0.065418	0.0490235	0.0786427	0.060567	0.0798642	0.0662856	0.0547571	0.0818137	0.0624405	0.0658368	0.0744248	0.101586	0.087489	0.0766712	0.0605921	0.0672998	0.0512137	0.050213	0.0676307	0.0967634	0.0638922	0.0506278	0.0518456	0.064255	0.066234	0.0581684	0.0559921	0.0745033	0.0704349	0.0670243	0.0611207	0.0644068	0.0865963	0.0726949	0.0759644	0.0632875
cg17747053	PADI4	0.629511	0.67424	0.676362	0.680262	0.717384	0.680491	0.685454	0.643907	0.680336	0.714871	0.689887	0.691764	0.684557	0.672869	0.68902	0.652629	0.710084	0.682364	0.658223	0.670652	0.705408	0.72927	0.602441	0.682286	0.690675	0.702752	0.690373	0.713711	0.654255	0.684021	0.681351	0.646901	0.686278	0.616642	0.647426	0.677899	0.694768	0.68509	0.681826	0.69051	0.690806	0.712309	0.674541	0.634691	0.71328	0.674554	0.727703	0.657576
cg19727817	PCDHB12	0.369828	0.331729	0.346428	0.318971	0.305826	0.363482	0.398867	0.417842	0.350472	0.344073	0.427095	0.289553	0.300268	0.332543	0.346918	0.287519	0.295208	0.380832	0.330331	0.300882	0.353343	0.32913	0.350926	0.450546	0.343012	0.334518	0.397415	0.427482	0.333354	0.251131	0.419843	0.324528	0.360555	0.303346	0.277938	0.360118	0.396229	0.409088	0.376955	0.400893	0.315781	0.420698	0.201802	0.362754	0.312274	0.410826	0.395338	0.375466
cg07899016	PCDHB12	0.540644	0.319342	0.299914	0.414555	0.356503	0.339553	0.352934	0.379304	0.364353	0.371307	0.391994	0.34297	0.339718	0.405443	0.423658	0.339708	0.520147	0.38466	0.313929	0.413259	0.407376	0.342977	0.314805	0.34458	0.353373	0.377729	0.35933	0.411832	0.331664	0.380022	0.38782	0.37785	0.323046	0.31069	0.345368	0.365773	0.38642	0.370616	0.349641	0.354531	0.300173	0.338313	0.440452	0.378315	0.310502	0.397614	0.357971	0.389898
cg17047981	PCDHB12	0.299385	0.0857624	0.0855457	0.0896191	0.0855341	0.106345	0.0833126	0.108964	0.084518	0.0959548	0.118368	0.0933588	0.0800581	0.0922849	0.164892	0.082736	0.11552	0.0639634	0.0929656	0.0940184	0.0839438	0.0730157	0.0881136	0.120414	0.101297	0.102742	0.107808	0.0956427	0.0885227	0.0996895	0.125649	0.0759781	0.0782897	0.0601961	0.103577	0.0933391	0.116016	0.100738	0.0693309	0.0769057	0.0753499	0.0637772	0.100684	0.0859054	0.071227	0.0979761	0.072587	0.074959
cg17007628	PCDHB12	0.444316	0.460405	0.383498	0.501308	0.482897	0.564878	0.56822	0.552751	0.455839	0.539508	0.579662	0.437483	0.490187	0.511946	0.762781	0.486677	0.567729	0.493048	0.408802	0.524605	0.428048	0.383996	0.492889	0.508907	0.5245	0.471446	0.564651	0.544987	0.584847	0.370024	0.671389	0.500405	0.441653	0.427107	0.429892	0.461717	0.525373	0.51839	0.586232	0.406797	0.575806	0.544958	0.360901	0.607621	0.421907	0.633372	0.534449	0.493117
cg15548198	PCDHB12	0.56911	0.313778	0.232399	0.412497	0.386102	0.300654	0.473387	0.38818	0.292276	0.268391	0.523945	0.312354	0.368456	0.434694	0.40637	0.213781	0.201734	0.466238	0.313537	0.485767	0.292054	0.342345	0.287042	0.354919	0.362912	0.39049	0.366099	0.522798	0.391128	0.245103	0.550419	0.308831	0.345258	0.353985	0.272109	0.270023	0.359719	0.333898	0.424598	0.303987	0.516426	0.424026	0.192293	0.363433	0.298112	0.40566	0.38181	0.373713
cg03349953	PCDHB5	0.279384	0.224777	0.177329	0.246736	0.20243	0.190631	0.237156	0.255879	0.204634	0.177847	0.283489	0.206097	0.124858	0.194195	0.325078	0.172538	0.151961	0.219947	0.177868	0.210176	0.197551	0.230271	0.232164	0.236615	0.267668	0.245189	0.20096	0.283993	0.249053	0.186955	0.23961	0.252626	0.1961	0.150282	0.175298	0.26101	0.161785	0.270673	0.160752	0.191882	0.390563	0.138765	0.266047	0.227123	0.244091	0.318627	0.213735	0.185084
cg24958687	PCDHB5	0.176333	0.230195	0.199741	0.292891	0.277428	0.177467	0.327913	0.279509	0.250826	0.266196	0.276231	0.27869	0.299132	0.255495	0.390364	0.275346	0.287005	0.20718	0.159582	0.294983	0.257203	0.238655	0.262792	0.20076	0.329327	0.326152	0.394236	0.235573	0.246471	0.374541	0.439112	0.244293	0.229456	0.224507	0.17943	0.215664	0.351086	0.199755	0.35382	0.338701	0.23715	0.33845	0.211665	0.30416	0.326165	0.319346	0.228128	0.278558
cg09782097	PCDHB5	0.150551	0.360777	0.298251	0.263504	0.284488	0.307965	0.342376	0.37898	0.336854	0.335168	0.295962	0.258799	0.311687	0.299963	0.398909	0.269719	0.330413	0.403711	0.333589	0.326286	0.371347	0.309584	0.347495	0.444567	0.311034	0.282818	0.365156	0.369952	0.25822	0.214615	0.241884	0.400338	0.273407	0.275123	0.252359	0.203803	0.383351	0.398201	0.363939	0.296971	0.153728	0.254894	0.162219	0.252375	0.319907	0.244136	0.352453	0.324245
cg15120855	PCDHB5	0.756201	0.30025	0.27528	0.32304	0.324897	0.292794	0.305309	0.347729	0.338852	0.306117	0.307807	0.227143	0.206663	0.332374	0.384688	0.388446	0.311441	0.44239	0.201404	0.293317	0.232071	0.347414	0.294468	0.257273	0.2549	0.310086	0.426761	0.332149	0.274628	0.194341	0.390754	0.336417	0.360052	0.184853	0.289687	0.302283	0.405256	0.249111	0.274488	0.351506	0.341802	0.347102	0.149579	0.372194	0.342362	0.340717	0.294926	0.241861
cg18021368	PCDHB5	0.125083	0.152209	0.136577	0.185282	0.142964	0.150687	0.165749	0.182631	0.128732	0.203017	0.196983	0.152346	0.144194	0.130612	0.216893	0.115485	0.171034	0.110642	0.147173	0.154665	0.155897	0.140647	0.137578	0.150338	0.164894	0.147891	0.173383	0.170837	0.120586	0.150817	0.148914	0.221442	0.1335	0.130048	0.151494	0.129105	0.162302	0.161892	0.125304	0.136853	0.127237	0.161149	0.178595	0.208503	0.162388	0.188004	0.120804	0.119333
cg05579030	PCDHB5	0.22662	0.351353	0.280975	0.432542	0.30533	0.333242	0.305421	0.303135	0.375647	0.328923	0.346983	0.315066	0.257475	0.285331	0.452404	0.265105	0.346164	0.306652	0.197789	0.349993	0.358916	0.310873	0.334792	0.440651	0.408941	0.333547	0.367536	0.352986	0.265881	0.283554	0.258011	0.354963	0.314492	0.208288	0.28057	0.349941	0.36268	0.376879	0.352081	0.373625	0.383804	0.357089	0.400628	0.229743	0.364705	0.334777	0.303778	0.350245
cg11347033	PCDHB5	0.51801	0.448884	0.402256	0.435744	0.543701	0.534942	0.533472	0.535534	0.481249	0.522748	0.547695	0.43218	0.545255	0.492541	0.581727	0.487904	0.577397	0.470809	0.457082	0.524697	0.488197	0.433067	0.506502	0.521177	0.525255	0.453574	0.612603	0.475802	0.570656	0.512174	0.52292	0.546237	0.467379	0.38697	0.402533	0.473108	0.485847	0.510068	0.427064	0.492399	0.387559	0.45514	0.269093	0.537868	0.449322	0.47588	0.465583	0.466992
cg13601275	PCDHB5	0.79302	0.721423	0.683139	0.821258	0.761853	0.842896	0.78141	0.769067	0.751912	0.776881	0.751207	0.683623	0.847094	0.799854	0.82424	0.832857	0.787665	0.798455	0.710278	0.833603	0.758887	0.701569	0.692617	0.752456	0.722365	0.761361	0.863527	0.713159	0.76379	0.757221	0.851042	0.751702	0.744867	0.737142	0.736441	0.759926	0.767321	0.741463	0.803576	0.78089	0.771414	0.839601	0.85277	0.787332	0.771296	0.652673	0.795745	0.753194
cg15613340	PCDHB5	0.899541	0.799223	0.752181	0.847301	0.769633	0.817792	0.784262	0.858892	0.81767	0.72548	0.822407	0.700691	0.765204	0.799673	0.88305	0.797404	0.767824	0.836604	0.727335	0.798813	0.835404	0.761112	0.769542	0.794557	0.790201	0.810125	0.820652	0.775265	0.794751	0.84807	0.860326	0.80138	0.803628	0.822075	0.738559	0.776451	0.783973	0.810834	0.82069	0.825995	0.813165	0.866202	0.901779	0.790387	0.807264	0.766048	0.822629	0.77994
cg24583624	PCDHB5	0.112641	0.156434	0.129416	0.177957	0.138265	0.205138	0.180078	0.145569	0.163086	0.145036	0.169299	0.164482	0.131376	0.239046	0.236702	0.136434	0.206346	0.160398	0.106295	0.232787	0.175498	0.134441	0.192767	0.235349	0.153784	0.164847	0.161726	0.253594	0.142542	0.134504	0.210055	0.176982	0.154469	0.158145	0.138204	0.1344	0.224918	0.176495	0.212628	0.167375	0.171838	0.143643	0.385273	0.149086	0.216509	0.164	0.235925	0.143452
cg19568544	PCDHB5	0.268217	0.252583	0.237166	0.316985	0.245497	0.254923	0.226563	0.247686	0.21564	0.213106	0.294002	0.220238	0.185528	0.271833	0.331898	0.232221	0.246873	0.23547	0.161903	0.3143	0.28895	0.242655	0.220194	0.246311	0.240075	0.270294	0.232191	0.276975	0.21061	0.211803	0.242563	0.25191	0.208173	0.210334	0.196525	0.28455	0.269246	0.264843	0.265957	0.221255	0.234339	0.205615	0.309547	0.239921	0.262061	0.237297	0.290616	0.21104
cg21548029	PCDHB5	0.860569	0.65178	0.622259	0.531572	0.690351	0.552853	0.709742	0.693007	0.579524	0.610628	0.668335	0.640617	0.633033	0.698079	0.716178	0.630011	0.542434	0.637447	0.524737	0.615144	0.626205	0.534998	0.586557	0.698449	0.642857	0.691743	0.811237	0.611079	0.637465	0.69673	0.700533	0.713029	0.608918	0.503201	0.548815	0.593747	0.700644	0.597116	0.495995	0.681236	0.672482	0.720087	0.343011	0.690348	0.656761	0.633076	0.671291	0.659286
cg25205438	PCDHB5	0.615911	0.496825	0.578734	0.555501	0.565839	0.549531	0.611143	0.532032	0.57257	0.532951	0.56671	0.432213	0.46698	0.526015	0.658598	0.555449	0.659747	0.482414	0.455189	0.498567	0.603958	0.467474	0.502825	0.641858	0.562818	0.503829	0.698892	0.553521	0.606529	0.52228	0.763292	0.60693	0.557755	0.507507	0.443873	0.510767	0.613858	0.501494	0.505673	0.597262	0.400329	0.559391	0.433092	0.543583	0.45847	0.55689	0.555828	0.475984
cg24490600	PLOD1	0.85483	0.832592	0.870013	0.877348	0.845368	0.876666	0.884733	0.870021	0.862641	0.871691	0.885135	0.848545	0.870155	0.858841	0.912547	0.863533	0.861625	0.87856	0.883073	0.88002	0.858424	0.863156	0.868851	0.882474	0.876014	0.875564	0.898278	0.881949	0.871798	0.878469	0.885483	0.878556	0.873141	0.829066	0.86978	0.83372	0.886063	0.886129	0.857925	0.90769	0.88458	0.864799	0.876153	0.85254	0.88119	0.874626	0.874209	0.856965
cg10803903	PLOD1	0.873344	0.932263	0.882423	0.892931	0.902865	0.892012	0.875731	0.857609	0.857644	0.867106	0.916538	0.859512	0.90475	0.918805	0.850598	0.887383	0.894937	0.893466	0.883513	0.880886	0.859735	0.892434	0.870067	0.886464	0.892102	0.900904	0.912444	0.897015	0.896892	0.87313	0.893801	0.874492	0.881895	0.836701	0.874272	0.871338	0.904621	0.880913	0.918648	0.84964	0.888598	0.836632	0.837872	0.873954	0.886161	0.862398	0.875065	0.899811
cg23231974	PLOD1	0.0372031	0.044382	0.0247426	0.0420019	0.0343634	0.0298304	0.0356584	0.0432414	0.0403172	0.045476	0.0413913	0.0524219	0.0332404	0.0355771	0.0508967	0.0325441	0.0450319	0.0509587	0.0352539	0.0335925	0.0489417	0.0467551	0.0473337	0.0415026	0.0408834	0.0354726	0.0396626	0.0431552	0.0311664	0.0351802	0.0300196	0.0404725	0.0362037	0.0476012	0.0358765	0.0417734	0.0370258	0.0382166	0.046697	0.0295282	0.0410473	0.0321642	0.0432191	0.0438015	0.0271696	0.0361822	0.0366172	0.04358
cg07810114	PLOD1	0.909143	0.916445	0.921634	0.958837	0.917217	0.918461	0.935179	0.88226	0.908208	0.923345	0.904349	0.900087	0.910888	0.932957	0.899449	0.901952	0.906695	0.914261	0.881549	0.922542	0.894314	0.878552	0.871033	0.90066	0.908099	0.930823	0.90782	0.912347	0.923437	0.909321	0.923045	0.922123	0.926345	0.917461	0.918056	0.912985	0.91069	0.92491	0.905802	0.904422	0.897188	0.906863	0.8867	0.899094	0.927008	0.903433	0.916623	0.874929
cg05132283	PLOD1	0.0459339	0.0685151	0.0569186	0.0476627	0.0625297	0.0476352	0.0502216	0.0574984	0.0562969	0.08824	0.0674474	0.04749	0.0430223	0.0736704	0.061242	0.0610419	0.0465528	0.0556041	0.0501917	0.0653675	0.0521735	0.0612361	0.0495827	0.0792259	0.0379909	0.058026	0.055561	0.0585009	0.0460018	0.0497741	0.0681426	0.0768987	0.0581899	0.0444893	0.0406106	0.0567896	0.038434	0.0564546	0.0344423	0.0498235	0.051872	0.0561823	0.0477398	0.0418767	0.0618639	0.0519383	0.0640623	0.0464257
cg15603548	PLOD1	0.73263	0.759791	0.726197	0.791707	0.787362	0.811982	0.800495	0.719453	0.765802	0.777733	0.754837	0.770488	0.754651	0.840929	0.782489	0.770811	0.772984	0.79429	0.798271	0.78656	0.749044	0.760562	0.77215	0.776021	0.797123	0.825115	0.785396	0.76453	0.701912	0.824996	0.782114	0.758887	0.751364	0.793651	0.738099	0.706637	0.795473	0.779738	0.792298	0.781156	0.770492	0.803034	0.73614	0.787234	0.769219	0.827306	0.791407	0.771991
cg02101693	PLOD1	0.0663732	0.0699512	0.0683164	0.072892	0.0868489	0.068777	0.0729477	0.0657946	0.0802184	0.0721518	0.0804319	0.0777728	0.0677248	0.0703405	0.102388	0.075786	0.0864797	0.0694438	0.0729792	0.0737006	0.0796432	0.0867324	0.0594759	0.0875979	0.0639022	0.0788832	0.0597308	0.0795101	0.0698951	0.0643527	0.0811378	0.0816781	0.0674822	0.0611258	0.0626226	0.072781	0.0692282	0.0651367	0.0535449	0.063184	0.074615	0.0721493	0.068649	0.0760335	0.0841139	0.100623	0.0717583	0.0618806
cg26145832	PLOD1	0.0369384	0.0592661	0.0499545	0.0410523	0.0476624	0.0618029	0.0489595	0.0467547	0.0499942	0.0415223	0.0588691	0.0544846	0.0520814	0.0403048	0.0546119	0.0492689	0.0778008	0.0505061	0.0441902	0.0655249	0.0563583	0.0588075	0.0525568	0.077008	0.038856	0.0462811	0.0473752	0.0550483	0.0365548	0.0404699	0.0400184	0.0413049	0.0345862	0.040031	0.0373368	0.0393666	0.0383887	0.0506749	0.0344931	0.0319118	0.0418302	0.0429837	0.0338456	0.0321262	0.0462015	0.0436755	0.0382433	0.0400501
cg23286660	PLOD1	0.0557091	0.0598326	0.057688	0.0645084	0.0767691	0.0506957	0.0608589	0.0691888	0.0662204	0.0711661	0.0628805	0.0648379	0.0640465	0.0633933	0.0928197	0.0739116	0.116089	0.0591348	0.0524597	0.0902323	0.0662753	0.0770419	0.0603037	0.0777882	0.0674043	0.0593929	0.0636899	0.0665551	0.0618085	0.059902	0.0655025	0.0681208	0.0719951	0.0506397	0.0573821	0.065654	0.0695018	0.0473393	0.0647012	0.0628596	0.059367	0.0615411	0.0714916	0.0590629	0.061284	0.0625261	0.0745076	0.0664589
cg03529003	PLOD1	0.0941434	0.180385	0.133954	0.163858	0.162763	0.122717	0.115046	0.161862	0.133857	0.133865	0.222401	0.109311	0.129762	0.153453	0.130356	0.109039	0.128004	0.158581	0.0939383	0.178523	0.156905	0.173992	0.154595	0.144175	0.145125	0.123788	0.122427	0.144832	0.0820424	0.135534	0.131602	0.109346	0.13013	0.111679	0.109477	0.126466	0.127544	0.14216	0.121894	0.133937	0.0964774	0.122855	0.131337	0.0866285	0.158251	0.12375	0.143732	0.100095
cg11469137	PLOD1	0.0668564	0.0642486	0.058161	0.0595287	0.0916941	0.049512	0.0741893	0.0681269	0.0717286	0.0678309	0.0767376	0.0446284	0.0583768	0.0454146	0.071777	0.0550035	0.046932	0.0596103	0.0473944	0.0425785	0.0678566	0.0814434	0.0561232	0.070118	0.0594758	0.0457856	0.0552829	0.0523357	0.043447	0.0499517	0.0553131	0.0674369	0.0650779	0.0544922	0.0393756	0.0511551	0.0521341	0.0566357	0.0538153	0.0477862	0.0471982	0.0517854	0.0444957	0.0398992	0.050756	0.0428761	0.0457624	0.0406747
cg05155371	PLOD1	0.0462541	0.0419225	0.030964	0.0451003	0.0426678	0.0432074	0.0279044	0.0300331	0.0484958	0.0411141	0.0484852	0.0502286	0.0468027	0.0264049	0.0236141	0.0461548	0.0492761	0.0341379	0.0437579	0.0399955	0.0373543	0.0325362	0.0398848	0.0489165	0.0437175	0.0418663	0.0479092	0.0614553	0.0359239	0.0448896	0.0376824	0.0373048	0.0503351	0.0430288	0.0378339	0.0559717	0.0421808	0.0398804	0.0414303	0.025052	0.0472293	0.0474931	0.0489168	0.0594869	0.0402161	0.0505147	0.0429	0.0459404
cg15472170	PLOD1	0.90509	0.905393	0.93338	0.91947	0.925309	0.949067	0.921904	0.908655	0.926815	0.92656	0.832754	0.926109	0.921904	0.932748	0.909005	0.944776	0.951742	0.89772	0.92714	0.835752	0.933437	0.936743	0.892783	0.931094	0.922896	0.924822	0.926694	0.909692	0.930032	0.931754	0.943287	0.916354	0.912827	0.883044	0.901404	0.840078	0.921783	0.86062	0.939315	0.934802	0.915053	0.94055	0.894115	0.931618	0.941216	0.932854	0.948807	0.908129
cg21147709	PLOD1	0.64753	0.741814	0.738127	0.697055	0.742852	0.724066	0.770294	0.708812	0.749306	0.732054	0.756165	0.753174	0.703905	0.765884	0.77402	0.75066	0.768033	0.766423	0.743467	0.731964	0.740896	0.761118	0.717333	0.733333	0.746003	0.737111	0.787801	0.720994	0.723917	0.757827	0.7394	0.746267	0.748571	0.694244	0.721251	0.752526	0.740794	0.755949	0.752506	0.753363	0.758578	0.747598	0.716668	0.707695	0.768268	0.800492	0.777773	0.71377
cg11965966	PLOD1	0.923839	0.899625	0.902573	0.870521	0.920338	0.829099	0.877798	0.887114	0.869451	0.886825	0.874454	0.84821	0.947927	0.87978	0.891456	0.917518	0.943269	0.903649	0.863919	0.8497	0.844031	0.841881	0.873087	0.903444	0.880244	0.909018	0.852234	0.859013	0.895786	0.896803	0.910332	0.883277	0.874378	0.82962	0.856062	0.872631	0.843018	0.86843	0.925763	0.904138	0.890242	0.856538	0.866889	0.845778	0.90387	0.890953	0.881218	0.832122
cg17243540	PLOD1	0.987318	0.981414	0.980079	0.985688	0.986329	0.983775	0.989435	0.987028	0.983712	0.984392	0.976051	0.985911	0.987093	0.980555	0.981513	0.984361	0.986444	0.984825	0.985741	0.979925	0.982361	0.983033	0.975591	0.975152	0.980607	0.985448	0.981939	0.980911	0.985102	0.986846	0.983664	0.983273	0.993437	0.988258	0.977861	0.987694	0.982381	0.983432	0.983132	0.985383	0.983025	0.979663	0.976498	0.982989	0.982634	0.983087	0.982002	0.994117
cg08864318	PLOD1	0.873672	0.879731	0.891874	0.922676	0.93754	0.884721	0.905022	0.883176	0.919734	0.902802	0.907401	0.886268	0.922719	0.895658	0.915132	0.905245	0.927102	0.899668	0.931724	0.91195	0.903415	0.87714	0.87025	0.889501	0.90716	0.915964	0.90683	0.905785	0.910722	0.884859	0.880177	0.901855	0.87055	0.884357	0.904214	0.90067	0.900041	0.898815	0.894584	0.931165	0.901086	0.910788	0.895658	0.92375	0.883513	0.898766	0.909317	0.862583
cg19022839	PLOD1	0.82403	0.841963	0.865132	0.815943	0.833794	0.865821	0.906365	0.842746	0.849172	0.863199	0.841614	0.79596	0.811514	0.891006	0.85278	0.840073	0.853671	0.867176	0.868477	0.853216	0.805062	0.833002	0.883109	0.852724	0.83771	0.860959	0.898465	0.790818	0.83557	0.831171	0.846288	0.888024	0.852655	0.83005	0.871653	0.7924	0.836326	0.831017	0.800305	0.865756	0.832729	0.8731	0.839944	0.914511	0.845828	0.894871	0.890433	0.855161
cg17480145	PLOD1	0.0436057	0.0542126	0.0649583	0.0646687	0.0688543	0.0481788	0.0573856	0.0507329	0.0581324	0.0489547	0.0629519	0.0574841	0.0468868	0.059669	0.0571357	0.0489021	0.0523046	0.0592855	0.0536175	0.0545431	0.0556169	0.0569854	0.0854519	0.0749795	0.0392995	0.0644511	0.0700466	0.0587254	0.0521055	0.04715	0.0652603	0.0641651	0.0588766	0.053174	0.0473373	0.0634056	0.0563024	0.064868	0.0426618	0.0495478	0.0510419	0.0617616	0.0567637	0.0545731	0.0709913	0.0505536	0.0576965	0.0515185
cg03661844	PRKAR2B	0.864719	0.864277	0.901823	0.885684	0.866166	0.880943	0.885877	0.874918	0.871305	0.904079	0.88584	0.890816	0.874131	0.900678	0.851186	0.890076	0.902828	0.90127	0.86895	0.87896	0.879012	0.862343	0.883535	0.902198	0.936234	0.903572	0.885964	0.884508	0.88485	0.902996	0.914854	0.858314	0.904085	0.851468	0.878033	0.878144	0.88825	0.895269	0.908174	0.914117	0.878893	0.887134	0.894654	0.919632	0.915607	0.878064	0.883354	0.885097
cg17126250	PRKAR2B	0.666631	0.684552	0.688028	0.686757	0.716922	0.769565	0.72832	0.711317	0.72929	0.790464	0.681555	0.779921	0.719952	0.768701	0.758399	0.752237	0.796828	0.677853	0.753053	0.679381	0.70059	0.759149	0.694444	0.73447	0.767428	0.782054	0.780963	0.748563	0.748677	0.727036	0.756913	0.768604	0.699489	0.650494	0.729268	0.670487	0.768861	0.731988	0.795557	0.785589	0.752035	0.754242	0.735263	0.76782	0.783014	0.739747	0.776297	0.743279
cg15154519	PRKAR2B	0.839821	0.84082	0.864672	0.895244	0.871207	0.86575	0.86555	0.829427	0.8755	0.852224	0.890615	0.879738	0.859411	0.843862	0.887631	0.853584	0.881456	0.926128	0.867908	0.835621	0.837542	0.849356	0.872947	0.890131	0.84938	0.838498	0.878489	0.853841	0.86857	0.838977	0.885294	0.886024	0.876456	0.861363	0.878175	0.84298	0.863938	0.859586	0.863674	0.876535	0.869503	0.875954	0.851745	0.878393	0.91645	0.875733	0.870777	0.897085
cg21250978	PRKAR2B	0.702169	0.778869	0.758769	0.788026	0.763714	0.71437	0.794836	0.741049	0.763763	0.764698	0.776076	0.745408	0.731413	0.810888	0.767492	0.781877	0.769439	0.74472	0.763616	0.760449	0.816072	0.771291	0.752874	0.764956	0.759412	0.74402	0.766153	0.757501	0.751792	0.768217	0.752621	0.745049	0.778329	0.699047	0.763479	0.752165	0.768056	0.793243	0.715635	0.780702	0.726073	0.713493	0.733832	0.725536	0.773786	0.709584	0.792952	0.725402
cg22187032	PRKAR2B	0.820497	0.838802	0.848577	0.864862	0.864079	0.856434	0.85285	0.847242	0.84341	0.867606	0.869133	0.879112	0.805802	0.861773	0.85683	0.852623	0.860732	0.827086	0.847459	0.831324	0.857764	0.850405	0.799388	0.848886	0.852712	0.850509	0.860604	0.847593	0.87033	0.837252	0.881619	0.872037	0.859267	0.828991	0.851787	0.837905	0.857143	0.867072	0.854187	0.874303	0.883308	0.85804	0.830555	0.842087	0.868715	0.879373	0.846997	0.831412
cg02392881	PRKAR2B	0.799047	0.757627	0.767887	0.794532	0.831329	0.814387	0.848305	0.812273	0.814589	0.822408	0.828431	0.837866	0.833699	0.804209	0.834567	0.818431	0.884137	0.854554	0.833095	0.841971	0.845369	0.817574	0.833538	0.79901	0.811888	0.817693	0.876863	0.789807	0.838663	0.855455	0.825725	0.829563	0.827559	0.74304	0.848093	0.833304	0.808761	0.807638	0.839003	0.826677	0.790206	0.809774	0.798887	0.81618	0.841072	0.809158	0.818059	0.814727
cg10691109	PRKAR2B	0.485713	0.580153	0.608061	0.538919	0.585154	0.615694	0.578173	0.538723	0.581931	0.648623	0.533225	0.631226	0.572431	0.602663	0.608976	0.63412	0.600773	0.574764	0.583318	0.548263	0.619298	0.577091	0.543971	0.59043	0.593038	0.65068	0.620776	0.618844	0.589844	0.579439	0.618382	0.596204	0.586926	0.497502	0.553264	0.49451	0.649996	0.619133	0.577659	0.665047	0.586518	0.565423	0.504621	0.574505	0.627032	0.573012	0.624067	0.597158
cg18522413	PRKAR2B	0.0287775	0.0200759	0.0158926	0.0249657	0.0322089	0.0167201	0.0193431	0.0232721	0.019488	0.0173514	0.0217971	0.0216838	0.0194622	0.0267742	0.03487	0.021659	0.017411	0.0267098	0.0293274	0.0165225	0.0252252	0.0167912	0.0165854	0.0177331	0.0266499	0.0287438	0.0198121	0.0293899	0.0218856	0.0191999	0.0274917	0.0221782	0.0357386	0.02053	0.0301159	0.0183938	0.0255229	0.0142789	0.0176837	0.0219672	0.013914	0.0167173	0.0218628	0.0228479	0.0200966	0.0238613	0.0193174	0.0248023
cg15104702	PRKAR2B	0.0225017	0.0242804	0.0214201	0.017257	0.0249943	0.0140094	0.0167187	0.0178001	0.0228128	0.0318004	0.0199641	0.0210313	0.0193118	0.0208981	0.01907	0.0218292	0.016998	0.0165911	0.0193958	0.0162169	0.0205755	0.0237588	0.0283368	0.0221749	0.0238502	0.0234399	0.0219571	0.0222605	0.0203252	0.0239305	0.0148635	0.0175888	0.0219188	0.0209056	0.0200571	0.0234578	0.0211252	0.0296927	0.0222287	0.0186254	0.0170127	0.0197267	0.0359725	0.0269671	0.0193539	0.024619	0.0268973	0.0276253
cg00641009	PRKAR2B	0.124691	0.0899482	0.099631	0.124738	0.094999	0.08532	0.0681154	0.0954879	0.0987188	0.116924	0.119283	0.125691	0.125831	0.139138	0.124653	0.11051	0.0971259	0.0972144	0.105038	0.0994152	0.104807	0.124604	0.110987	0.099963	0.132101	0.103734	0.124384	0.124849	0.106273	0.107751	0.0935528	0.127111	0.131551	0.111174	0.117184	0.0786629	0.108192	0.132707	0.0922025	0.0960265	0.0965564	0.10599	0.102131	0.0869045	0.117926	0.109378	0.117725	0.131653
cg26104690	PRKAR2B	0.801134	0.80163	0.842793	0.842735	0.84334	0.842403	0.880836	0.84293	0.827869	0.882205	0.817493	0.876289	0.838323	0.82227	0.855185	0.86478	0.839744	0.792483	0.829951	0.848136	0.85772	0.826991	0.797709	0.845884	0.812221	0.851233	0.828427	0.82699	0.844842	0.822449	0.865872	0.823088	0.851807	0.813199	0.855937	0.824471	0.887038	0.831887	0.864417	0.843141	0.863696	0.857888	0.802809	0.82901	0.826762	0.822343	0.858458	0.858801
cg21196365	PRKAR2B	0.785555	0.801493	0.804942	0.811089	0.733463	0.803087	0.790848	0.822726	0.734073	0.774547	0.803336	0.791451	0.801505	0.842922	0.711626	0.815617	0.791697	0.806151	0.848888	0.749754	0.795325	0.798252	0.825853	0.844024	0.78465	0.823111	0.802348	0.77063	0.821809	0.799611	0.825887	0.85493	0.824007	0.8418	0.758076	0.825387	0.850293	0.850743	0.69931	0.818105	0.898389	0.807994	0.811772	0.772851	0.890493	0.761646	0.815818	0.804374
cg17238015	PRKAR2B	0.809737	0.849416	0.823269	0.862063	0.853886	0.8527	0.843289	0.832566	0.805569	0.8219	0.839458	0.828091	0.849111	0.848139	0.86535	0.8527	0.860262	0.890372	0.852984	0.851875	0.858985	0.825141	0.884213	0.857649	0.83224	0.831009	0.829796	0.819481	0.833973	0.832502	0.874564	0.848801	0.872227	0.877798	0.838375	0.813115	0.872332	0.819613	0.837989	0.845059	0.873785	0.843148	0.818164	0.870485	0.887977	0.853709	0.844015	0.820303
cg20468253	PRKAR2B	0.0534388	0.0719418	0.0718025	0.0998133	0.0964023	0.061629	0.0825293	0.0447801	0.0609137	0.0769389	0.109805	0.0817783	0.0798442	0.0695051	0.0840963	0.0788591	0.0704123	0.050237	0.0625606	0.0979377	0.0711748	0.0829968	0.0636516	0.0790539	0.0743986	0.0739626	0.0829328	0.0683827	0.0467148	0.0583444	0.0579775	0.0775777	0.0637042	0.0643387	0.0468981	0.0660435	0.0693082	0.069589	0.0984882	0.0598673	0.0609132	0.0680749	0.0663272	0.0529075	0.0561303	0.0806776	0.0766754	0.061365
cg22214581	PRKAR2B	0.884801	0.913764	0.910255	0.91105	0.668591	0.873085	0.915126	0.904175	0.895318	0.894145	0.903584	0.819006	0.896914	0.919061	0.925135	0.922335	0.868798	0.894934	0.911423	0.870919	0.888364	0.906188	0.940772	0.910723	0.888456	0.603849	0.892644	0.889497	0.940552	0.935645	0.90427	0.90495	0.872843	0.904389	0.918486	0.924509	0.859737	0.932937	0.864202	0.834473	0.924824	0.856415	0.890838	0.857227	0.894974	0.872765	0.892924	0.933092
cg13705707	PRKAR2B	0.0627099	0.0707568	0.0699868	0.0682559	0.0805783	0.0604101	0.0735306	0.0524096	0.0555877	0.0682553	0.0658763	0.070503	0.0572894	0.0625886	0.0654861	0.0561747	0.0637849	0.0580833	0.0588116	0.068054	0.0694344	0.0722092	0.065806	0.0849732	0.0599833	0.0522392	0.0498474	0.0630434	0.0530805	0.0521053	0.051276	0.057446	0.0607853	0.048456	0.050508	0.0566236	0.0485278	0.064629	0.0537763	0.0453021	0.0512892	0.0595105	0.0614152	0.0594127	0.0557088	0.0569323	0.0604633	0.0540328
cg00888463	PRKAR2B	0.0688947	0.0723003	0.0809473	0.120391	0.141429	0.0731418	0.0757308	0.0917993	0.0859821	0.08	0.117412	0.0924692	0.0719749	0.0598451	0.0930685	0.0764521	0.094382	0.0781492	0.0672917	0.0906413	0.0907402	0.0995358	0.1099	0.0843933	0.094707	0.0786556	0.0816365	0.0921824	0.0688073	0.0839252	0.0676273	0.0766107	0.0835443	0.0631518	0.0679487	0.119126	0.0665185	0.10393	0.0855427	0.0586493	0.0826782	0.0692029	0.0748608	0.0629867	0.0918414	0.0822065	0.0867312	0.082877
cg16938614	PRKAR2B	0.0297731	0.0283207	0.0257533	0.0305375	0.0203878	0.0309278	0.0253032	0.0249466	0.0415487	0.0294207	0.0348553	0.0295175	0.0236111	0.029941	0.0274483	0.0197886	0.0254354	0.0200692	0.0293649	0.0280284	0.0266066	0.0357595	0.0286301	0.0345052	0.0309449	0.0284184	0.0267596	0.0298497	0.0278146	0.0265207	0.0247744	0.0249166	0.0376434	0.0345897	0.0274772	0.020305	0.0303548	0.0308599	0.0277986	0.0283965	0.0331884	0.0269134	0.035002	0.0306262	0.0235857	0.0214081	0.0340044	0.0316782
cg00722445	PRKAR2B	0.031651	0.0484047	0.0305383	0.0377068	0.0412817	0.0306912	0.0293432	0.0397064	0.0302619	0.0548362	0.0454665	0.0327001	0.0331868	0.0453645	0.0419185	0.0454359	0.0286745	0.0369376	0.0449125	0.0376249	0.0342013	0.0432162	0.0392875	0.0351982	0.0418102	0.0301191	0.041297	0.0376255	0.0387778	0.0380807	0.0316872	0.0481974	0.0395728	0.0448625	0.0477593	0.0572853	0.0507557	0.0516553	0.0385556	0.0260203	0.0556276	0.039723	0.0541872	0.046768	0.0504264	0.0604007	0.0518539	0.0505231
cg04388278	PRKAR2B	0.772971	0.781631	0.758088	0.788543	0.831172	0.836501	0.81205	0.820265	0.818003	0.783221	0.812279	0.766606	0.799066	0.84147	0.785487	0.823556	0.832107	0.741613	0.799612	0.778546	0.812439	0.840612	0.778125	0.819384	0.829335	0.840172	0.790022	0.814749	0.825424	0.841775	0.835294	0.809728	0.857439	0.788047	0.801779	0.772763	0.855142	0.812896	0.844973	0.866865	0.827862	0.810014	0.799966	0.826347	0.829402	0.806116	0.845111	0.855799
cg06898289	PRKAR2B	0.0659768	0.0646165	0.060122	0.0763584	0.0688455	0.0629781	0.0707571	0.0622169	0.0652739	0.0662774	0.0719083	0.0662102	0.0581837	0.0771771	0.064874	0.0548267	0.0660458	0.069982	0.0704409	0.0711	0.0740635	0.0678809	0.0694236	0.0722541	0.0821683	0.0567818	0.0566038	0.0820384	0.0576095	0.0566265	0.0564851	0.0744161	0.0803217	0.060002	0.0508405	0.06009	0.0581302	0.0682859	0.061716	0.0608629	0.0613174	0.06081	0.0578786	0.0595619	0.0580843	0.057342	0.0701356	0.0634258
cg06720949	PVRL2	0.896168	0.902593	0.897164	0.901965	0.884736	0.933894	0.893945	0.913782	0.888167	0.924239	0.89553	0.904158	0.896018	0.918422	0.906454	0.913819	0.893265	0.868756	0.92436	0.860902	0.89943	0.915329	0.884674	0.924607	0.901096	0.926056	0.926433	0.920005	0.921456	0.923411	0.905618	0.916099	0.904155	0.898598	0.932107	0.88684	0.938167	0.897201	0.918613	0.910614	0.895235	0.912591	0.885092	0.92826	0.896055	0.895472	0.908761	0.88659
cg02879267	PVRL2	0.0935154	0.104932	0.123748	0.111797	0.136048	0.120734	0.104451	0.0692571	0.0964456	0.109095	0.115558	0.088164	0.0934866	0.10917	0.118238	0.0869751	0.0934237	0.0867919	0.0873733	0.087108	0.0964406	0.125081	0.0933262	0.0984083	0.108847	0.106287	0.111942	0.0908783	0.0789299	0.0750252	0.077551	0.0722607	0.0767674	0.0684405	0.0735072	0.0930571	0.0875072	0.0892138	0.0808399	0.0834937	0.0871666	0.0864567	0.107003	0.0998692	0.208091	0.138218	0.0821815	0.0933154
cg18075720	PVRL2	0.364138	0.359461	0.356107	0.376567	0.403395	0.345369	0.345818	0.369322	0.393015	0.344318	0.290193	0.358639	0.273211	0.317894	0.310063	0.349468	0.386457	0.334864	0.294745	0.401509	0.317464	0.401698	0.286935	0.32798	0.390655	0.35393	0.3701	0.324051	0.401953	0.473259	0.353812	0.377617	0.321768	0.351418	0.422053	0.396727	0.372087	0.366176	0.418072	0.33327	0.360357	0.404033	0.377792	0.389266	0.306553	0.323915	0.396463	0.388844
cg08054038	PVRL2	0.182558	0.203694	0.186123	0.173271	0.243014	0.21856	0.187331	0.209849	0.199201	0.206665	0.192867	0.227844	0.215333	0.202736	0.196853	0.159361	0.197262	0.211358	0.174466	0.195079	0.205626	0.233663	0.207262	0.207351	0.227717	0.200522	0.228006	0.19534	0.147152	0.185406	0.190051	0.176506	0.133972	0.163877	0.190227	0.199655	0.178903	0.210414	0.219877	0.177715	0.135577	0.18754	0.195022	0.216557	0.184592	0.196013	0.191592	0.210354
cg02018544	PVRL2	0.8424	0.837657	0.848418	0.86562	0.877357	0.855594	0.858143	0.862107	0.854889	0.851823	0.893295	0.872246	0.840837	0.873721	0.904028	0.873049	0.863024	0.870371	0.856828	0.850181	0.865701	0.870515	0.826319	0.815663	0.88427	0.886236	0.859249	0.872603	0.844142	0.860218	0.865735	0.875342	0.838535	0.806111	0.852301	0.841767	0.851509	0.874184	0.863598	0.864839	0.859011	0.855385	0.854162	0.854385	0.864899	0.878818	0.856628	0.84037
cg08583001	PVRL2	0.127247	0.10673	0.117946	0.117713	0.116843	0.136714	0.0801802	0.130073	0.130561	0.139297	0.125564	0.13194	0.103657	0.130989	0.141965	0.109897	0.123452	0.100807	0.0933998	0.11893	0.147202	0.10363	0.0929215	0.109226	0.125894	0.129636	0.140981	0.134421	0.11788	0.118145	0.0983071	0.113628	0.10303	0.110598	0.134344	0.10931	0.10395	0.128612	0.135455	0.115883	0.129596	0.1167	0.103091	0.125632	0.107602	0.136059	0.112096	0.116477
cg09542063	PVRL2	0.0457131	0.0509287	0.0520748	0.0551342	0.066636	0.0469732	0.0620409	0.0411923	0.0546953	0.0546442	0.0646429	0.0492874	0.048903	0.0518767	0.0474921	0.051006	0.0530203	0.0539405	0.0400613	0.0509832	0.0551202	0.0561916	0.0515794	0.0563348	0.0380707	0.0509033	0.0502614	0.0580127	0.0365543	0.0421176	0.0520061	0.0488635	0.0485135	0.0398181	0.0380135	0.0504627	0.041785	0.0411746	0.0431636	0.043293	0.0455583	0.0481319	0.0415912	0.0423999	0.0438791	0.049962	0.0460875	0.0387742
cg02863842	PVRL2	0.0710913	0.0740124	0.0581248	0.085591	0.0915605	0.0641659	0.0889067	0.0862498	0.0763178	0.083287	0.0777492	0.077784	0.0645477	0.0650521	0.0834238	0.077809	0.0782086	0.0892508	0.0550155	0.0819747	0.0786051	0.077383	0.0754424	0.0853812	0.0720684	0.0713528	0.0866892	0.0874667	0.0639444	0.0717556	0.0953867	0.0742376	0.08341	0.0630392	0.0609137	0.0737804	0.0710911	0.059188	0.0392946	0.0712406	0.0748669	0.0784282	0.0616817	0.0557062	0.0842201	0.0686444	0.0762453	0.067245
cg10178308	PVRL2	0.0860169	0.120915	0.191899	0.0807365	0.214886	0.172053	0.123824	0.0791473	0.159467	0.149621	0.246052	0.0776398	0.200926	0.101518	0.0960145	0.148287	0.13218	0.120374	0.161169	0.168364	0.099187	0.0750481	0.182566	0.201896	0.158192	0.0685077	0.121911	0.165013	0.14262	0.187652	0.0670122	0.12491	0.102688	0.125526	0.239943	0.196581	0.161163	0.0771307	0.220881	0.143562	0.235944	0.164706	0.184562	0.187812	0.0450297	0.107583	0.18864	0.202423
cg24577452	PVRL2	0.105886	0.112143	0.121304	0.173913	0.222758	0.187579	0.135153	0.120032	0.117048	0.134163	0.127157	0.124151	0.147758	0.129183	0.128105	0.0821235	0.104186	0.194628	0.0961948	0.172069	0.153846	0.126365	0.166184	0.150262	0.119615	0.151019	0.157646	0.151473	0.144094	0.105571	0.0582893	0.0925838	0.11998	0.154908	0.080365	0.134855	0.0836273	0.17961	0.191957	0.14574	0.159505	0.129714	0.0872672	0.155457	0.0947887	0.181606	0.152114	0.139526
cg27661381	PVRL2	0.0766362	0.0811354	0.0700115	0.0861675	0.1153	0.0892025	0.103263	0.109019	0.0950172	0.0889033	0.0792712	0.0940575	0.0969917	0.0784653	0.0835003	0.100537	0.0953762	0.10428	0.0796249	0.0756809	0.0763615	0.0927336	0.10865	0.0884315	0.104279	0.115291	0.112841	0.122111	0.0695767	0.0835067	0.0864025	0.0993105	0.076554	0.0708481	0.0947926	0.102286	0.0997663	0.100229	0.12759	0.104531	0.0845196	0.104949	0.0918744	0.120235	0.11841	0.0941426	0.0929731	0.0990574
cg04677623	PVRL2	0.103278	0.210894	0.106225	0.225544	0.136438	0.222679	0.129847	0.0946527	0.162604	0.138039	0.122035	0.154767	0.179164	0.144646	0.126787	0.14228	0.180835	0.103191	0.160281	0.151103	0.142814	0.126065	0.117836	0.183559	0.185688	0.163977	0.133306	0.201946	0.0940351	0.18	0.0958663	0.10815	0.145581	0.103458	0.160757	0.0878244	0.113342	0.158882	0.221299	0.142643	0.0868405	0.0963556	0.209567	0.197048	0.0632108	0.192551	0.200365	0.154463
cg26717215	PVRL2	0.0703623	0.0776275	0.0690615	0.0578773	0.0747837	0.0644532	0.0752985	0.0926651	0.0840779	0.0815937	0.0900749	0.0883069	0.0895169	0.0856771	0.0938413	0.0819077	0.0598727	0.0872414	0.0843188	0.0801755	0.0674714	0.0880698	0.084599	0.0611066	0.0662422	0.0624376	0.0653487	0.079849	0.0751376	0.0774016	0.0713574	0.0600648	0.0675095	0.0734614	0.0600837	0.0732942	0.0619964	0.0752229	0.0684103	0.0608669	0.0816695	0.0590482	0.102055	0.0789328	0.0543551	0.0812349	0.0771954	0.0798483
cg11670000	PVRL2	0.309031	0.361285	0.348821	0.327188	0.368858	0.318405	0.332666	0.344693	0.366466	0.325405	0.39692	0.346326	0.3324	0.339833	0.351587	0.29913	0.389981	0.343508	0.29889	0.327015	0.390172	0.34264	0.348882	0.375166	0.360843	0.340212	0.323594	0.344737	0.296628	0.311804	0.323748	0.307205	0.332171	0.302231	0.285048	0.348283	0.295349	0.348735	0.337794	0.327678	0.302282	0.328824	0.329699	0.289841	0.352204	0.334574	0.397888	0.292803
cg07217063	SEC14L4	0.708198	0.665511	0.577858	0.659711	0.603377	0.602894	0.694527	0.664034	0.604415	0.626154	0.624742	0.627131	0.593102	0.68569	0.640733	0.616045	0.620698	0.63691	0.617905	0.623694	0.649349	0.608479	0.620452	0.632105	0.586909	0.665266	0.642393	0.623177	0.611256	0.589718	0.619091	0.606658	0.6142	0.636763	0.625054	0.59536	0.63209	0.609294	0.584058	0.624955	0.640595	0.697884	0.622627	0.596824	0.617096	0.673637	0.600995	0.611876
cg03214697	SEC14L4	0.0767028	0.131193	0.0753159	0.104025	0.105085	0.0671662	0.134962	0.0972759	0.0802269	0.146592	0.133285	0.109428	0.0825232	0.112433	0.0709843	0.0722305	0.0701894	0.0645975	0.1575	0.0876271	0.0750067	0.0823553	0.0811939	0.102608	0.207002	0.0839467	0.0869279	0.0926601	0.0849957	0.0638018	0.08643	0.0790814	0.0725322	0.072269	0.0793401	0.0885818	0.12798	0.0766607	0.0608573	0.089936	0.209026	0.096035	0.0594578	0.0942129	0.0739943	0.105138	0.0724601	0.0730566
cg15829116	SEC14L4	0.648524	0.519606	0.432821	0.507934	0.5083	0.466966	0.517119	0.483228	0.429526	0.503864	0.532404	0.422614	0.426827	0.523627	0.550423	0.483755	0.446012	0.51521	0.42786	0.467284	0.539947	0.403224	0.489189	0.490278	0.440671	0.485534	0.529475	0.491609	0.486814	0.476751	0.420876	0.463028	0.483884	0.487597	0.487061	0.457077	0.540948	0.488313	0.495776	0.509034	0.505674	0.574982	0.52964	0.448569	0.446775	0.533574	0.49246	0.393481
cg14324805	SEC14L4	0.707231	0.716979	0.700058	0.758212	0.737863	0.783482	0.762094	0.733993	0.741544	0.78509	0.74274	0.741922	0.716912	0.759096	0.714328	0.718019	0.78925	0.771792	0.739352	0.719202	0.768149	0.741342	0.714467	0.717361	0.761367	0.752963	0.793892	0.74888	0.728519	0.781704	0.7632	0.722786	0.737707	0.675668	0.737908	0.643296	0.789498	0.725557	0.74179	0.739281	0.73723	0.710789	0.730613	0.766049	0.773293	0.739601	0.74944	0.684207
cg13007784	SEC14L4	0.334041	0.456494	0.466687	0.54706	0.459593	0.454941	0.563518	0.498918	0.447947	0.44497	0.452136	0.481205	0.565835	0.523288	0.429225	0.405976	0.500448	0.4964	0.445821	0.426863	0.549704	0.438805	0.410811	0.539218	0.446593	0.477033	0.472008	0.485066	0.384886	0.349495	0.453959	0.396588	0.452314	0.491742	0.461587	0.478723	0.446311	0.514705	0.47625	0.467255	0.412666	0.463726	0.496879	0.450955	0.492325	0.544147	0.489885	0.481806
cg00093544	SEC14L4	0.111925	0.291163	0.218224	0.417669	0.195818	0.166145	0.354453	0.269574	0.164944	0.261318	0.260507	0.316023	0.171385	0.302997	0.16526	0.139708	0.163677	0.328986	0.322795	0.229187	0.178232	0.169299	0.21613	0.201169	0.355286	0.203166	0.1234	0.217836	0.280366	0.178375	0.261995	0.13394	0.181789	0.174787	0.205161	0.211269	0.188763	0.205755	0.158407	0.178792	0.235778	0.203762	0.135645	0.21143	0.100484	0.247162	0.22648	0.208754
cg03014622	SEC14L4	0.100966	0.175476	0.136295	0.232563	0.190328	0.160034	0.21672	0.181928	0.171129	0.164819	0.159313	0.1976	0.171155	0.218221	0.153161	0.109621	0.14869	0.125445	0.167416	0.198764	0.168645	0.15064	0.167983	0.163395	0.172423	0.151089	0.161976	0.16835	0.158373	0.123438	0.192232	0.134116	0.162329	0.152088	0.152608	0.129828	0.135917	0.138889	0.159293	0.156943	0.227602	0.156861	0.106478	0.136397	0.136348	0.21307	0.146807	0.124548
cg26957988	SEC14L4	0.791368	0.778104	0.778045	0.816022	0.814268	0.854513	0.840016	0.775062	0.818411	0.79575	0.777804	0.812716	0.791307	0.835034	0.801664	0.816184	0.835532	0.804105	0.797236	0.794211	0.777587	0.821897	0.771326	0.788855	0.803675	0.818299	0.851011	0.792757	0.846785	0.853017	0.802101	0.77198	0.829278	0.739058	0.756461	0.750149	0.850164	0.777748	0.778247	0.81306	0.832225	0.833456	0.797478	0.802075	0.82859	0.818484	0.805679	0.799935
cg01245880	SEC14L4	0.725635	0.654951	0.618024	0.692342	0.729279	0.758323	0.693683	0.650437	0.713015	0.576194	0.628157	0.663871	0.676333	0.737555	0.727524	0.744555	0.70542	0.657497	0.680454	0.623502	0.638762	0.668566	0.624793	0.754665	0.730804	0.754879	0.708717	0.717588	0.699185	0.726371	0.719345	0.688441	0.664807	0.649388	0.710767	0.511447	0.813591	0.582796	0.623601	0.663662	0.69695	0.684045	0.318844	0.706843	0.71971	0.672696	0.732946	0.643716
cg20436912	SEC14L4	0.65199	0.629621	0.595171	0.617831	0.658104	0.593422	0.64614	0.65292	0.688692	0.70584	0.664488	0.630633	0.677205	0.726198	0.667649	0.638764	0.738018	0.676128	0.670502	0.642127	0.686371	0.665175	0.600832	0.699855	0.685505	0.698873	0.701029	0.636502	0.631528	0.695803	0.644849	0.667508	0.627152	0.620391	0.633323	0.558439	0.702445	0.679792	0.667176	0.687143	0.661672	0.750535	0.708067	0.63721	0.697898	0.669672	0.679728	0.62639
cg19964641	SEC14L4	0.30262	0.458847	0.371586	0.535558	0.39074	0.383107	0.444893	0.467523	0.428954	0.377033	0.391769	0.45906	0.36351	0.438536	0.42983	0.330279	0.338568	0.404966	0.399512	0.401717	0.390079	0.384677	0.383088	0.415192	0.436408	0.437666	0.406107	0.388602	0.415784	0.378728	0.438583	0.402167	0.421187	0.425228	0.360714	0.33927	0.399178	0.400235	0.321651	0.387068	0.450993	0.393094	0.31271	0.34269	0.31078	0.393995	0.392144	0.356469
cg02923264	SEC14L4	0.125313	0.325432	0.223658	0.454794	0.208226	0.218714	0.354761	0.344926	0.218251	0.254845	0.314579	0.367203	0.196644	0.408911	0.202963	0.144381	0.210945	0.350013	0.352674	0.30181	0.243624	0.234796	0.285342	0.223185	0.369834	0.246607	0.19596	0.235448	0.278212	0.204342	0.277481	0.174819	0.258295	0.218107	0.257754	0.225858	0.233963	0.227997	0.167007	0.260893	0.332594	0.246021	0.138999	0.22457	0.158077	0.328482	0.227993	0.220468
cg23383138	SEC14L4	0.739001	0.767152	0.735691	0.777574	0.828273	0.823031	0.799889	0.760358	0.798936	0.838989	0.799921	0.797699	0.793385	0.831205	0.792961	0.823086	0.807131	0.692676	0.791877	0.797931	0.802345	0.784443	0.757831	0.758756	0.820283	0.80488	0.814168	0.788518	0.799428	0.759582	0.818979	0.810093	0.772216	0.731878	0.759759	0.757134	0.79637	0.7916	0.837743	0.773045	0.762184	0.775358	0.760511	0.799027	0.83192	0.795895	0.79471	0.787317
cg07221695	SIPA1L2	0.852778	0.806561	0.871088	0.859886	0.839879	0.890799	0.870562	0.86939	0.855674	0.870241	0.846631	0.85611	0.837068	0.877633	0.878264	0.850222	0.883853	0.817575	0.864879	0.829942	0.816845	0.891221	0.832755	0.85891	0.846532	0.838088	0.862181	0.8653	0.864445	0.832192	0.867851	0.882548	0.868162	0.798513	0.838818	0.829961	0.855238	0.840998	0.873393	0.891221	0.845653	0.849322	0.84593	0.925502	0.917046	0.851885	0.86215	0.815639
cg02900743	SIPA1L2	0.844844	0.841034	0.874515	0.902206	0.851115	0.857263	0.856156	0.867102	0.791129	0.87084	0.874893	0.866073	0.85265	0.870123	0.847305	0.879383	0.85274	0.883476	0.922405	0.870024	0.87119	0.825904	0.855882	0.834981	0.884824	0.869272	0.904569	0.831953	0.863079	0.858835	0.856341	0.886259	0.861632	0.849419	0.892596	0.842255	0.859652	0.862283	0.909245	0.895732	0.875695	0.864557	0.815634	0.852106	0.880765	0.861029	0.896262	0.850438
cg00462430	SIPA1L2	0.902153	0.868946	0.853772	0.880368	0.895136	0.913399	0.908169	0.893768	0.866316	0.876359	0.906853	0.870641	0.870976	0.905393	0.88835	0.896963	0.873766	0.919681	0.904156	0.906615	0.884653	0.879227	0.864798	0.87208	0.897825	0.902096	0.922916	0.877156	0.898862	0.871237	0.913689	0.883257	0.910424	0.863334	0.900695	0.888506	0.907056	0.897483	0.886317	0.929634	0.892479	0.904915	0.849166	0.909292	0.885327	0.895072	0.899374	0.865732
cg18975839	SIPA1L2	0.857486	0.878911	0.876954	0.894909	0.882586	0.905299	0.895495	0.884361	0.882811	0.903683	0.877577	0.912031	0.898779	0.887657	0.874145	0.900541	0.887689	0.895646	0.880958	0.884434	0.903799	0.865198	0.87559	0.889287	0.898988	0.911688	0.911062	0.876177	0.880398	0.887539	0.903541	0.91118	0.889481	0.860597	0.886237	0.881221	0.907101	0.886458	0.900873	0.903839	0.898823	0.893055	0.869629	0.899453	0.897048	0.901147	0.886593	0.894013
cg19030814	SIPA1L2	0.777867	0.812754	0.803974	0.853561	0.795376	0.784266	0.834228	0.762259	0.776487	0.805477	0.7834	0.827661	0.814588	0.816375	0.77858	0.833672	0.836646	0.800052	0.800779	0.801361	0.778658	0.770951	0.811441	0.824404	0.786119	0.776748	0.804362	0.7888	0.831046	0.839478	0.805198	0.773313	0.80259	0.728152	0.798851	0.858171	0.825604	0.77923	0.697579	0.733884	0.774235	0.78827	0.821634	0.749838	0.81241	0.816524	0.754871	0.819711
cg08658124	SIPA1L2	0.830519	0.820033	0.853935	0.903651	0.863951	0.834907	0.886486	0.833579	0.847443	0.841493	0.874651	0.857143	0.826139	0.889411	0.853423	0.928042	0.861829	0.795519	0.866964	0.863647	0.84931	0.860563	0.849597	0.865031	0.83546	0.872487	0.88428	0.809754	0.896611	0.898635	0.865183	0.875726	0.855178	0.802309	0.878065	0.792278	0.885178	0.824824	0.824099	0.849101	0.872445	0.817237	0.834541	0.891454	0.835679	0.868898	0.837909	0.833838
cg07386008	SIPA1L2	0.726117	0.78382	0.758669	0.811838	0.806429	0.771867	0.836949	0.785138	0.756718	0.778108	0.774602	0.763709	0.785697	0.815623	0.806582	0.803782	0.851116	0.750816	0.829248	0.7953	0.774533	0.823821	0.752592	0.789295	0.782193	0.829809	0.82304	0.800068	0.784041	0.805814	0.826744	0.786826	0.801391	0.737459	0.757066	0.722935	0.812038	0.750522	0.776659	0.813431	0.798547	0.788098	0.692066	0.72867	0.789056	0.801424	0.815754	0.77625
cg25764137	SIPA1L2	0.913374	0.884535	0.867571	0.861832	0.906623	0.876075	0.888368	0.867128	0.877039	0.890831	0.894884	0.886015	0.921107	0.897274	0.888614	0.889335	0.864158	0.891922	0.89611	0.900698	0.902883	0.920187	0.884947	0.910787	0.895333	0.90861	0.891275	0.882666	0.879854	0.875533	0.896212	0.896155	0.889032	0.901093	0.858707	0.887262	0.899489	0.890164	0.900247	0.891978	0.931214	0.896838	0.888952	0.893188	0.882397	0.897962	0.933268	0.889427
cg24597466	SIPA1L2	0.852931	0.80865	0.832306	0.81514	0.85727	0.799636	0.815184	0.889613	0.845107	0.880607	0.857553	0.786905	0.763158	0.832397	0.868489	0.918949	0.860032	0.824206	0.889126	0.847995	0.864324	0.872507	0.828032	0.866596	0.786685	0.835924	0.872874	0.603854	0.895648	0.863095	0.752209	0.798493	0.888274	0.880519	0.811564	0.733012	0.770736	0.83534	0.766507	0.776351	0.836187	0.923602	0.802614	0.860652	0.849239	0.775442	0.80786	0.77823
cg11930197	SIPA1L2	0.739437	0.779917	0.779132	0.826285	0.796913	0.803346	0.794968	0.79056	0.832514	0.75657	0.700888	0.760064	0.86279	0.832188	0.768327	0.829527	0.804054	0.766819	0.785268	0.757107	0.763662	0.795753	0.793709	0.787234	0.736968	0.774985	0.825589	0.729039	0.787359	0.747159	0.814335	0.777534	0.781163	0.696902	0.736517	0.704643	0.796101	0.762529	0.815197	0.777469	0.784957	0.768231	0.787404	0.828086	0.737693	0.797255	0.76771	0.784402
cg02414710	SIPA1L2	0.958878	0.929085	0.942218	0.957407	0.929253	0.9487	0.954322	0.952852	0.936835	0.936269	0.950529	0.935424	0.953214	0.961612	0.946563	0.963763	0.932401	0.928193	0.948135	0.937191	0.9533	0.930089	0.947485	0.940381	0.940497	0.946385	0.948718	0.938297	0.955615	0.945432	0.953798	0.961443	0.938224	0.94213	0.937937	0.943549	0.953303	0.962293	0.931045	0.959023	0.935878	0.947564	0.929672	0.939607	0.955044	0.95331	0.952666	0.948561
cg17733594	SIPA1L2	0.818416	0.803075	0.849425	0.860713	0.835579	0.822119	0.857545	0.816534	0.831567	0.8367	0.833135	0.824222	0.858718	0.849865	0.811285	0.86666	0.841926	0.848671	0.872461	0.816243	0.823565	0.835301	0.813319	0.827151	0.849593	0.859497	0.859115	0.82396	0.843458	0.825747	0.881139	0.844982	0.84434	0.748168	0.830245	0.816358	0.85597	0.852524	0.820638	0.85575	0.842501	0.860252	0.802643	0.826004	0.84508	0.864564	0.826334	0.823572
cg07035489	SIPA1L2	0.852119	0.860427	0.893717	0.890761	0.871913	0.874463	0.865412	0.854078	0.885742	0.861344	0.876932	0.875162	0.873765	0.872057	0.898368	0.884355	0.873576	0.892374	0.874739	0.88392	0.906272	0.852749	0.841473	0.867226	0.869634	0.853353	0.880325	0.878611	0.881398	0.894082	0.905463	0.866824	0.873204	0.861832	0.84479	0.849202	0.861488	0.882087	0.873838	0.885427	0.87811	0.911683	0.875375	0.894471	0.900665	0.842649	0.873404	0.875
cg16244711	SIPA1L2	0.904795	0.910383	0.913008	0.933855	0.899267	0.926101	0.911818	0.886562	0.924507	0.921455	0.95065	0.926087	0.906428	0.925413	0.923805	0.904258	0.932675	0.931063	0.934383	0.918467	0.919972	0.93799	0.90184	0.90197	0.940229	0.919088	0.898939	0.8886	0.915942	0.918699	0.913768	0.914232	0.906034	0.89089	0.914569	0.913765	0.896091	0.931012	0.90222	0.915201	0.921942	0.910268	0.910227	0.880154	0.92271	0.901857	0.923923	0.90508
cg11337053	SIPA1L2	0.851442	0.834023	0.869422	0.878205	0.863803	0.867852	0.875028	0.85631	0.877192	0.862976	0.887244	0.875594	0.878749	0.896045	0.889887	0.915355	0.873245	0.881029	0.887216	0.87822	0.893641	0.876474	0.861897	0.888911	0.914056	0.895026	0.896578	0.877189	0.879685	0.869276	0.901005	0.886415	0.879007	0.863601	0.869215	0.86167	0.872853	0.870158	0.874943	0.881896	0.914884	0.865957	0.871739	0.894156	0.876546	0.910094	0.86422	0.870595
cg07917031	SIPA1L2	0.823137	0.832124	0.830384	0.879314	0.874154	0.853432	0.863353	0.845844	0.851224	0.847326	0.857758	0.847694	0.848461	0.827596	0.852043	0.863501	0.832774	0.856372	0.828294	0.846068	0.889523	0.897092	0.862418	0.868169	0.860461	0.883024	0.863095	0.865592	0.823959	0.850504	0.851076	0.85618	0.86065	0.839624	0.837651	0.846874	0.853018	0.845038	0.897868	0.87526	0.846909	0.868665	0.834308	0.835808	0.863467	0.861349	0.889013	0.859925
cg15472485	SIPA1L2	0.828086	0.786124	0.782136	0.819745	0.811432	0.763165	0.802885	0.828811	0.788129	0.811506	0.80339	0.797459	0.790713	0.833097	0.772017	0.849806	0.765728	0.809747	0.906736	0.849604	0.809691	0.83671	0.859551	0.77198	0.824973	0.811475	0.771278	0.778552	0.857362	0.830032	0.824984	0.80875	0.82319	0.817724	0.817439	0.797435	0.795871	0.847416	0.803562	0.818311	0.80207	0.781393	0.776814	0.77753	0.806916	0.772543	0.780629	0.784515
cg06187080	SIPA1L2	0.821463	0.834108	0.795876	0.867318	0.880527	0.841052	0.847212	0.792799	0.811821	0.838001	0.818153	0.821018	0.822522	0.843955	0.842513	0.854265	0.850306	0.805853	0.868728	0.841079	0.818099	0.818907	0.783302	0.843788	0.845665	0.837307	0.852717	0.811014	0.857717	0.852062	0.866165	0.860863	0.829089	0.785394	0.843534	0.758985	0.879982	0.815608	0.778557	0.844453	0.828752	0.834117	0.801379	0.889991	0.858165	0.864967	0.834027	0.817688
cg14781041	SIPA1L2	0.876566	0.888524	0.88351	0.897758	0.920477	0.896326	0.913939	0.903535	0.905282	0.901805	0.910883	0.903783	0.891007	0.905447	0.913712	0.90041	0.89736	0.898114	0.893184	0.911245	0.92051	0.88312	0.880197	0.900016	0.925823	0.894228	0.889658	0.902109	0.919864	0.932139	0.907948	0.887631	0.901309	0.878401	0.895533	0.879166	0.900248	0.888488	0.931512	0.886451	0.875588	0.891774	0.906018	0.88358	0.917367	0.893349	0.894184	0.885496
cg16309926	SIPA1L2	0.780648	0.794608	0.791459	0.846942	0.870343	0.805994	0.852055	0.796496	0.788185	0.860033	0.812076	0.822689	0.862918	0.842129	0.876093	0.847646	0.808866	0.79771	0.852321	0.810216	0.808122	0.82786	0.729827	0.814081	0.842354	0.866891	0.854777	0.81979	0.852497	0.833225	0.85429	0.849698	0.832869	0.761318	0.840617	0.753254	0.859513	0.836805	0.804031	0.817294	0.852538	0.82522	0.828122	0.859926	0.852805	0.830713	0.804915	0.854794
cg03383695	SIPA1L2	0.852685	0.87554	0.86048	0.878183	0.885967	0.882268	0.905183	0.848147	0.86208	0.863799	0.847897	0.872309	0.869092	0.893393	0.868697	0.893058	0.912941	0.876875	0.89138	0.881247	0.856344	0.89778	0.881756	0.873423	0.890046	0.847576	0.872346	0.857789	0.876422	0.849896	0.896194	0.883758	0.886089	0.862065	0.867819	0.866469	0.873698	0.873801	0.873275	0.846477	0.89143	0.874669	0.869249	0.886184	0.913448	0.897121	0.893675	0.878131
cg07686035	SLC26A4	0.763652	0.642596	0.665711	0.735441	0.734454	0.786428	0.781412	0.714298	0.654939	0.7726	0.738628	0.78343	0.767893	0.76858	0.76525	0.771992	0.820496	0.710878	0.813064	0.708837	0.705957	0.748585	0.684479	0.77903	0.811201	0.768468	0.841538	0.743547	0.798934	0.747508	0.79343	0.852918	0.765375	0.699434	0.678911	0.647738	0.82349	0.714857	0.729364	0.778495	0.790121	0.76504	0.719762	0.828105	0.716165	0.768708	0.738941	0.777788
cg25682653	SLC26A4	0.0530679	0.0516787	0.0690054	0.08543	0.0817551	0.0710689	0.0598456	0.0709577	0.0652599	0.0656705	0.0585077	0.0623398	0.0652812	0.0612245	0.062484	0.0688018	0.0590717	0.0743883	0.061893	0.062858	0.08174	0.0603128	0.0537717	0.0654398	0.0634325	0.0584468	0.0717449	0.0653905	0.0469728	0.0853986	0.0640901	0.0692751	0.0812418	0.0498688	0.0434711	0.0638384	0.0562621	0.0490858	0.0592644	0.0513349	0.0570886	0.0710102	0.0481229	0.0454704	0.0557661	0.0556897	0.0575623	0.0468998
cg23299109	SLC26A4	0.225718	0.324162	0.29333	0.310853	0.36343	0.309503	0.391447	0.372213	0.313714	0.307056	0.319129	0.337243	0.332292	0.390227	0.314971	0.311226	0.40785	0.334062	0.307034	0.34674	0.350126	0.354302	0.294417	0.336464	0.313592	0.348811	0.387833	0.339487	0.356332	0.348883	0.367676	0.338364	0.338711	0.292396	0.338371	0.27626	0.374983	0.312681	0.284862	0.333721	0.32645	0.328499	0.369346	0.340643	0.329233	0.334916	0.313257	0.333567
cg15331902	SLC26A4	0.0557931	0.0694764	0.0675996	0.0719888	0.0990517	0.0584839	0.0692357	0.0623833	0.0744365	0.0661303	0.0785032	0.053708	0.0544117	0.0547101	0.0582491	0.0605045	0.0565061	0.0740525	0.0624821	0.0629696	0.051371	0.0643834	0.0571388	0.0563388	0.0632374	0.058787	0.0622439	0.0636333	0.0635713	0.0577418	0.0693428	0.0650166	0.0584742	0.0684307	0.0555325	0.0481287	0.0621751	0.0574342	0.053387	0.0624811	0.0707013	0.0492353	0.0611469	0.058421	0.0554434	0.0524634	0.0562596	0.0434716
cg04473302	SLC26A4	0.0455297	0.0429688	0.0383589	0.0773585	0.0572692	0.04579	0.0464684	0.0659516	0.0623673	0.0564415	0.0748497	0.042379	0.0607816	0.0694468	0.058685	0.0613208	0.0705909	0.0421481	0.0705491	0.0520118	0.0451949	0.0700237	0.0435289	0.0464152	0.0631474	0.0685402	0.0601591	0.0832956	0.0419945	0.0604768	0.0547174	0.0770907	0.0519892	0.0489341	0.0563768	0.0559411	0.0605523	0.0509572	0.0525848	0.0490566	0.0492759	0.0611641	0.0623917	0.056606	0.0519092	0.074181	0.0639386	0.0562111
cg16793755	SLC26A4	0.819857	0.791567	0.828558	0.838417	0.871256	0.861206	0.838369	0.781768	0.834223	0.842488	0.860011	0.831031	0.885254	0.832965	0.825496	0.853341	0.835947	0.869963	0.813752	0.83087	0.824122	0.85058	0.853119	0.860991	0.833583	0.899514	0.87106	0.849989	0.840899	0.846341	0.814709	0.876156	0.85836	0.823898	0.872868	0.814732	0.854749	0.82642	0.856853	0.855588	0.810671	0.866133	0.8326	0.849062	0.85234	0.844752	0.851508	0.866379
cg25987194	SLC26A4	0.0960049	0.0862239	0.0960541	0.114968	0.108456	0.0824457	0.0920797	0.100471	0.103879	0.0748089	0.104538	0.0758327	0.0717932	0.0758539	0.0658526	0.0877863	0.10287	0.0886145	0.0874209	0.0962177	0.0712663	0.090465	0.0793062	0.0848918	0.0758719	0.100874	0.0809224	0.0807149	0.0912094	0.0876843	0.0699958	0.0833712	0.0792942	0.084283	0.0845116	0.0950866	0.0797912	0.0748372	0.0652024	0.067438	0.0829585	0.0670341	0.0714333	0.0838489	0.0753688	0.0773294	0.0734444	0.0746786
cg05356496	SLC26A4	0.167754	0.252278	0.255863	0.30727	0.319163	0.246684	0.317265	0.309786	0.301533	0.299904	0.297413	0.243386	0.301755	0.339676	0.281615	0.269524	0.310022	0.286666	0.267004	0.333923	0.339305	0.318216	0.268125	0.332712	0.305318	0.315206	0.328163	0.279038	0.293496	0.354563	0.322166	0.286862	0.24942	0.265669	0.280202	0.228354	0.286276	0.249587	0.253835	0.291185	0.363658	0.303734	0.278784	0.325974	0.291053	0.288441	0.283982	0.263015
cg00906644	SLC26A4	0.0435455	0.0476852	0.0396226	0.0445444	0.0709513	0.0528214	0.0494655	0.0511833	0.0519475	0.0433209	0.0705055	0.0566306	0.0392849	0.0491412	0.0524373	0.0623353	0.055069	0.0985557	0.0465533	0.0554355	0.0510177	0.0717852	0.0377034	0.042841	0.0551615	0.0510665	0.0442977	0.0489567	0.0377922	0.0433521	0.0640955	0.050236	0.0266671	0.0555796	0.0401688	0.0596697	0.036839	0.0665968	0.0419462	0.0349011	0.0444392	0.0440815	0.06295	0.0570851	0.0407027	0.0448914	0.0513556	0.0613825
cg07340580	SLC26A4	0.17103	0.168188	0.107514	0.153808	0.140836	0.153104	0.133699	0.15487	0.133144	0.120014	0.173725	0.12256	0.10463	0.128466	0.130736	0.147	0.127131	0.100956	0.117507	0.180548	0.142493	0.125885	0.133556	0.153079	0.129075	0.157541	0.105933	0.136256	0.136397	0.116957	0.134457	0.194844	0.116851	0.180864	0.10674	0.127878	0.170134	0.120738	0.110976	0.105698	0.105473	0.11911	0.146144	0.14619	0.105058	0.124462	0.110978	0.116977
cg17439093	SLC26A4	0.0364209	0.0395795	0.0320788	0.047119	0.0461039	0.0360945	0.0416282	0.0315845	0.040165	0.0318842	0.0404611	0.0259772	0.0415078	0.0317148	0.0341899	0.027774	0.0425723	0.0339305	0.0321605	0.0418415	0.0511785	0.0393521	0.0471475	0.0366546	0.0312611	0.0405432	0.0384736	0.0453452	0.036412	0.0314377	0.0370008	0.0375065	0.0318262	0.0298193	0.0405129	0.0383813	0.0313657	0.0368684	0.0348461	0.0268102	0.0314381	0.0288036	0.0310677	0.0355162	0.0338708	0.0403529	0.0395586	0.0361144
cg21322654	SLC26A4	0.104503	0.169284	0.135582	0.169426	0.166277	0.105243	0.17181	0.166692	0.1362	0.135026	0.13495	0.149453	0.108689	0.138385	0.0927785	0.11399	0.0742001	0.129432	0.150419	0.145311	0.132837	0.173216	0.121768	0.127001	0.167879	0.14781	0.147856	0.122391	0.0946106	0.126657	0.138724	0.129518	0.104908	0.13505	0.14773	0.0931119	0.106858	0.106553	0.159947	0.132039	0.21022	0.122337	0.0852384	0.136111	0.118154	0.135508	0.112542	0.125996
cg06535968	SLC26A4	0.803775	0.875844	0.875467	0.817478	0.860256	0.802813	0.822825	0.845819	0.870246	0.87376	0.816819	0.859547	0.826344	0.827582	0.826918	0.896266	0.865957	0.839496	0.826947	0.863636	0.817279	0.799425	0.879733	0.811814	0.792996	0.922305	0.865121	0.847309	0.8277	0.842501	0.824611	0.846485	0.841258	0.774645	0.848678	0.827331	0.883075	0.79528	0.836553	0.856579	0.826463	0.809125	0.812834	0.806332	0.856018	0.833743	0.818939	0.838146
cg15320854	SLC26A4	0.0758077	0.100166	0.0868761	0.12196	0.101245	0.106514	0.106284	0.0874951	0.0786332	0.0849706	0.116462	0.0729779	0.090517	0.10313	0.0925681	0.0955211	0.0960057	0.0921926	0.0872176	0.0881202	0.0934245	0.102535	0.110745	0.103173	0.0902749	0.101785	0.0786024	0.0962888	0.0878137	0.093701	0.103415	0.0916697	0.0999811	0.0704148	0.0770577	0.0868185	0.0998031	0.0706524	0.077268	0.0931049	0.0795971	0.0750232	0.0973534	0.0914391	0.0895252	0.102314	0.0892493	0.0815898
cg20898273	SLC26A4	0.642605	0.633643	0.65487	0.728678	0.665432	0.747544	0.684144	0.674189	0.756926	0.716358	0.685759	0.598643	0.634215	0.773018	0.721514	0.753262	0.79217	0.693283	0.718133	0.687924	0.721548	0.694864	0.689549	0.706656	0.688591	0.688081	0.683218	0.71562	0.721893	0.654009	0.733776	0.648503	0.747083	0.669486	0.65239	0.63522	0.728684	0.69273	0.579333	0.623947	0.713444	0.747713	0.629622	0.63349	0.692044	0.602023	0.703997	0.681975
cg26779378	SLC26A4	0.109667	0.116584	0.0976823	0.132065	0.134911	0.146685	0.137047	0.168666	0.153447	0.141855	0.153871	0.145533	0.126233	0.191403	0.11761	0.184834	0.160223	0.143242	0.135535	0.146735	0.146751	0.163016	0.152845	0.160776	0.129856	0.225667	0.168628	0.14734	0.194434	0.17541	0.180802	0.129904	0.11577	0.141404	0.133015	0.122295	0.170427	0.115452	0.12121	0.151148	0.120739	0.157773	0.134013	0.136944	0.134631	0.13102	0.122236	0.13426
cg04243581	SLC26A4	0.0728358	0.0742949	0.0803335	0.0947335	0.0976758	0.0892639	0.0760788	0.0757319	0.093816	0.0994507	0.0922198	0.0672151	0.0728935	0.0938086	0.109863	0.0907614	0.0690974	0.0900563	0.0779366	0.0873306	0.089801	0.0887983	0.0705611	0.122376	0.0872201	0.075234	0.0848275	0.0865431	0.0639979	0.0778291	0.0720277	0.0866855	0.0792337	0.0688204	0.0768286	0.0856403	0.0836229	0.08353	0.0610074	0.0623884	0.0729057	0.090413	0.0796652	0.0710171	0.0828645	0.0860379	0.0861559	0.0804531
cg22054793	SLC26A4	0.82524	0.760552	0.838936	0.707566	0.767419	0.806021	0.793985	0.863201	0.791878	0.785469	0.778967	0.781113	0.772644	0.827334	0.846469	0.763608	0.776026	0.815504	0.82021	0.812877	0.796187	0.840188	0.783991	0.827462	0.792565	0.756719	0.812886	0.848283	0.747889	0.737279	0.77195	0.818264	0.841584	0.837838	0.884821	0.724901	0.791468	0.828337	0.823087	0.815628	0.813441	0.84321	0.787708	0.73116	0.787072	0.773645	0.846939	0.801498
cg08718398	SLC26A4	0.0441228	0.045644	0.0497118	0.0562991	0.0951135	0.0524976	0.0457884	0.0494849	0.0654079	0.0463086	0.0607582	0.0523956	0.068368	0.0426545	0.0498681	0.0471758	0.0502799	0.0671014	0.0375122	0.0454392	0.0402205	0.0536865	0.0382576	0.0444735	0.0577857	0.0401133	0.0424687	0.0520153	0.0436559	0.0396244	0.0530189	0.0490372	0.0578782	0.0434411	0.04067	0.0420226	0.040591	0.0645677	0.0369047	0.026846	0.0438326	0.0444434	0.0422558	0.0651361	0.0513077	0.0552701	0.0472423	0.0549432
cg25776856	SLC26A4	0.057816	0.068659	0.0646248	0.0749399	0.0909091	0.0659622	0.0712484	0.0485671	0.0583669	0.0670203	0.0666123	0.065344	0.0533117	0.0604153	0.0676052	0.0491388	0.0648338	0.0700374	0.0567764	0.0643069	0.0744673	0.0745818	0.0668254	0.0691667	0.0614603	0.0660863	0.0711053	0.0742114	0.0606108	0.0500734	0.0790634	0.0568752	0.0609052	0.0586279	0.0545333	0.0652933	0.0528362	0.0652647	0.060442	0.0582615	0.0658901	0.0549231	0.0571167	0.0561781	0.0689137	0.0745853	0.0772573	0.0680267
cg14646244	SLC26A4	0.455998	0.439673	0.456584	0.485849	0.576318	0.60303	0.552737	0.495902	0.485236	0.484429	0.46657	0.467451	0.551709	0.552675	0.487355	0.508021	0.599285	0.550864	0.571772	0.49419	0.48209	0.492083	0.428896	0.569813	0.565266	0.591894	0.615162	0.563894	0.555825	0.575006	0.596685	0.584533	0.521527	0.474957	0.500904	0.433178	0.652588	0.484476	0.524305	0.514843	0.539797	0.553344	0.495757	0.565583	0.539877	0.560791	0.50899	0.538859
cg06437052	SLC26A9	0.69487	0.679503	0.688209	0.699435	0.710824	0.76982	0.748719	0.692691	0.766967	0.794181	0.679508	0.770481	0.713834	0.766057	0.717911	0.703297	0.749732	0.625983	0.740362	0.659634	0.750395	0.754213	0.681424	0.735693	0.740312	0.724778	0.751522	0.745379	0.724439	0.693335	0.711631	0.741203	0.71664	0.643329	0.719413	0.669322	0.72511	0.718208	0.732629	0.783624	0.762563	0.747351	0.677998	0.722771	0.745455	0.73884	0.739664	0.72815
cg01184492	SLC26A9	0.861558	0.836408	0.859481	0.886818	0.883778	0.91652	0.885263	0.822858	0.885103	0.885003	0.876719	0.879426	0.867078	0.852396	0.862239	0.884966	0.860014	0.880191	0.870791	0.871319	0.88381	0.887293	0.868072	0.876522	0.859144	0.874684	0.873913	0.844888	0.87144	0.842792	0.876261	0.862357	0.863744	0.855622	0.863254	0.846242	0.868097	0.859176	0.881204	0.884776	0.863449	0.850877	0.867823	0.836322	0.876511	0.900101	0.833974	0.879868
cg09852221	SLC26A9	0.0528734	0.0581599	0.0742503	0.0723454	0.0973101	0.059481	0.0722561	0.0645892	0.076556	0.0575604	0.0662884	0.0563318	0.0594787	0.0646502	0.064286	0.0631389	0.0678814	0.075935	0.0538807	0.0620918	0.0692192	0.0791049	0.0682167	0.082599	0.0716326	0.0668466	0.0985392	0.0729946	NA	0.061742	0.0628343	0.0699107	0.0732264	0.0550891	0.0479026	0.0572147	0.0466953	0.0671585	0.0393963	0.052161	0.053486	0.0579422	0.0636498	0.045256	0.0479884	0.0784071	0.0676129	0.0521903
cg05749351	SLC26A9	0.854754	0.835159	0.805061	0.857287	0.860231	0.882072	0.859021	0.866211	0.915615	0.861963	0.890127	0.833671	0.848265	0.901655	0.919745	0.877709	0.921071	0.818538	0.891074	0.887143	0.885966	0.860195	0.845593	0.909622	0.77613	0.848921	0.856241	0.857717	0.82919	0.876956	0.887775	0.881484	0.873296	0.792063	0.884402	0.84397	0.893955	0.838363	0.861448	0.83025	0.822733	0.868204	0.887143	0.852431	0.872588	0.865073	0.812162	0.853965
cg02912371	SLC26A9	0.640651	0.626113	0.635276	0.631428	0.674176	0.735108	0.683054	0.638325	0.673603	0.710221	0.611201	0.738116	0.683254	0.734645	0.728057	0.702398	0.806547	0.73287	0.761663	0.653165	0.71499	0.712231	0.665798	0.73689	0.720331	0.721531	0.72976	0.687569	0.770298	0.715188	0.71273	0.740278	0.726694	0.621779	0.733834	0.594039	0.718666	0.667679	0.766265	0.741124	0.7488	0.688818	0.490515	0.759831	0.748041	0.697713	0.723835	0.724994
cg06524630	SLC26A9	0.905336	0.894563	0.886831	0.893391	0.913552	0.904719	0.898881	0.916994	0.895765	0.913783	0.870224	0.898261	0.898973	0.926231	0.912836	0.932547	0.895029	0.920671	0.901079	0.883014	0.902513	0.852248	0.911937	0.901334	0.910229	0.943167	0.89728	0.873123	0.93691	0.901908	0.920316	0.865678	0.935993	0.90219	0.927183	0.888777	0.913457	0.917356	0.882075	0.936494	0.898917	0.913043	0.906061	0.891517	0.931136	0.879801	0.919199	0.888942
cg22862005	SLC26A9	0.252385	0.315521	0.284704	0.276993	0.328355	0.252309	0.28544	0.294379	0.355139	0.305275	0.305608	0.269978	0.274392	0.286378	0.299704	0.285631	0.276261	0.273368	0.238266	0.314133	0.352496	0.338259	0.328473	0.317324	0.320606	0.310791	0.281128	0.271362	0.228666	0.24331	0.294406	0.228466	0.291182	0.233193	0.225894	0.327639	0.273284	0.289341	0.26833	0.25453	0.231817	0.232432	0.273127	0.197579	0.270334	0.297262	0.327279	0.235025
cg25141818	SLC26A9	0.808867	0.814456	0.836113	0.814095	0.822617	0.8479	0.821111	0.815542	0.846166	0.82962	0.836407	0.835666	0.833737	0.853061	0.873502	0.828313	0.859608	0.861148	0.841053	0.846634	0.862182	0.861424	0.807396	0.829564	0.852622	0.829017	0.871431	0.847726	0.842934	0.814704	0.857814	0.866219	0.813064	0.797438	0.823952	0.795391	0.85503	0.864683	0.823299	0.850335	0.849298	0.808568	0.823095	0.846439	0.848387	0.822221	0.837624	0.806467
cg21828629	SLC26A9	0.830825	0.786848	0.797258	0.811571	0.839407	0.818861	0.845384	0.80369	0.816472	0.843586	0.823276	0.829612	0.823849	0.85124	0.840685	0.815808	0.852408	0.866508	0.83065	0.793522	0.82865	0.8377	0.804202	0.792939	0.848224	0.851136	0.863607	0.839511	0.833379	0.801151	0.861015	0.812518	0.821664	0.804155	0.817728	0.816052	0.856894	0.848199	0.867731	0.876806	0.867925	0.83612	0.833753	0.830957	0.851753	0.849989	0.832906	0.82931
cg22863880	SLC26A9	0.729905	0.726531	0.741968	0.754884	0.753978	0.755287	0.756779	0.724842	0.752248	0.757453	0.722208	0.754247	0.752526	0.756399	0.762468	0.757763	0.772295	0.732461	0.703119	0.722926	0.774045	0.765109	0.732895	0.74234	0.743995	0.786603	0.770339	0.786497	0.71195	0.742658	0.758466	0.747264	0.738804	0.686732	0.744592	0.715537	0.754364	0.776704	0.720428	0.768954	0.770734	0.772699	0.759885	0.755066	0.773453	0.753576	0.757416	0.710709
cg16003790	SLC26A9	0.274247	0.426178	0.393645	0.398165	0.464743	0.402007	0.425041	0.366047	0.474299	0.451589	0.399174	0.447253	0.400184	0.421886	0.421863	0.402849	0.494731	0.391879	0.359727	0.384102	0.46467	0.382482	0.414141	0.460065	0.466385	0.412298	0.441144	0.454112	0.392004	0.439835	0.441502	0.396525	0.388376	0.364829	0.362572	0.340103	0.452413	0.423096	0.398259	0.485133	0.381526	0.439977	0.412859	0.387738	0.417494	0.39826	0.472162	0.426395
cg02117416	SLC26A9	0.744786	0.792805	0.798031	0.796318	0.797372	0.828078	0.837589	0.759298	0.796643	0.807914	0.746719	0.797073	0.809378	0.830018	0.789268	0.812402	0.793767	0.846154	0.795723	0.767672	0.801221	0.77698	0.763983	0.785898	0.827474	0.784847	0.811087	0.797714	0.820038	0.79661	0.791303	0.829923	0.795013	0.777792	0.787101	0.744847	0.830071	0.794148	0.829538	0.808781	0.797644	0.811636	0.770236	0.815237	0.794626	0.805443	0.800836	0.80917
cg05122040	SLC26A9	0.582826	0.566835	0.608446	0.643102	0.660372	0.638207	0.636949	0.617632	0.681729	0.618195	0.63684	0.630962	0.533593	0.621498	0.620189	0.654566	0.666608	0.694542	0.602512	0.604102	0.649728	0.625828	0.632167	0.617311	0.634991	0.614683	0.640711	0.626144	0.579147	0.593287	0.599355	0.614092	0.609043	0.514801	0.5506	0.602303	0.592949	0.630769	0.647453	0.618952	0.627812	0.604195	0.636595	0.594843	0.617164	0.577819	0.700835	0.525825
cg11335179	SLC26A9	0.831267	0.830596	0.828521	0.836317	0.846476	0.838529	0.830666	0.835292	0.84953	0.86675	0.857409	0.86801	0.835971	0.848074	0.855154	0.835339	0.840926	0.887655	0.858533	0.850131	0.851989	0.864851	0.824871	0.866229	0.841735	0.860271	0.875958	0.84053	0.84695	0.858067	0.875601	0.885394	0.861833	0.841378	0.870528	0.800497	0.872716	0.879135	0.867817	0.869398	0.859296	0.844897	0.838141	0.870896	0.890382	0.855467	0.877483	0.837439
cg22731763	SLC26A9	0.770006	0.817165	0.795496	0.830071	0.82479	0.834392	0.837795	0.811625	0.834626	0.792229	0.795318	0.807681	0.819945	0.846477	0.81149	0.840555	0.877085	0.825583	0.825266	0.809012	0.83239	0.840636	0.826933	0.818677	0.844743	0.823395	0.841286	0.884992	0.831673	0.837362	0.848815	0.842808	0.794583	0.781744	0.816279	0.760743	0.848945	0.826548	0.822027	0.853869	0.858114	0.803132	0.816236	0.857229	0.840646	0.883341	0.86668	0.831443
cg14218435	SLC26A9	0.780275	0.82534	0.83036	0.833414	0.836889	0.859332	0.854468	0.827046	0.835099	0.823613	0.813863	0.84245	0.837322	0.833162	0.860839	0.881552	0.836077	0.879187	0.8318	0.847871	0.825217	0.849354	0.839987	0.823017	0.847217	0.842758	0.864257	0.85085	0.83206	0.830056	0.858096	0.843721	0.823419	0.789035	0.846907	0.824694	0.862935	0.82694	0.853543	0.828462	0.86863	0.840265	0.858092	0.884894	0.849804	0.84454	0.815338	0.828284
cg13172432	SLC26A9	0.412662	0.522828	0.447236	0.534802	0.532201	0.397753	0.580523	0.443869	0.577805	0.549753	0.568231	0.483623	0.523394	0.513276	0.475037	0.609176	0.546773	0.692962	0.433415	0.582114	0.483427	0.526651	0.556489	0.471376	0.631951	0.61881	0.462916	0.510263	0.517406	0.502165	0.515464	0.476784	0.43367	0.502472	0.482221	0.520033	0.490799	0.463744	0.417164	0.456587	0.57443	0.613961	0.476775	0.437197	0.514791	0.464479	0.582825	0.419125
cg05064852	SLC26A9	0.824144	0.847294	0.832505	0.83726	0.853234	0.866144	0.804611	0.80492	0.863404	0.836545	0.85458	0.792657	0.800741	0.884615	0.843515	0.859582	0.794097	0.891381	0.863758	0.840249	0.852053	0.807673	0.826075	0.842888	0.859381	0.817056	0.894549	0.856199	0.839783	0.839017	0.879521	0.867683	0.831045	0.804251	0.829053	0.781551	0.884621	0.825535	0.815612	0.862602	0.815248	0.829049	0.835911	0.851324	0.839839	0.869827	0.893342	0.845073
cg23151303	SLC30A3	0.0718371	0.0953468	0.0849792	0.10019	0.0972816	0.086109	0.0438018	0.0921192	0.104371	0.0949458	0.0871437	0.106197	0.0821178	0.0620721	0.0964963	0.0433599	0.0983977	0.07688	0.0818082	0.0860579	0.0520318	0.137325	0.0385124	0.0663281	0.111167	0.09131	0.114286	0.143185	0.0967377	0.0782123	0.10122	0.0661841	0.0671113	0.0854686	0.0479676	0.0814705	0.0784012	0.101861	0.106115	0.0611193	0.0789474	0.0788002	0.0820305	0.0988042	0.0992258	0.0875311	0.0701621	0.0436911
cg24594459	SLC30A3	0.539478	0.592205	0.597196	0.652474	0.658195	0.706564	0.641646	0.646459	0.638699	0.693128	0.614405	0.707206	0.611457	0.685373	0.676636	0.728648	0.704711	0.665463	0.681746	0.646561	0.648405	0.676382	0.623929	0.668719	0.685201	0.674475	0.680254	0.6705	0.672323	0.699798	0.69561	0.663316	0.703635	0.585203	0.668241	0.548547	0.672233	0.627431	0.620279	0.661123	0.678483	0.697275	0.662797	0.723253	0.75634	0.671818	0.664642	0.644177
cg23587288	SLC30A3	0.910066	0.918054	0.927493	0.925813	0.926215	0.953368	0.943041	0.919411	0.913954	0.931888	0.934115	0.937626	0.915354	0.93264	0.921858	0.93359	0.950132	0.938068	0.928813	0.921258	0.940141	0.906824	0.938771	0.938633	0.929062	0.942203	0.928051	0.933255	0.921733	0.932842	0.95172	0.937533	0.920759	0.911527	0.901192	0.942058	0.939523	0.925792	0.931358	0.943336	0.915022	0.931127	0.933648	0.935712	0.936821	0.934545	0.937129	0.921266
cg10629682	SLC30A3	0.0475242	0.0500594	0.0494751	0.0619974	0.0386686	0.0512994	0.0289148	0.0861341	0.062938	0.0488004	0.0527526	0.0454298	0.0612358	0.0327681	0.0759527	0.0458899	0.0545119	0.0379184	0.0471875	0.0557491	0.047182	0.0642543	0.0547963	0.0651717	0.0541401	0.0471621	0.0608941	0.0670709	0.0345716	0.0361115	0.0783936	0.0468913	0.0399629	0.0448592	0.0372272	0.0520625	0.0726662	0.0600551	0.0557191	0.0470928	0.0369958	0.0516669	0.0387904	0.0409037	0.0424334	0.052737	0.0580848	0.0554479
cg13174651	SLC30A3	0.0434691	0.0378425	0.0341905	0.0376987	0.0380752	0.0256161	0.0260223	0.0513025	0.0474141	0.0473012	0.0270092	0.037923	0.0343526	0.0305311	0.0446738	0.0255153	0.0432921	0.0189337	0.0446794	0.0336409	0.0407893	0.0324112	0.0204343	0.0318996	0.0304151	0.0237451	0.0527364	0.0522286	0.0238788	0.0270031	0.0412028	0.0361268	0.0217134	0.0334913	0.040973	0.0405556	0.033602	0.0405232	0.0497828	0.0252383	0.030357	0.0380021	0.0469222	0.0322607	0.0546277	0.0391053	0.0606181	0.0453782
cg09958967	SLC30A3	0.105178	0.111031	0.115738	0.123101	0.120881	0.102983	0.115684	0.109809	0.11991	0.0959165	0.115392	0.114465	0.12494	0.10679	0.118319	0.0991862	0.11751	0.111772	0.181745	0.112749	0.105705	0.127277	0.124417	0.114369	0.115768	0.1056	0.0975919	0.120385	0.103079	0.117025	0.11886	0.12766	0.102618	0.0932649	0.0839253	0.0974833	0.10093	0.121655	0.0929876	0.0936564	0.0905075	0.117115	0.119227	0.0861969	0.127447	0.12595	0.109057	0.101605
cg20885815	SLC30A3	0.429107	0.795942	0.692393	0.726539	0.81176	0.711857	0.664739	0.762263	0.749117	0.751489	0.694069	0.663497	0.73314	0.750102	0.757978	0.774282	0.803074	0.679982	0.744355	0.709644	0.775044	0.742176	0.705693	0.668057	0.807652	0.72809	0.756957	0.732559	0.756913	0.756368	0.753085	0.786224	0.776948	0.670947	0.783871	0.750453	0.80515	0.714928	0.722892	0.739427	0.766297	0.724864	0.758408	0.72628	0.812906	0.752653	0.736753	0.683979
cg03875195	SLC30A3	0.183816	0.235965	0.205767	0.244668	0.277634	0.209457	0.294372	0.236079	0.237273	0.223574	0.256975	0.236943	0.290782	0.305797	0.270862	0.248644	0.327324	0.218522	0.230368	0.291555	0.251442	0.251795	0.263215	0.271048	0.291357	0.278416	0.256741	0.229453	0.227242	0.178884	0.242534	0.224382	0.208799	0.215218	0.232189	0.212748	0.194151	0.221928	0.272283	0.231498	0.347039	0.230639	0.309618	0.23756	0.264381	0.283496	0.249351	0.218806
cg17206420	SLC30A3	0.432551	0.452004	0.433587	0.473146	0.451625	0.509368	0.459874	0.427664	0.476116	0.506405	0.463786	0.475811	0.470999	0.501022	0.413703	0.44046	0.515273	0.446902	0.483493	0.420703	0.470004	0.444323	0.449157	0.491213	0.500789	0.481361	0.535176	0.503464	0.462122	0.441637	0.492371	0.505797	0.463963	0.413418	0.466577	0.41247	0.519558	0.485815	0.456538	0.50279	0.468075	0.478197	0.438044	0.468437	0.519464	0.479832	0.48724	0.4522
cg13875111	SLC30A3	0.0854034	0.120505	0.141977	0.140742	0.139933	0.103289	0.165656	0.143966	0.13456	0.130286	0.144984	0.13726	0.153879	0.133031	0.150068	0.13756	0.11185	0.128112	0.123765	0.144483	0.142512	0.137726	0.123159	0.156364	0.149941	0.155465	0.141497	0.134295	0.149303	0.108387	0.125476	0.145053	0.14315	0.110563	0.111954	0.12025	0.116517	0.133958	0.130821	0.130895	0.120771	0.119872	0.171285	0.109823	0.126052	0.118181	0.142467	0.107931
cg11226148	SLC30A3	0.104718	0.103556	0.100205	0.122528	0.13099	0.0994026	0.0996448	0.0913905	0.114933	0.107084	0.113583	0.0855599	0.0943477	0.119461	0.120282	0.0962968	0.102382	0.100728	0.101376	0.116418	0.113681	0.122	0.116258	0.120376	0.109369	0.10664	0.106197	0.110757	0.098964	0.106096	0.101593	0.104144	0.120955	0.0800959	0.0882371	0.0989914	0.108455	0.100169	0.102951	0.0958626	0.100946	0.110116	0.112393	0.105648	0.124961	0.109682	0.113421	0.110547
cg03023068	SLC30A3	0.0977778	0.138964	0.0871331	0.129823	0.152301	0.205423	0.122588	0.1	0.145695	0.137259	0.125841	0.101733	0.104488	0.0662533	0.137445	0.179931	0.195361	0.121477	0.110434	0.105882	0.121559	0.120493	0.0790201	0.143319	0.125562	0.11633	0.165309	0.143708	0.146622	0.10692	0.0862203	0.117912	0.0954157	0.107241	0.172112	0.143588	0.0618557	0.075227	0.16113	0.0983416	0.106488	0.107589	0.0915527	0.10077	0.126124	0.11448	0.110017	0.107311
cg00303811	SLC30A3	0.683895	0.717174	0.674278	0.732824	0.771709	0.674028	0.810335	0.742888	0.698627	0.778675	0.762802	0.738289	0.714519	0.811554	0.718712	0.768922	0.717342	0.748963	0.752416	0.751977	0.705488	0.77026	0.733851	0.727014	0.704823	0.730447	0.731538	0.709809	0.735744	0.773008	0.664971	0.762686	0.758065	0.702758	0.740971	0.735436	0.694603	0.740699	0.750281	0.702292	0.761714	0.759398	0.716009	0.695978	0.732221	0.744009	0.751223	0.699429
cg24416973	SLC30A3	0.0543246	0.0547597	0.0603956	0.0668479	0.0752574	0.0626727	0.0776826	0.0624043	0.051365	0.0633562	0.0903707	0.0454863	0.0492851	0.0525039	0.0644255	0.0568786	0.0565158	0.0622349	0.042514	0.0619848	0.0503781	0.099214	0.055857	0.0686527	0.045995	0.0473381	0.0625173	0.0677612	0.0469229	0.0634976	0.0573804	0.0707038	0.0575948	0.0629451	0.0496301	0.0618242	0.0558523	0.0527374	0.0376198	0.0397205	0.046272	0.053978	0.0569759	0.0582952	0.0567705	0.0407817	0.0510266	0.0424795
cg08789022	SLC30A3	0.0886112	0.115369	0.0969562	0.132209	0.139178	0.11362	0.111605	0.134379	0.134227	0.142156	0.124571	0.118903	0.100289	0.17168	0.130323	0.103346	0.165985	0.12165	0.109624	0.124695	0.112371	0.123702	0.0991142	0.127715	0.126955	0.129639	0.107628	0.114865	0.123207	0.106164	0.136529	0.137988	0.130616	0.0857988	0.0838656	0.095569	0.0979757	0.0851304	0.0916378	0.0938305	0.132468	0.119887	0.0694684	0.112119	0.120802	0.101975	0.0999533	0.0865982
cg02915746	SLC30A3	0.0744587	0.0761963	0.0465253	0.0934969	0.0878162	0.0644555	0.066836	0.073392	0.0836937	0.0741953	0.0780022	0.0953613	0.0650842	0.0537307	0.079743	0.0675026	0.0771369	0.0719486	0.0560824	0.0820965	0.0594876	0.0819692	0.0928061	0.0784394	0.0774985	0.0702988	0.0617893	0.0586129	0.0633581	0.0606734	0.0713896	0.07104	0.0532204	0.063579	0.0791501	0.058214	0.0761631	0.0772128	0.0587567	0.0822965	0.058191	0.0773133	0.0702128	0.0576829	0.0887204	0.0738744	0.0725798	0.0721046
cg19461344	SLC30A3	0.177228	0.170219	0.21103	0.186618	0.167967	0.170185	0.179008	0.200213	0.186724	0.196092	0.196996	0.170789	0.194537	0.168381	0.218019	0.193451	0.201681	0.161572	0.181523	0.18702	0.178752	0.180404	0.203008	0.177561	0.176694	0.183459	0.191327	0.184573	0.203952	0.200256	0.191648	0.177445	0.164869	0.176677	0.183819	0.179058	0.175006	0.181773	0.173203	0.190635	0.17759	0.194934	0.19016	0.203347	0.194511	0.181815	0.181845	0.1792
cg18219563	SLC30A3	0.0592238	0.0628175	0.0486571	0.0619346	0.0740811	0.0588569	0.0788218	0.0623093	0.0735701	0.0700578	0.0785751	0.0699692	0.0696238	0.05106	0.0880554	0.0401126	0.0709738	0.127825	0.0498348	0.0434717	0.0610865	0.0581531	0.0565226	0.0723363	0.0747796	0.0721806	0.0613868	0.0600425	0.0637168	0.0501391	0.0577993	0.057765	0.0679535	0.0601594	0.0723882	0.0718563	0.0629809	0.0631676	0.0605585	0.0558688	0.0736645	0.0769069	0.0654895	0.0695727	0.0704995	0.0558267	0.0703524	0.0708805
cg25913233	SPARC	0.065761	0.0791653	0.0718799	0.0989002	0.106048	0.0914948	0.0803629	0.0837117	0.069902	0.0801365	0.117747	0.0965934	0.0689009	0.0756634	0.0991236	0.0640439	0.125784	0.0777731	0.0707581	0.119987	0.0736861	0.0813995	0.0720851	0.085551	0.0930678	0.0885877	0.120268	0.109611	0.0708608	0.07173	0.115121	0.0719541	0.0805862	0.0723708	0.075824	0.0742335	0.0968525	0.0661326	0.0704133	0.0661889	0.0839037	0.0736655	0.0805436	0.0730224	0.10803	0.0996579	0.0777607	0.06829
cg21877464	SPARC	0.449673	0.433854	0.45801	0.45755	0.51627	0.438322	0.468864	0.422202	0.482564	0.520819	0.523544	0.453825	0.423496	0.421668	0.455197	0.446679	0.414469	0.466556	0.3728	0.467648	0.541471	0.47066	0.522513	0.495671	0.453744	0.464635	0.501676	0.514532	0.37343	0.449389	0.407112	0.366761	0.421079	0.395311	0.371477	0.462264	0.382347	0.466937	0.473847	0.404846	0.37082	0.452871	0.477607	0.34498	0.416224	0.407544	0.494066	0.400877
cg23174201	SPARC	0.638794	0.63804	0.695494	0.686221	0.772016	0.717575	0.737466	0.693505	0.753104	0.765607	0.712528	0.761531	0.675056	0.76303	0.725229	0.75524	0.76249	0.720362	0.753617	0.678834	0.698721	0.690005	0.670138	0.748238	0.718587	0.732831	0.787264	0.741013	0.723716	0.731645	0.754745	0.748568	0.676234	0.655221	0.694645	0.637388	0.732968	0.706485	0.764187	0.760976	0.761524	0.746337	0.713583	0.743345	0.750653	0.729929	0.760272	0.749485
cg26389330	SPARC	0.184459	0.238411	0.261125	0.292229	0.274297	0.255115	0.226561	0.25709	0.300722	0.226984	0.339914	0.283639	0.248711	0.248489	0.227412	0.194304	0.223339	0.223598	0.186277	0.305471	0.364432	0.270272	0.31663	0.223585	0.24976	0.265518	0.211617	0.263257	0.200015	0.241148	0.246815	0.161709	0.249766	0.210167	0.201533	0.303731	0.141	0.230639	0.267997	0.222705	0.21013	0.217416	0.25313	0.134664	0.249264	0.237837	0.279753	0.266236
cg27128761	SPARC	0.334316	0.385042	0.408756	0.375761	0.448262	0.36796	0.401907	0.398983	0.432666	0.388512	0.444727	0.418869	0.333554	0.364176	0.399834	0.366021	0.398163	0.412516	0.280107	0.392918	0.442772	0.380684	0.403477	0.405883	0.353709	0.417894	0.403269	0.400392	0.3084	0.339539	0.357427	0.320431	0.341132	0.327104	0.328719	0.391457	0.349583	0.375005	0.381307	0.36425	0.34663	0.367818	0.366827	0.301098	0.390585	0.334297	0.432408	0.345823
cg08879559	SPARC	0.0518193	0.0784499	0.064667	0.0674676	0.0858872	0.0694113	0.0600709	0.0830166	0.0556999	0.0587849	0.0731955	0.0702668	0.0586349	0.0527213	0.0763099	0.0654971	0.0710775	0.0626882	0.0652478	0.0806418	0.0656653	0.126223	0.0611574	0.0643275	0.0574814	0.0791149	0.0766381	0.073088	0.0490456	0.0656208	0.0738166	0.0860971	0.0561374	0.0631962	0.0583673	0.0539786	0.0736993	0.0577869	0.0451391	0.0484144	0.0603245	0.0632864	0.0593681	0.056083	0.0711407	0.0914525	0.0500657	0.0558185
cg07539983	SPARC	0.833594	0.799499	0.761446	0.855938	0.810377	0.835458	0.845135	0.787751	0.807438	0.832837	0.759235	0.835979	0.848974	0.824685	0.803972	0.861384	0.867067	0.809447	0.840053	0.839268	0.843222	0.808359	0.842446	0.819049	0.850323	0.875988	0.849918	0.776088	0.871902	0.822032	0.820045	0.879244	0.837744	0.761251	0.804838	0.786856	0.844745	0.809575	0.787686	0.866358	0.838237	0.828376	0.80912	0.864853	0.84355	0.848696	0.833959	0.822447
cg13319042	SPARC	0.516155	0.559623	0.561054	0.582039	0.597381	0.613184	0.618095	0.572878	0.625164	0.653646	0.598472	0.611082	0.565882	0.593009	0.612857	0.624399	0.657373	0.529717	0.604321	0.538803	0.662556	0.604131	0.563641	0.60509	0.601457	0.658349	0.648363	0.576844	0.53787	0.581531	0.645889	0.590421	0.592461	0.508221	0.541808	0.517129	0.589893	0.606715	0.602756	0.596179	0.605121	0.618873	0.606406	0.615671	0.597004	0.570473	0.637733	0.525759
cg06571753	SPARC	0.805652	0.801698	0.807346	0.826015	0.840646	0.815296	0.826578	0.847117	0.848288	0.829493	0.821767	0.840643	0.848853	0.82347	0.832948	0.85195	0.827859	0.85667	0.814912	0.828956	0.846579	0.831838	0.82336	0.8125	0.853763	0.849681	0.878	0.814245	0.848383	0.816191	0.851446	0.833663	0.825926	0.778282	0.845447	0.814665	0.866909	0.811746	0.821183	0.828791	0.805579	0.829282	0.852546	0.827064	0.831233	0.82676	0.914773	0.789451
cg08331313	SPARC	0.0911417	0.0747774	0.0888819	0.123417	0.103217	0.0748888	0.0893518	0.0796087	0.0762752	0.0845817	0.121072	0.0887551	0.0792114	0.0759942	0.0863122	0.0784817	0.0963575	0.081844	0.0705988	0.113985	0.0962321	0.09541	0.0978608	0.0748884	0.0925303	0.0789551	0.0753072	0.0903103	0.0754403	0.0739498	0.0634633	0.068311	0.0788729	0.065601	0.0767818	0.0818251	0.0643066	0.0810332	0.0786767	0.0677941	0.0723734	0.0784351	0.0672307	0.0869355	0.0778348	0.0901758	0.078364	0.0763249
cg25587069	SPARC	0.036511	0.0403216	0.0459158	0.0562056	0.0420563	0.0324682	0.0419012	0.0464057	0.037241	0.0571946	0.053914	0.0350101	0.0362372	0.0318296	0.024465	0.0436692	0.0291273	0.0290934	0.0269034	0.0594581	0.0319372	0.0445886	0.0343369	0.0510701	0.0456799	0.0397283	0.0363281	0.0592862	0.0379278	0.0413167	0.0358744	0.0340509	0.0280602	0.0284829	0.0337652	0.0380794	0.0293813	0.0387858	0.027207	0.0234375	0.0375775	0.0313199	0.0255485	0.0322008	0.0307509	0.0335259	0.0323711	0.0314474
cg23146663	SPARC	0.0626821	0.0937531	0.101603	0.131847	0.141933	0.0835377	0.087949	0.102091	0.0986258	0.0934917	0.110155	0.0911156	0.0895438	0.0839551	0.130932	0.0683358	0.0906625	0.0968495	0.0922923	0.176167	0.106769	0.117673	0.0852018	0.12878	0.0983527	0.0859709	0.0870521	0.167614	0.0773281	0.0867378	0.107482	0.101176	0.0973083	0.0956123	0.0798577	0.104544	0.0743184	0.0836978	0.106048	0.0927348	0.0820529	0.0961657	0.100794	0.0955051	0.0730137	0.0818603	0.0947421	0.0755564
cg22116670	SPARC	0.094608	0.124363	0.127552	0.162436	0.165249	0.111199	0.134983	0.127381	0.14235	0.164922	0.172894	0.120295	0.121437	0.134911	0.138674	0.102248	0.13733	0.13496	0.0980095	0.230751	0.1383	0.138122	0.159368	0.137009	0.137716	0.148148	0.101951	0.201453	0.0925703	0.118898	0.134198	0.09898	0.119902	0.0904169	0.0948905	0.137242	0.103693	0.128333	0.112913	0.140324	0.110654	0.123061	0.159884	0.0874338	0.108692	0.102285	0.135565	0.0918431
cg10505630	SPARC	0.555118	0.590429	0.561613	0.610672	0.616424	0.578939	0.614941	0.605377	0.630417	0.620154	0.62963	0.635797	0.59478	0.634059	0.638195	0.575597	0.656514	0.623593	0.613531	0.585197	0.616701	0.618154	0.617385	0.582224	0.63226	0.674485	0.605272	0.617504	0.557233	0.572913	0.608466	0.588391	0.626536	0.571871	0.54324	0.583329	0.639612	0.595496	0.608701	0.605806	0.588322	0.642611	0.602383	0.587906	0.610849	0.591846	0.599892	0.575943
cg14518209	SPARC	0.090983	0.10267	0.102713	0.125292	0.132875	0.0913239	0.110837	0.128024	0.0858045	0.105423	0.137849	0.0953037	0.130117	0.0914559	0.174824	0.0774346	0.0890555	0.137192	0.108233	0.12337	0.0983155	0.128432	0.101267	0.121948	0.0993249	0.109914	0.111605	0.11403	0.0804441	0.0927992	0.149735	0.0936247	0.106259	0.0892625	0.0714179	0.0978087	0.0818461	0.105098	0.115103	0.104636	0.09157	0.0875975	0.114207	0.0944444	0.16356	0.126374	0.105259	0.103384
cg23132469	TAS1R2	0.93928	0.950834	0.902028	0.92957	0.867552	0.944576	0.89516	0.919894	0.92239	0.834853	0.929138	0.936484	0.944821	0.863391	0.947567	0.929257	0.89291	0.936394	0.939323	0.907883	0.958344	0.926716	0.921214	0.868079	0.901773	0.955309	0.944805	0.91126	0.928429	0.860459	0.814528	0.885281	0.870498	0.920815	0.922821	0.933213	0.928526	0.857005	0.916167	0.943772	0.930302	0.942218	0.955471	0.909368	0.781234	0.952573	0.876555	0.774209
cg07947459	TAS1R2	0.846665	0.861242	0.833352	0.839291	0.841309	0.888318	0.848186	0.834354	0.868893	0.828422	0.837126	0.832139	0.808727	0.849792	0.820496	0.869695	0.87863	0.837921	0.82761	0.873752	0.855108	0.850069	0.852863	0.847095	0.880859	0.887166	0.861773	0.839845	0.860428	0.823228	0.851196	0.836902	0.863659	0.838717	0.823935	0.807318	0.847507	0.874878	0.846262	0.852037	0.836056	0.857722	0.840664	0.891674	0.870515	0.855656	0.834975	0.838736
cg24953922	TAS1R2	0.90778	0.865391	0.778297	0.811267	0.857164	0.864482	0.817639	0.874057	0.754261	0.805495	0.885055	0.867495	0.894015	0.851629	0.892047	0.903195	0.88782	0.876536	0.884528	0.852825	0.872957	0.904804	0.862521	0.810672	0.860575	0.900129	0.873432	0.898716	0.884253	0.88724	0.751283	0.905493	0.872559	0.859181	0.857481	0.888962	0.862574	0.825262	0.904283	0.891304	0.865589	0.899812	0.871946	0.82389	0.870569	0.886418	0.82015	0.83147
cg18524091	TAS1R2	0.807652	0.821989	0.806237	0.86849	0.854417	0.840851	0.834975	0.808396	0.853027	0.815985	0.860225	0.815781	0.847595	0.863687	0.852941	0.823847	0.84308	0.835448	0.814078	0.815525	0.860019	0.810953	0.816807	0.829056	0.852391	0.821571	0.866336	0.868322	0.821198	0.857688	0.825359	0.851907	0.771197	0.774218	0.859685	0.685114	0.826985	0.824396	0.857406	0.831264	0.846874	0.832181	0.826804	0.843491	0.861423	0.851055	0.845484	0.795252
cg23206822	TAS1R2	0.505169	0.689013	0.637721	0.679235	0.763548	0.736392	0.716061	0.714056	0.701385	0.790308	0.634067	0.770593	0.685639	0.795227	0.735459	0.676408	0.749381	0.789985	0.773026	0.679272	0.763758	0.680576	0.751412	0.713214	0.768963	0.760815	0.795665	0.733773	0.228788	0.834502	0.838915	0.722711	0.72023	0.722626	0.736172	0.694855	0.751159	0.681609	0.704626	0.700391	0.764572	0.732478	0.767449	0.784545	0.739934	0.746617	0.825657	0.75838
cg00925953	TAS1R2	0.773977	0.733695	0.76564	0.759532	0.792183	0.755464	0.78152	0.786861	0.764105	0.83224	0.715114	0.703658	0.7918	0.839847	0.755979	0.796635	0.806371	0.740256	0.833224	0.709717	0.810757	0.767011	0.779261	0.769197	0.760034	0.80651	0.745839	0.806396	0.806462	0.819771	0.793957	0.861282	0.793948	0.748075	0.857595	0.720146	0.756879	0.806267	0.803544	0.746336	0.805435	0.814159	0.7458	0.818817	0.865282	0.796019	0.804555	0.767982
cg15605096	TAS1R2	0.597411	0.576251	0.621587	0.618958	0.592736	0.633872	0.654068	0.540758	0.638309	0.639235	0.558824	0.675929	0.613234	0.631718	0.695579	0.675164	0.701291	0.590086	0.647421	0.493848	0.642266	0.639311	0.575229	0.674521	0.688904	0.679575	0.678083	0.637417	0.591121	0.666667	0.60011	0.697664	0.635768	0.567888	0.640121	0.51817	0.679311	0.662214	0.663422	0.676176	0.650181	0.681905	0.657152	0.534178	0.668388	0.608467	0.636318	0.672107
cg00375983	TAS1R2	0.396984	0.676589	0.518653	0.713297	0.569658	0.630399	0.490664	0.569275	0.582565	0.697728	0.756772	0.730501	0.653748	0.700984	0.620475	0.590092	0.563408	0.598506	0.655212	0.642275	0.791518	0.711927	0.619763	0.499781	0.674917	0.729962	0.571631	0.597497	0.55339	0.468516	0.486159	0.785211	0.590905	0.501737	0.65585	0.702698	0.691945	0.619649	0.741097	0.699375	0.697871	0.723881	0.751362	0.534711	0.592222	0.740184	0.630466	0.545501
cg16986315	TAS1R2	0.706527	0.772587	0.697062	0.797429	0.664364	0.722366	0.697103	0.644431	0.670472	0.74109	0.818167	0.737971	0.776096	0.77002	0.740782	0.730815	0.826392	0.736271	0.684645	0.728892	0.805531	0.7294	0.744012	0.622338	0.751665	0.828313	0.778166	0.741826	0.721886	0.651606	0.627727	0.821877	0.721454	0.744839	0.729684	0.805677	0.769915	0.695864	0.816182	0.780155	0.67958	0.729362	0.886735	0.687012	0.626742	0.878785	0.715598	0.684992
cg17017746	TAS1R2	0.562988	0.388463	0.443126	0.508919	0.470632	0.425641	0.490985	0.374809	0.452198	0.450548	0.480861	0.423224	0.465002	0.462696	0.456696	0.487149	0.468055	0.434224	0.438206	0.386679	0.424186	0.497938	0.451858	0.426492	0.435266	0.598423	0.44627	0.456354	0.460147	0.51724	0.408723	0.447941	0.45079	0.386383	0.443747	0.493848	0.508921	0.487096	0.40683	0.486841	0.485901	0.422657	0.510331	0.492119	0.461125	0.418851	0.431633	0.483783
cg24692872	TAS1R2	0.947233	0.906036	0.867965	0.929634	0.878266	0.880458	0.89742	0.889641	0.834223	0.887017	0.919931	0.867045	0.943362	0.914287	0.907335	0.895185	0.931353	0.928156	0.887961	0.912348	0.930982	0.914229	0.914512	0.871558	0.912705	0.941793	0.912308	0.926177	0.917633	0.828584	0.855715	0.926693	0.899752	0.909239	0.925389	0.931244	0.882692	0.899692	0.915747	0.941867	0.811658	0.930014	0.914024	0.863579	0.842465	0.915882	0.886418	0.85957
cg03960908	TAS1R2	0.79659	0.770779	0.824911	0.854811	0.813808	0.702838	0.908528	0.783846	0.801208	0.772907	0.8167	0.739537	0.828104	0.834246	0.850222	0.785089	0.771209	0.798755	0.788687	0.784098	0.824739	0.798535	0.801791	0.824695	0.781228	0.803518	0.789744	0.75796	0.767498	0.756374	0.77765	0.771985	0.83978	0.791909	0.817655	0.780861	0.807472	0.786644	0.687864	0.892442	0.789784	0.852324	0.821567	0.802094	0.801282	0.803534	0.739875	0.782139
cg21731286	TAS1R2	0.705716	0.781025	0.763404	0.809889	0.867852	0.82657	0.801584	0.805046	0.818755	0.839084	0.870275	0.811886	0.789265	0.808529	0.788566	0.779872	0.832849	0.809511	0.795808	0.789041	0.849312	0.798369	0.733627	0.817118	0.844064	0.777205	0.847372	0.83341	0.780608	0.745926	0.817242	0.801844	0.775386	0.726773	0.763131	0.76526	0.813226	0.797776	0.854873	0.816028	0.808204	0.811079	0.772376	0.790275	0.826422	0.817716	0.860442	0.747047
cg17822093	TAS1R2	0.85932	0.851107	0.881618	0.892784	0.887112	0.867779	0.891196	0.90354	0.882806	0.865691	0.86121	0.850333	0.876544	0.897757	0.867506	0.867695	0.921111	0.884568	0.859259	0.884418	0.883047	0.893701	0.844096	0.889907	0.894536	0.889192	0.885081	0.833437	0.848714	0.880517	0.892682	0.898608	0.883489	0.853749	0.880579	0.846841	0.878012	0.879152	0.882244	0.892984	0.861244	0.881532	0.880388	0.874553	0.885193	0.869725	0.872969	0.871938
cg11806635	TAS1R2	0.851797	0.776712	0.744226	0.640429	0.856153	0.887246	0.803376	0.780279	0.689238	0.739772	0.840398	0.770056	0.859327	0.841621	0.842538	0.745321	0.856471	0.828333	0.795959	0.82448	0.8712	0.847031	0.858695	0.787903	0.84869	0.852527	0.850029	0.788797	0.842323	0.773032	0.781223	0.876352	0.805239	0.74628	0.783038	0.813262	0.837013	0.818564	0.847886	0.826225	0.823394	0.856806	0.849991	0.784265	0.814399	0.823962	0.766351	0.811437
cg26528477	TAS1R2	0.86629	0.834467	0.857344	0.885821	0.897887	0.861293	0.886316	0.865667	0.883067	0.885008	0.872382	0.894572	0.851361	0.901149	0.912223	0.892346	0.895509	0.856762	0.869522	0.872331	0.875497	0.890042	0.843935	0.895581	0.879719	0.954667	0.913529	0.865817	0.871882	0.852635	0.918445	0.889576	0.844847	0.868203	0.897357	0.845848	0.902548	0.879339	0.901378	0.928908	0.884701	0.880752	0.87053	0.91217	0.889556	0.892845	0.881612	0.882971
cg15642772	TAS1R2	0.964863	0.959469	0.960118	0.954533	0.961685	0.960336	0.964303	0.951951	0.961339	0.962662	0.958603	0.950806	0.960299	0.959382	0.951348	0.952801	0.946823	0.962514	0.950345	0.960856	0.962589	0.96183	0.96391	0.957531	0.957804	0.950559	0.965641	0.953297	0.957752	0.953003	0.957945	0.962538	0.96335	0.953707	0.980662	0.951179	0.973268	0.96135	0.962378	0.966725	0.960179	0.956908	0.949499	0.963165	0.958714	0.960831	0.957674	0.953403
cg22794731	TBCC	0.0928148	0.124785	0.0934929	0.0900023	0.0889752	0.0888304	0.0824674	0.143627	0.0766288	0.113251	0.202859	0.204627	0.0845531	0.0970925	0.198999	0.123605	0.172133	0.099158	0.155124	0.137384	0.0602322	0.172849	0.0782535	0.0707696	0.149222	0.17504	0.16739	0.118607	0.0933705	0.112319	0.177388	0.194324	0.100066	0.135426	0.154854	0.0731043	0.179454	0.0797447	0.0682493	0.0992085	0.0837793	0.0785198	0.156313	0.0863022	0.187193	0.140004	0.0682017	0.0696988
cg21799605	TBCC	0.0418147	0.0865711	0.0462723	0.0521474	0.0487488	0.0563863	0.0422007	0.0553541	0.0488828	0.0486747	0.0704964	0.0895656	0.0463273	0.0452076	0.142476	0.0488132	0.0881002	0.0481458	0.0544861	0.0553501	0.0442331	0.0572944	0.04084	0.0510619	0.117807	0.107273	0.123117	0.0542002	0.0411827	0.0546943	0.128742	0.089826	0.0448629	0.0694759	0.0601841	0.0394339	0.109544	0.03409	0.0335593	0.0348822	0.0710388	0.0436504	0.0792501	0.0425851	0.125537	0.114018	0.0462391	0.0450585
cg23955494	TBCC	0.0474176	0.106096	0.0510204	0.0584664	0.0640081	0.0415525	0.0305589	0.065678	0.0529751	0.0683193	0.0558741	0.109329	0.0635783	0.0520314	0.0906928	0.0539653	0.0737986	0.0493567	0.0576711	0.0614882	0.0499599	0.0771299	0.0523028	0.062062	0.0674442	0.0568329	0.0745338	0.0702845	0.0454473	0.058932	0.0738337	0.0618695	0.0560061	0.0583635	0.0627529	0.0664974	0.0750617	0.0616952	0.0589638	0.0442456	0.0728461	0.0548689	0.0566707	0.0506693	0.0626527	0.0978043	0.0617722	0.0556519
cg05495412	TBCC	0.0601436	0.0577403	0.067626	0.0670666	0.0512335	0.06161	0.0620195	0.0544067	0.0578107	0.0736537	0.0665677	0.0532414	0.0589303	0.0596602	0.072164	0.0578777	0.0617245	0.0564155	0.0587552	0.07023	0.0504103	0.0596296	0.0605943	0.0760702	0.053031	0.0530099	0.0580428	0.0518369	0.0512479	0.0531688	0.056199	0.0651466	0.0532782	0.0412828	0.0405641	0.0506016	0.055578	0.0464857	0.0570728	0.0377668	0.0454235	0.0527313	0.0470422	0.0489021	0.0595162	0.0604183	0.052353	0.0362834
cg03383661	TBCC	0.0686131	0.0813383	0.0773158	0.0816868	0.0974888	0.0848436	0.087194	0.0678172	0.0698075	0.0656105	0.0721949	0.0798946	0.0780875	0.0769515	0.108583	0.0639997	0.110784	0.0790729	0.0748181	0.101667	0.0704471	0.130551	0.0797937	0.0790029	0.0618423	0.0690445	0.0742793	0.0853893	0.0631609	0.073843	0.0826547	0.0714677	0.0824405	0.0656063	0.0561101	0.0515885	0.0842834	0.0626942	0.0603576	0.0514299	0.0575765	0.0579584	0.0856479	0.0655556	0.0792572	0.0876913	0.0630912	0.0569473
cg11446617	TBCC	0.0446759	0.0432013	0.0400737	0.0528167	0.051361	0.0419159	0.0476477	0.0391881	0.0524569	0.0531949	0.0490075	0.0496768	0.0482917	0.0410852	0.0557048	0.0437965	0.0429673	0.0400715	0.035921	0.0417888	0.0462381	0.0416926	0.0448155	0.069647	0.055482	0.0523022	0.0431613	0.0410113	0.037116	0.0409756	0.0573466	0.0574935	0.0476938	0.0418101	0.0399468	0.0447801	0.0532376	0.0417627	0.0304234	0.0357805	0.0436698	0.0345687	0.0400653	0.0283998	0.0593555	0.0531685	0.037037	0.0352903
cg15204645	TBCC	0.0512396	0.0853611	0.0725967	0.0814877	0.0890451	0.0787354	0.0795298	0.0813098	0.081651	0.0891128	0.10331	0.0736276	0.0793113	0.0826052	0.116962	0.0980545	0.0983423	0.0840305	0.074737	0.0792101	0.0721952	0.121285	0.0849738	0.0873833	0.125441	0.109113	0.182784	0.0944938	0.0661661	0.0713745	0.109395	0.103693	0.074835	0.0926795	0.0669995	0.0585434	0.0917504	0.0766	0.0651123	0.0792339	0.0769304	0.0817693	0.075239	0.0717566	0.136939	0.0836798	0.0846036	0.0778786
cg15435046	TBCC	0.0293562	0.0522429	0.0348168	0.0422959	0.056028	0.0292042	0.0321293	0.0393281	0.0475818	0.0422519	0.127914	0.0773056	0.0377991	0.0317208	0.0846549	0.059196	0.0431655	0.0350951	0.0656622	0.0374422	0.0366121	0.051142	0.0500258	0.0413459	0.0780841	0.0856124	0.0819307	0.0451874	0.0327586	0.0367789	0.0628214	0.0704719	0.0378445	0.0420054	0.0284366	0.0304843	0.0648719	0.0373749	0.0276586	0.0332439	0.0633746	0.0425667	0.0428992	0.0407415	0.121741	0.0651812	0.033068	0.0322901
cg11276280	TBCC	0.0753359	0.0597135	0.0754651	0.0850381	0.0808115	0.0823931	0.0739278	0.0719079	0.0622147	0.0872306	0.0920176	0.0707214	0.0549184	0.0702217	0.0823888	0.0814285	0.0788726	0.0751585	0.0817311	0.0788794	0.0685237	0.0850266	0.0995701	0.0980764	0.066857	0.0736213	0.0664087	0.0720065	0.0824131	0.0802397	0.0773065	0.0807712	0.0850494	0.0637852	0.0664858	0.0675203	0.0747502	0.0744661	0.0915064	0.0615385	0.0937626	0.0895436	0.0838017	0.0785187	0.0871283	0.0791309	0.0794935	0.0824198
cg25506256	TBCC	0.0545558	0.0679814	0.0625725	0.0535385	0.0697013	0.05577	0.0577005	0.0624402	0.0582886	0.0537181	0.057502	0.0495693	0.0598089	0.0613935	0.0726426	0.045938	0.0561073	0.059052	0.0626722	0.0653446	0.0615236	0.0506419	0.0547469	0.0623287	0.059448	0.0487037	0.0725341	0.061087	0.0423984	0.0327512	0.0614231	0.0596358	0.0573362	0.0482082	0.0433239	0.0391568	0.0561811	0.0471403	0.0496496	0.0512188	0.0448598	0.0445571	0.0554505	0.0594324	0.0524449	0.0716428	0.0568066	0.0437827
cg02852597	TBCC	0.0492911	0.0470255	0.0651768	0.0653138	0.0779134	0.0651591	0.0644442	0.0571775	0.0549062	0.0584807	0.0730703	0.0641425	0.0633036	0.0613927	0.0639248	0.0642249	0.0823611	0.0627788	0.0592809	0.0578979	0.0592759	0.05973	0.0577108	0.069435	0.060496	0.0566784	0.0503132	0.0595368	0.056546	0.0591229	0.0645398	0.0653806	0.0613557	0.0506085	0.0500406	0.0642741	0.0610519	0.063223	0.0506957	0.0551491	0.0533184	0.0596026	0.0534818	0.0471575	0.0737625	0.0530364	0.0587199	0.0524473
cg14151096	TBCC	0.0535741	0.0485025	0.0559725	0.0585338	0.0660503	0.0641741	0.0546273	0.0505332	0.0509327	0.050853	0.0508099	0.0523764	0.0502679	0.0568631	0.0691701	0.0502761	0.0638187	0.0637861	0.0492338	0.0564667	0.0567465	0.0735252	0.066224	0.068365	0.0567487	0.0523132	0.0551496	0.0633623	0.0466005	0.0386202	0.0522196	0.0593919	0.0527269	0.0421477	0.0483002	0.0529318	0.0535747	0.0546866	0.0469729	0.0429904	0.0487092	0.0499855	0.042619	0.0466191	0.0779249	0.0615375	0.0471684	0.0473304
cg00415065	TBCC	0.149204	0.193783	0.192528	0.178704	0.215013	0.210247	0.230644	0.155862	0.229246	0.164941	0.23035	0.1949	0.200741	0.204486	0.184004	0.191201	0.169887	0.168401	0.169178	0.20517	0.228701	0.201046	0.155584	0.185358	0.189024	0.261747	0.227106	0.185381	0.160083	0.187616	0.19333	0.251807	0.182231	0.17097	0.164207	0.197785	0.278162	0.169742	0.192282	0.175114	0.153756	0.320617	0.125875	0.173626	0.197505	0.195081	0.180927	0.171994
cg06361161	TCTE3	0.0367695	0.0354026	0.0371957	0.042803	0.0457803	0.0504199	0.0356952	0.0379049	0.0339191	0.049805	0.0519235	0.0766837	0.0466373	0.0445269	0.0818481	0.0528799	0.0389622	0.0470478	0.0352464	0.0537186	0.036904	0.0510491	0.043715	0.0348967	0.111685	0.0548355	0.0424341	0.0587235	0.0260478	0.0614761	0.0639207	0.0485925	0.0376653	0.0397351	0.0530456	0.0393293	0.044772	0.0367328	0.0800447	0.0275883	0.0594212	0.0428183	0.0432371	0.0311698	0.0716298	0.0854345	0.0430561	0.0420657
cg26912278	TCTE3	0.0227649	0.0221214	0.0244867	0.0289671	0.0352398	0.0164589	0.0191506	0.0264675	0.0297814	0.0284555	0.0240984	0.0320218	0.0395905	0.0123611	0.024812	0.0216291	0.0140536	0.0368227	0.0301018	0.0330318	0.0285404	0.0118704	0.0315926	0.0262512	0.0289932	0.0233922	0.0230103	0.0371514	0.0117926	0.0195062	0.0157739	0.0263421	0.00622396	0.0285732	0.0227973	0.0377348	0.0241392	0.0214194	0.0261039	0.0209983	0.0302846	0.0164343	0.0398565	0.0284247	0.0219244	0.0262499	0.0132236	0.0441135
cg22807378	TCTE3	0.0240181	0.0204503	0.0244329	0.0336965	0.030649	0.0197386	0.0238822	0.0238284	0.0318645	0.0282076	0.0323183	0.0305038	0.0237113	0.0357778	0.0332869	0.0225942	0.0266986	0.0299571	0.0239859	0.0232382	0.0315711	0.027776	0.0297584	0.0307443	0.0253165	0.0217892	0.0285924	0.024921	0.0137951	0.0253474	0.0201772	0.0244053	0.0325067	0.0314312	0.0160493	0.0305554	0.0225704	0.0264127	0.0259195	0.0278398	0.0276687	0.0217629	0.0354221	0.0291447	0.0252904	0.0317971	0.0268021	0.0276581
cg02958167	TCTE3	0.152406	0.14953	0.140615	0.127315	0.138995	0.131546	0.129593	0.144726	0.176446	0.152125	0.154936	0.158163	0.178585	0.156013	0.149268	0.182622	0.15307	0.137925	0.145357	0.145489	0.146877	0.160861	0.167292	0.153401	0.152687	0.175546	0.16059	0.159431	0.157047	0.149928	0.170728	0.162299	0.133934	0.184758	0.176156	0.183751	0.155805	0.187998	0.13388	0.174147	0.161434	0.151906	0.165075	0.162561	0.181124	0.161546	0.157246	0.176771
cg06490287	TCTE3	0.794204	0.791382	0.865728	0.829867	0.795212	0.797171	0.806676	0.85255	0.834932	0.788462	0.803267	0.764619	0.811821	0.831758	0.803927	0.828101	0.832388	0.824174	0.791483	0.808846	0.828674	0.847023	0.786303	0.795666	0.760468	0.847586	0.818701	0.770607	0.808998	0.778106	0.820999	0.811513	0.836224	0.775645	0.792359	0.859435	0.833882	0.843614	0.750235	0.801262	0.756008	0.774042	0.885658	0.793054	0.845852	0.792627	0.831187	0.801738
cg22267176	TCTE3	0.0533824	0.0643612	0.0526505	0.0641074	0.0650497	0.0499012	0.0560101	0.0502451	0.0469649	0.0605608	0.0520977	0.0478602	0.0579226	0.0581321	0.0543767	0.0578006	0.0617641	0.045125	0.0510717	0.0538208	0.0549029	0.0652921	0.0582062	0.069639	0.0537673	0.0461842	0.0519398	0.0644781	0.0473007	0.044606	0.0511624	0.0536128	0.0527597	0.0454748	0.0366679	0.0512346	0.0523486	0.0488252	0.0513109	0.0403563	0.0475736	0.049207	0.0517753	0.0454292	0.0436873	0.0520231	0.0507164	0.0534706
cg01985619	TCTE3	0.020445	0.0381558	0.0328759	0.0339976	0.027658	0.0249757	0.0248581	0.0398071	0.0363748	0.0445537	0.0428717	0.0299785	0.0293226	0.0290253	0.0329311	0.038419	0.0365363	0.0320327	0.0309469	0.0370108	0.0389735	0.0370307	0.0263967	0.0340669	0.0254135	0.0374095	0.0379954	0.0343571	0.0251083	0.0338858	0.0281876	0.0367004	0.0266249	0.0230672	0.0346137	0.0397126	0.0334648	0.0411744	0.0366978	0.0284235	0.034233	0.0277541	0.0471834	0.0358611	0.0312693	0.0433898	0.0296819	0.0416139
cg00005543	TCTE3	0.015676	0.0234051	0.0282648	0.0390038	0.0393027	0.0335606	0.0272465	0.0308846	0.0249731	0.0288039	0.0265546	0.0328657	0.0316287	0.025227	0.0333106	0.0296204	0.0263775	0.0269771	0.0332161	0.0194393	0.0271497	0.0295322	0.027441	0.0233992	0.0243526	0.0248242	0.0249531	0.0304997	0.0246727	0.0356941	0.0177546	0.0285755	0.030538	0.0333446	0.0251949	0.0250433	0.0290161	0.0305517	0.0226396	0.0278503	0.0217084	0.0282933	0.0270484	0.0261522	0.0354327	0.0328645	0.0280699	0.021907
cg20986655	TCTE3	0.0407292	0.0399244	0.0442725	0.0376025	0.0480327	0.0282723	0.0363527	0.0437571	0.0619966	0.0354251	0.0371122	0.0453951	0.0386206	0.0408917	0.0331637	0.0278358	0.0488913	0.0438708	0.0397355	0.0380329	0.0329895	0.0478747	0.0290581	0.0448244	0.0537285	0.0466095	0.0443585	0.0396756	0.0409457	0.0322341	0.0305109	0.0297089	0.0461414	0.0357143	0.0399348	0.04976	0.0403901	0.048017	0.0285302	0.0566752	0.0375844	0.0376928	0.0516854	0.0411401	0.0337781	0.0512294	0.061976	0.0535108
cg05786698	TCTE3	0.855256	0.840334	0.82996	0.84459	0.830702	0.855693	0.823037	0.847559	0.812442	0.843434	0.84281	0.846667	0.815015	0.865822	0.895791	0.829856	0.799533	0.8274	0.888467	0.823826	0.827049	0.84117	0.858311	0.870808	0.80023	0.824071	0.860186	0.789305	0.910136	0.82149	0.880601	0.87173	0.822943	0.895267	0.806547	0.792253	0.820891	0.876323	0.852207	0.839007	0.842025	0.860568	0.810564	0.845242	0.853231	0.841718	0.84467	0.826413
cg12154261	TDRD9	0.770505	0.662608	0.67288	0.693384	0.744186	0.719847	0.677054	0.602767	0.702255	0.71717	0.751712	0.597681	0.796763	0.712882	0.731811	0.711369	0.72031	0.672937	0.633976	0.661268	0.714387	0.669914	0.689067	0.678753	0.680045	0.6597	0.712102	0.671195	0.723939	0.688122	0.663156	0.628454	0.600876	0.651733	0.625927	0.612853	0.664848	0.642841	0.626407	0.663673	0.669283	0.785394	0.755373	0.678719	0.789025	0.717067	0.667046	0.629437
cg11177858	TDRD9	0.751628	0.778304	0.78737	0.802442	0.776285	0.79882	0.794197	0.771509	0.784382	0.782189	0.831686	0.844999	0.795478	0.799127	0.833983	0.826574	0.826644	0.832937	0.812494	0.753226	0.7852	0.799947	0.786155	0.763392	0.798417	0.845742	0.815905	0.845021	0.82411	0.807432	0.800475	0.812363	0.776079	0.781116	0.759425	0.728116	0.840119	0.774551	0.821637	0.797105	0.802619	0.801474	0.803024	0.79857	0.831591	0.801671	0.839293	0.794517
cg05173889	TDRD9	0.798151	0.803614	0.805846	0.825774	0.774951	0.805485	0.84741	0.821084	0.797865	0.888264	0.816349	0.797269	0.824418	0.910654	0.859572	0.8273	0.806284	0.846014	0.847807	0.844346	0.792334	0.855876	0.79161	0.866525	0.755056	0.816365	0.861297	0.830032	0.827186	0.779252	0.847903	0.846496	0.860643	0.798498	0.815424	0.769388	0.818432	0.832704	0.836042	0.813131	0.847803	0.882944	0.837315	0.817084	0.855194	0.81996	0.8603	0.706642
cg08933517	TDRD9	0.597587	0.762078	0.694594	0.734306	0.797881	0.748615	0.737917	0.746199	0.715666	0.80408	0.736703	0.673958	0.717356	0.795708	0.721053	0.746188	0.792577	0.749129	0.787437	0.808351	0.719353	0.776914	0.671601	0.795925	0.827372	0.808081	0.703174	0.732208	0.777292	0.818938	0.797076	0.75157	0.736923	0.66834	0.791721	0.738881	0.756721	0.756919	0.7187	0.736514	0.788241	0.761919	0.748769	0.744477	0.71977	0.687707	0.734745	0.687254
cg06884495	TDRD9	0.547326	0.634511	0.610749	0.624455	0.682017	0.666906	0.659303	0.581481	0.675905	0.66901	0.731487	0.597008	0.72933	0.664398	0.750244	0.673254	0.7016	0.629248	0.616792	0.616843	0.656287	0.645815	0.660019	0.628205	0.640491	0.590317	0.683627	0.640282	0.631952	0.652406	0.655249	0.561573	0.587407	0.578409	0.602712	0.605589	0.636394	0.650355	0.743724	0.630692	0.715169	0.698293	0.643431	0.702514	0.706937	0.746663	0.626303	0.587641
cg00697970	TDRD9	0.886981	0.856871	0.870711	0.88122	0.877962	0.882912	0.890497	0.905364	0.873811	0.899557	0.911565	0.882241	0.868685	0.897296	0.856985	0.890856	0.886576	0.895444	0.887862	0.836874	0.865078	0.863818	0.860835	0.858224	0.853899	0.876145	0.914954	0.88036	0.885564	0.860613	0.889601	0.881795	0.862486	0.857507	0.881469	0.871048	0.920866	0.89392	0.887402	0.897309	0.893286	0.887129	0.876659	0.868283	0.904403	0.907727	0.906138	0.859012
cg14413148	TDRD9	0.879391	0.858557	0.850067	0.912369	0.869223	0.887463	0.905272	0.86278	0.893755	0.880228	0.839912	0.855083	0.864287	0.893885	0.924181	0.886742	0.867832	0.898252	0.88096	0.851576	0.858673	0.885734	0.881715	0.87101	0.87448	0.89679	0.887385	0.884677	0.879654	0.864109	0.914663	0.915408	0.897545	0.84203	0.910101	0.862811	0.940731	0.867887	0.90728	0.916732	0.873047	0.899219	0.893203	0.875015	0.90697	0.892408	0.879367	0.919581
cg23232719	TDRD9	0.788647	0.764453	0.779282	0.789315	0.829875	0.823311	0.853496	0.789648	0.828136	0.812017	0.792373	0.875243	0.838681	0.833577	0.888299	0.858187	0.838566	0.804032	0.812108	0.791516	0.819687	0.812473	0.781675	0.813447	0.816996	0.812557	0.853167	0.815469	0.836689	0.81976	0.800287	0.854069	0.78877	0.75558	0.809609	0.748344	0.841939	0.827938	0.833515	0.824115	0.801468	0.804232	0.775227	0.854903	0.827519	0.81444	0.832515	0.825247
cg11171672	TDRD9	0.974168	0.956728	0.969634	0.963581	0.968993	0.971982	0.970388	0.954497	0.958315	0.957442	0.970067	0.953992	0.953204	0.971215	0.957753	0.957849	0.968709	0.965959	0.967275	0.952339	0.964617	0.957894	0.954931	0.961946	0.960501	0.967302	0.968926	0.96329	0.968001	0.964526	0.9791	0.957801	0.951066	0.964436	0.951869	0.959389	0.96754	0.960049	0.95234	0.975504	0.950304	0.964619	0.971145	0.960378	0.964646	0.961235	0.956331	0.942472
cg07613153	TDRD9	0.567865	0.612161	0.610683	0.599884	0.613537	0.556972	0.648917	0.694187	0.676654	0.649817	0.552846	0.657434	0.684889	0.707009	0.68024	0.660704	0.774375	0.567005	0.736631	0.603294	0.715819	0.62711	0.574274	0.663296	0.672553	0.634629	0.658683	0.639863	0.693333	0.646423	0.757272	0.743905	0.643861	0.519602	0.60147	0.565644	0.693958	0.634584	0.653325	0.644855	0.647768	0.663452	0.580161	0.643115	0.762887	0.622788	0.644626	0.574793
cg16701547	TDRD9	0.829637	0.861878	0.840143	0.85172	0.880315	0.871736	0.812653	0.867775	0.935149	0.88384	0.905575	0.860604	0.856156	0.900744	0.892806	0.898744	0.830327	0.843443	0.907872	0.818081	0.880544	0.867531	0.866519	0.862552	0.901039	0.907248	0.90745	0.874407	0.859455	0.872928	0.798148	0.865883	0.871421	0.842	0.873308	0.850662	0.821251	0.882293	0.841466	0.891385	0.862671	0.91183	0.834339	0.856352	0.908188	0.927	0.824123	0.833285
cg18689082	TDRD9	0.729892	0.831201	0.792329	0.827387	0.821289	0.839968	0.808483	0.802255	0.79074	0.782551	0.793446	0.804625	0.797135	0.833071	0.82069	0.799282	0.794549	0.800818	0.818804	0.763225	0.836031	0.804357	0.802263	0.80618	0.774398	0.805546	0.819803	0.834066	0.808582	0.800963	0.823642	0.836242	0.819911	0.761686	0.805337	0.778536	0.787197	0.837088	0.781674	0.736237	0.840592	0.823974	0.777778	0.816344	0.839678	0.774945	0.799041	0.740302
cg14336566	TDRD9	0.484053	0.661411	0.626097	0.660575	0.591301	0.605113	0.639865	0.553817	0.631979	0.606228	0.694335	0.56693	0.656506	0.598804	0.625314	0.604092	0.747855	0.605032	0.621165	0.525059	0.613615	0.629963	0.602536	0.65105	0.601195	0.553803	0.702181	0.628832	0.568835	0.623334	0.583592	0.559587	0.586447	0.509246	0.585404	0.62485	0.641273	0.629348	0.603629	0.548271	0.718073	0.632642	0.726621	0.627166	0.627357	0.726393	0.627367	0.579285
cg09191594	TDRD9	0.858511	0.824006	0.843452	0.855313	0.861506	0.88691	0.849436	0.88659	0.893048	0.883812	0.825255	0.867379	0.86606	0.892785	0.869633	0.895222	0.876064	0.82574	0.901904	0.853469	0.846388	0.84102	0.874947	0.901834	0.868274	0.860424	0.881457	0.795422	0.867248	0.861396	0.864846	0.835373	0.871523	0.839167	0.87627	0.857589	0.857226	0.855679	0.872433	0.862518	0.813083	0.858142	0.877439	0.90815	0.847963	0.864564	0.909102	0.874839
cg04020713	TENC1	0.466972	0.551525	0.53297	0.567609	0.60153	0.566717	0.613729	0.533846	0.508305	0.581771	0.576723	0.550957	0.57117	0.572806	0.578677	0.603793	0.640828	0.566479	0.569317	0.540992	0.554003	0.557914	0.491555	0.573698	0.588294	0.582906	0.609251	0.591899	0.60021	0.543659	0.576196	0.601014	0.552106	0.521931	0.522339	0.550504	0.571947	0.573905	0.548342	0.582834	0.55602	0.589267	0.536754	0.630996	0.615977	0.549339	0.555125	0.532025
cg06311778	TENC1	0.0832572	0.103914	0.139082	0.116319	0.156632	0.103268	0.0991542	0.0989309	0.139249	0.120777	0.128915	0.101859	0.0970227	0.121195	0.0960253	0.081031	0.0942355	0.125755	0.0899941	0.14208	0.137109	0.116352	0.123966	0.113627	0.0903332	0.0958389	0.112653	0.109912	0.0755121	0.099624	0.100522	0.0747064	0.12567	0.0889088	0.0567376	0.103389	0.082863	0.110219	0.0669558	0.095322	0.103412	0.105974	0.106762	0.0564902	0.111376	0.103869	0.119587	0.0838481
cg17094065	TENC1	0.388287	0.550663	0.542886	0.573257	0.511353	0.514359	0.564393	0.580928	0.576564	0.565224	0.490515	0.617762	0.552756	0.635735	0.535253	0.50763	0.545107	0.561365	0.484023	0.560822	0.60342	0.530307	0.568594	0.56174	0.600433	0.607625	0.634751	0.565489	0.49881	0.540201	0.557389	0.532167	0.602284	0.49623	0.621379	0.451234	0.609486	0.573785	0.511796	0.567749	0.50894	0.473623	0.50719	0.562894	0.635589	0.598349	0.624506	0.499491
cg01658663	TENC1	0.123017	0.137185	0.157965	0.164022	0.172092	0.12345	0.147055	0.139554	0.128336	0.133166	0.165607	0.118167	0.137932	0.138722	0.148525	0.116185	0.124925	0.141592	0.102725	0.144376	0.155667	0.158551	0.152548	0.137566	0.118067	0.119943	0.115038	0.131116	0.116551	0.12071	0.1291	0.122879	0.136297	0.110351	0.104487	0.123118	0.0970854	0.125797	0.110057	0.0871765	0.108108	0.116199	0.121955	0.0965198	0.1225	0.135341	0.121784	0.106447
cg16705419	TENC1	0.962339	0.971859	0.969079	0.954286	0.9499	0.961374	0.951842	0.958697	0.969745	0.968036	0.948965	0.979542	0.954001	0.977214	0.961353	0.977928	0.957945	0.964882	0.959868	0.963779	0.973274	0.967552	0.957555	0.956818	0.963967	0.964648	0.965155	0.957582	0.963613	0.955389	0.967053	0.953661	0.95439	0.950095	0.95107	0.962367	0.969212	0.962637	0.969591	0.970932	0.964588	0.973807	0.961817	0.953073	0.969624	0.963615	0.947325	0.96263
cg07661899	TENC1	0.841779	0.907574	0.881008	0.88379	0.87871	0.874672	0.861557	0.841969	0.854822	0.8332	0.868283	0.873728	0.842334	0.87047	0.865164	0.867582	0.900352	0.880043	0.872256	0.8602	0.902854	0.868507	0.815324	0.864055	0.899727	0.89698	0.885963	0.865726	0.855404	0.841194	0.886326	0.868826	0.876335	0.862065	0.882974	0.847425	0.878403	0.873488	0.892947	0.853653	0.861656	0.814914	0.859485	0.828735	0.883684	0.840541	0.860551	0.814598
cg00776080	TENC1	0.849709	0.923176	0.898966	0.904071	0.904699	0.89568	0.910771	0.918575	0.915932	0.912911	0.894478	0.910562	0.919247	0.905313	0.907849	0.889023	0.88749	0.895608	0.907392	0.907274	0.916349	0.89544	0.916989	0.910333	0.90827	0.903842	0.901046	0.903704	0.902016	0.898271	0.909555	0.915855	0.890077	0.921929	0.887422	0.871361	0.879309	0.920774	0.90783	0.911684	0.890736	0.891422	0.902376	0.899192	0.930765	0.918272	0.922915	0.899066
cg25735482	TENC1	0.235018	0.549234	0.497267	0.550026	0.682716	0.46135	0.575934	0.517941	0.59578	0.62003	0.645067	0.559164	0.62549	0.57153	0.619881	0.586493	0.655597	0.613472	0.546615	0.612395	0.636047	0.595461	0.509869	0.584953	0.63781	0.628438	0.646912	0.49946	0.625454	0.48995	0.635288	0.593976	0.586719	0.58317	0.543902	0.52698	0.594101	0.511421	0.477774	0.46292	0.645439	0.551643	0.323042	0.562508	0.559272	0.530149	0.643373	0.527016
cg19447686	TENC1	0.0312377	0.0380169	0.0347524	0.0359162	0.0453221	0.0245101	0.031248	0.038242	0.0362155	0.0299513	0.0349536	0.0355699	0.0294788	0.0250365	0.0252101	0.0421328	0.0304678	0.0255093	0.0363778	0.0407494	0.0305475	0.0439382	0.0321998	0.0390556	0.0352291	0.0331424	0.0363586	0.0480948	0.0266826	0.0304865	0.0358627	0.0285258	0.0338307	0.0398785	0.0371249	0.0406021	0.0348214	0.0350732	0.0355297	0.0306185	0.0349806	0.0340222	0.0431572	0.0408406	0.0386826	0.038311	0.0346784	0.0367854
cg27097846	TENC1	0.680797	0.704291	0.731447	0.758483	0.779885	0.724785	0.737219	0.715754	0.766962	0.746319	0.767087	0.774212	0.75379	0.759702	0.775166	0.769496	0.73529	0.779549	0.729525	0.70713	0.772621	0.770894	0.743104	0.742175	0.714714	0.764447	0.787474	0.760376	0.718201	0.707242	0.750857	0.730799	0.714787	0.712966	0.740839	0.705811	0.717073	0.792278	0.717267	0.764607	0.75208	0.756295	0.719176	0.74973	0.775792	0.749457	0.759946	0.728458
cg20149600	TENC1	0.0731437	0.0755631	0.0723676	0.0785705	0.0887062	0.1424	0.083634	0.067249	0.0705282	0.0748487	0.0817438	0.067691	0.0754108	0.0711565	0.107877	0.0557776	0.0717281	0.0765105	0.06559	0.0847894	0.0744718	0.0903299	0.0683099	0.0947045	0.0737984	0.0686149	0.0742904	0.0783953	0.0664386	0.0813562	0.0860586	0.0774173	0.0769064	0.0656737	0.0657649	0.0727009	0.062889	0.0683598	0.0507241	0.0687103	0.070733	0.0654282	0.0667376	0.0678348	0.0709604	0.0705762	0.0781659	0.0761495
cg11571790	TENC1	0.690111	0.686482	0.752511	0.739086	0.760704	0.798332	0.762884	0.727647	0.782803	0.759807	0.735087	0.727958	0.768829	0.781435	0.76975	0.726606	0.796666	0.703621	0.763943	0.745286	0.764437	0.746107	0.675338	0.750859	0.74407	0.769828	0.790609	0.777774	0.753752	0.73009	0.772065	0.796586	0.763938	0.69752	0.759035	0.705564	0.805333	0.745578	0.755529	0.794146	0.753246	0.776661	0.781674	0.771244	0.764935	0.786828	0.756297	0.714293
cg21467206	TENC1	0.817296	0.855777	0.867372	0.869294	0.85284	0.832596	0.881505	0.854122	0.8797	0.864758	0.882104	0.869811	0.839691	0.865956	0.897364	0.864913	0.852243	0.877761	0.85906	0.858844	0.845506	0.832364	0.814102	0.845703	0.865167	0.885764	0.877209	0.864718	0.875597	0.853714	0.879132	0.879287	0.876384	0.832125	0.855856	0.859679	0.854482	0.857059	0.816096	0.841409	0.856801	0.852975	0.82734	0.842692	0.867138	0.856804	0.876775	0.828377
cg10624583	TENC1	0.0657551	0.0749706	0.0804943	0.0700294	0.0974769	0.0768622	0.0878274	0.0750932	0.0767501	0.0688921	0.094077	0.0695482	0.0742981	0.0825889	0.0865092	0.0728186	0.0732249	0.0808326	0.0727967	0.0738435	0.071999	0.0742805	0.0650907	0.0829671	0.0545688	0.0726501	0.0708189	0.0952946	0.0508369	0.0740825	0.0698011	0.0656971	0.08484	0.0489638	0.0582245	0.0680584	0.0604887	0.0622682	0.0704561	0.0516688	0.0606136	0.0611845	0.0636281	0.0700341	0.0537544	0.0674565	0.0839348	0.0700445
cg18037834	TENC1	0.540934	0.645089	0.642185	0.661298	0.703762	0.699884	0.644255	0.660454	0.657753	0.669317	0.681374	0.679578	0.683528	0.637472	0.694291	0.688698	0.710907	0.669906	0.640499	0.616656	0.690227	0.644666	0.656121	0.688377	0.678502	0.693315	0.691118	0.674505	0.60977	0.620795	0.68748	0.645892	0.666037	0.615651	0.648416	0.641093	0.681118	0.711338	0.69814	0.694586	0.636276	0.688707	0.658456	0.658565	0.681018	0.701273	0.675693	0.647431
cg03691549	TENC1	0.316275	0.434345	0.385796	0.419471	0.449502	0.326511	0.401822	0.385558	0.432031	0.413943	0.433006	0.41275	0.416004	0.421405	0.406378	0.349801	0.436679	0.353637	0.348254	0.378483	0.464348	0.393665	0.413219	0.411367	0.440093	0.381123	0.421521	0.421613	0.338208	0.355002	0.427513	0.358949	0.425768	0.343242	0.3699	0.425052	0.377285	0.435541	0.345076	0.400292	0.346765	0.391244	0.369817	0.369293	0.438691	0.406569	0.448141	0.343451
cg04882003	TENC1	0.0459015	0.0505537	0.0475742	0.0492522	0.0420532	0.0450617	0.037457	0.05551	0.0436374	0.0400437	0.0440104	0.0669961	0.0498506	0.0502028	0.0717089	0.0464865	0.065723	0.0360733	0.0507146	0.036313	0.0401733	0.062986	0.0570218	0.0598262	0.0460005	0.0390215	0.0636567	0.0749284	0.036946	0.0485492	0.0439888	0.0498869	0.0482142	0.0486945	0.0594912	0.0526646	0.0494657	0.0472391	0.0534579	0.0342705	0.0428754	0.0424406	0.0588848	0.0386877	0.053362	0.0467843	0.0595443	0.0546455
cg25021051	TENC1	0.0601086	0.0640237	0.0653969	0.067798	0.0761229	0.0612495	0.064239	0.0568954	0.0667542	0.0742255	0.0722807	0.0536998	0.0608908	0.0678598	0.0742933	0.0654827	0.0657123	0.0742973	0.0658723	0.0643277	0.0739104	0.0689121	0.0758348	0.0750829	0.051638	0.0580253	0.0568701	0.0722167	0.0449633	0.0570263	0.0738634	0.0576638	0.0673795	0.0507803	0.0478747	0.0559615	0.0537562	0.0500849	0.0457934	0.0524764	0.0599098	0.0609727	0.0561516	0.0559471	0.0600827	0.061418	0.0591205	0.0590742
cg11856932	TENC1	0.836341	0.853969	0.860018	0.861389	0.880839	0.882706	0.876345	0.890626	0.861675	0.865403	0.868831	0.865471	0.861118	0.872859	0.879528	0.87895	0.874704	0.880441	0.884623	0.831798	0.861193	0.834726	0.829593	0.867434	0.859843	0.883583	0.905144	0.866199	0.856906	0.841963	0.888276	0.883032	0.847586	0.860005	0.864413	0.841522	0.875235	0.877102	0.903444	0.896884	0.861388	0.873602	0.848717	0.842819	0.874522	0.877776	0.868895	0.841934
cg09631652	TENC1	0.836665	0.833811	0.84703	0.852882	0.829594	0.820754	0.83767	0.837442	0.864869	0.859906	0.834525	0.851189	0.819206	0.862555	0.851926	0.850076	0.848088	0.823501	0.847793	0.821145	0.880177	0.840752	0.828304	0.854842	0.854098	0.862136	0.866589	0.859255	0.844199	0.853158	0.857939	0.840559	0.850412	0.857643	0.83017	0.84124	0.860534	0.859498	0.840975	0.860298	0.841855	0.83965	0.83104	0.854819	0.860119	0.868967	0.862864	0.850974
cg25958857	TENC1	0.142012	0.148127	0.129075	0.123213	0.13577	0.101568	0.106211	0.124278	0.115273	0.122592	0.111248	0.114195	0.103459	0.0823871	0.106131	0.10616	0.104075	0.119235	0.0903206	0.127908	0.115061	0.101792	0.099286	0.0799553	0.13858	0.119368	0.122382	0.130657	0.113267	0.105372	0.119421	0.121842	0.0969746	0.0991961	0.0883452	0.116115	0.0942851	0.106655	0.085762	0.0908006	0.109439	0.0801931	0.123806	0.108065	0.132283	0.104794	0.108125	0.113966
cg09494609	TENC1	0.0531661	0.0514142	0.0606225	0.0662993	0.076237	0.0599759	0.0695876	0.0545594	0.0545835	0.0588601	0.0593473	0.0440533	0.0542415	0.0531098	0.0639667	0.0564264	0.0709188	0.0522568	0.0463729	0.0537136	0.0518142	0.0577216	0.058593	0.0635365	0.0515586	0.0481125	0.0488954	0.0593878	0.0499922	0.0556942	0.0603214	0.0530659	0.0506266	0.05122	0.0432833	0.0487805	0.0500791	0.0481836	0.0440368	0.0427957	0.0519804	0.0578176	0.0420501	0.0494586	0.0472724	0.0519838	0.058684	0.0461149
cg15628956	TENC1	0.0591514	0.0500033	0.0422195	0.055847	0.0569642	0.038205	0.0463289	0.0517372	0.0567673	0.0653916	0.0574055	0.0469925	0.0599871	0.0404663	0.0576132	0.0530452	0.0459756	0.0564727	0.0579323	0.0479015	0.0519481	0.040878	0.0584416	0.0670718	0.0535966	0.0461314	0.0522136	0.0461101	0.0414728	0.042573	0.0438317	0.068571	0.0500545	0.0426845	0.0455736	0.0589424	0.050984	0.0463754	0.0486097	0.0363589	0.037982	0.0562868	0.0537962	0.0448583	0.0503164	0.040223	0.0441494	0.0469366
cg00790741	TENC1	0.934342	0.93805	0.938591	0.933166	0.944551	0.95493	0.948811	0.945199	0.951251	0.935912	0.948535	0.944265	0.951289	0.936228	0.94874	0.947842	0.935591	0.947457	0.941136	0.937118	0.949923	0.936075	0.942884	0.936566	0.931116	0.957034	0.956707	0.949901	0.959105	0.941322	0.926107	0.952003	0.958599	0.957683	0.956836	0.939379	0.96284	0.93837	0.947481	0.947361	0.951694	0.954516	0.959704	0.956024	0.94978	0.945939	0.934149	0.946288
cg24505307	TENC1	0.0763329	0.093917	0.09826	0.0918679	0.10572	0.0943798	0.094224	0.0751961	0.0832209	0.0840451	0.112348	0.0873002	0.0795354	0.0841038	0.0994651	0.0774347	0.0833333	0.0922903	0.0664038	0.100519	0.101368	0.0947004	0.0759882	0.106906	0.0896271	0.0715914	0.0879007	0.100467	0.0643001	0.0586811	0.0672189	0.0716565	0.0777966	0.0568081	0.0590414	0.0674232	0.0757695	0.0567115	0.0771284	0.0670566	0.0769886	0.081254	0.0623404	0.0681763	0.0795415	0.0742871	0.0784452	0.0922696
cg25631414	THBS2	0.96271	0.947205	0.962571	0.963023	0.962403	0.966169	0.959156	0.958821	0.965943	0.94473	0.945781	0.966337	0.963151	0.9584	0.95781	0.970745	0.952703	0.961502	0.960277	0.961497	0.957627	0.937422	0.954878	0.952644	0.957245	0.948154	0.959629	0.960979	0.940451	0.950297	0.960397	0.96384	0.957588	0.955224	0.966014	0.947709	0.949176	0.96585	0.963172	0.967825	0.954182	0.961359	0.952325	0.96608	0.964056	0.956316	0.958725	0.962739
cg20367923	THBS2	0.557923	0.524866	0.545832	0.536309	0.570068	0.547273	0.578511	0.523248	0.592828	0.573302	0.538751	0.592026	0.56468	0.60996	0.570235	0.591015	0.606086	0.570284	0.591398	0.524546	0.558386	0.58384	0.489349	0.52893	0.574481	0.56719	0.626321	0.593043	0.559472	0.493846	0.571548	0.591034	0.510532	0.534197	0.52384	0.509763	0.599239	0.558814	0.558062	0.584576	0.606632	0.620177	0.568098	0.583585	0.602619	0.571287	0.570789	0.552866
cg10544152	THBS2	0.807681	0.791512	0.81167	0.820848	0.842674	0.780954	0.84172	0.81786	0.8559	0.84615	0.848146	0.825555	0.808297	0.854135	0.844023	0.814591	0.853043	0.862246	0.845399	0.811132	0.839399	0.829044	0.826199	0.810449	0.835206	0.830106	0.84261	0.830673	0.810929	0.827666	0.822722	0.842994	0.834548	0.820057	0.825218	0.819285	0.84504	0.816922	0.766779	0.814165	0.832787	0.840012	0.793395	0.82498	0.84695	0.834814	0.82039	0.79303
cg16805094	THBS2	0.889172	0.738753	0.726089	0.891549	0.875741	0.792861	0.736004	0.782006	0.84	0.913426	0.885628	0.864592	0.905626	0.864987	0.766241	0.882961	0.924072	0.804261	0.761347	0.776473	0.752571	0.885239	0.850655	0.737067	0.89322	0.89144	0.808359	0.80862	0.885306	0.893151	0.888548	0.894101	0.631514	0.756044	0.610735	0.86839	0.776371	0.815003	0.82692	0.886573	0.894821	0.889874	0.663096	0.688616	0.874632	0.808628	0.868085	0.784571
cg01320433	THBS2	0.339136	0.193863	0.20249	0.316039	0.390969	0.300375	0.218344	0.210109	0.310114	0.347518	0.333446	0.285607	0.315789	0.312711	0.234046	0.318469	0.368791	0.320182	0.20868	0.244139	0.24373	0.297391	0.352572	0.262713	0.391024	0.360788	0.267824	0.281975	0.402043	0.297459	0.307439	0.340426	0.16503	0.221139	0.139411	0.359496	0.306111	0.197214	0.296348	0.460851	0.354193	0.35132	0.248359	0.212224	0.332718	0.306334	0.331084	0.23099
cg21279806	THBS2	0.130769	0.125799	0.103361	0.127654	0.136351	0.101516	0.131862	0.10114	0.123602	0.139937	0.108199	0.122465	0.116446	0.129844	0.10332	0.145532	0.104256	0.123116	0.10473	0.129374	0.118564	0.136342	0.101392	0.10953	0.115786	0.139277	0.125739	0.114431	0.108369	0.130666	0.164856	0.101595	0.0822607	0.0961248	0.0949475	0.12918	0.137229	0.11877	0.096455	0.0838683	0.0909269	0.108022	0.108491	0.102127	0.12431	0.114245	0.112954	0.10528
cg24407096	THBS2	0.0665323	0.0969051	0.108893	0.113372	0.128857	0.115722	0.069509	0.093634	0.0983252	0.107098	0.101494	0.093324	0.129504	0.152811	0.135673	0.082444	0.146928	0.100473	0.0883616	0.119974	0.10666	0.115198	0.117161	0.105701	0.125858	0.120295	0.124744	0.102541	0.107226	0.0887782	0.09401	0.104539	0.0971531	0.0947397	0.0885685	0.107747	0.0862639	0.109674	0.132418	0.137989	0.0629208	0.11825	0.0924937	0.115134	0.0964889	0.111045	0.115258	0.110665
cg00438284	THBS2	0.855838	0.894296	0.883411	0.913564	0.910115	0.897149	0.906442	0.899936	0.887686	0.875812	0.881855	0.905132	0.902195	0.905545	0.900505	0.910589	0.900982	0.904656	0.893766	0.888792	0.908492	0.889669	0.920965	0.911989	0.874546	0.893495	0.917424	0.892987	0.887777	0.878236	0.897405	0.923673	0.884154	0.877226	0.890547	0.864067	0.887703	0.903731	0.884836	0.91152	0.906661	0.890244	0.886932	0.891129	0.88711	0.880069	0.934294	0.905305
cg20568045	THBS2	0.808689	0.84565	0.847552	0.812237	0.851593	0.843082	0.864242	0.804739	0.857174	0.84712	0.85882	0.856917	0.84753	0.857479	0.848693	0.817924	0.873125	0.852549	0.82818	0.832672	0.84733	0.816286	0.800643	0.840203	0.867666	0.864956	0.878691	0.854029	0.848576	0.852633	0.86069	0.854595	0.831149	0.826158	0.833175	0.838752	0.861251	0.835368	0.864382	0.865002	0.865418	0.866849	0.834353	0.848347	0.86826	0.813278	0.865237	0.8235
cg08714544	THBS2	0.901736	0.892355	0.894123	0.931958	0.933013	0.902983	0.932938	0.902874	0.903034	0.914405	0.929255	0.865728	0.913148	0.912893	0.905195	0.929691	0.944829	0.935838	0.901537	0.881673	0.910919	0.890318	0.876891	0.88109	0.88069	0.878714	0.902137	0.893182	0.892774	0.88674	0.927707	0.905835	0.899868	0.871529	0.926955	0.874662	0.88518	0.878947	0.889505	0.925044	0.880291	0.875884	0.863139	0.868505	0.901579	0.910562	0.933408	0.869447
cg12114933	THBS2	0.853913	0.879012	0.886204	0.838881	0.811809	0.79616	0.840087	0.858373	0.821012	0.875258	0.875646	0.791054	0.813703	0.829955	0.850864	0.887959	0.858664	0.868018	0.887735	0.84244	0.847921	0.809195	0.844963	0.836905	0.813931	0.828027	0.785632	0.827676	0.874649	0.883741	0.911733	0.854233	0.865702	0.893687	0.835406	0.808904	0.858637	0.842851	0.898773	0.843929	0.921957	0.875543	0.8672	0.928094	0.858316	0.85243	0.86861	0.823104
cg01557332	THBS2	0.659227	0.60035	0.595619	0.625278	0.596116	0.571533	0.63279	0.525238	0.592258	0.640121	0.613423	0.650053	0.604854	0.638323	0.637298	0.653091	0.694048	0.576568	0.581826	0.587838	0.641404	0.566658	0.579929	0.603903	0.652482	0.614218	0.671237	0.612562	0.604018	0.629525	0.65329	0.603239	0.575026	0.540902	0.567297	0.528873	0.675537	0.575284	0.559238	0.628308	0.631033	0.671819	0.631416	0.567005	0.574633	0.629417	0.616208	0.619295
cg00082178	THBS2	0.812857	0.847056	0.863386	0.886697	0.873534	0.863585	0.885207	0.858359	0.872665	0.851719	0.843361	0.875685	0.870203	0.876162	0.880394	0.871784	0.906454	0.867519	0.856527	0.885095	0.888566	0.877743	0.845436	0.859453	0.894243	0.914569	0.882289	0.876128	0.873593	0.877133	0.861812	0.870887	0.870673	0.83556	0.847615	0.848821	0.870274	0.865542	0.860735	0.878387	0.861809	0.88548	0.855297	0.886552	0.865489	0.869421	0.880547	0.852626
cg22713187	THBS2	0.848271	0.859575	0.863101	0.864519	0.877682	0.856599	0.889309	0.838608	0.839157	0.853215	0.859739	0.883988	0.852298	0.864858	0.859012	0.864904	0.876179	0.844813	0.871195	0.876998	0.852845	0.88604	0.85836	0.832671	0.882688	0.865943	0.876678	0.883845	0.851561	0.861512	0.88986	0.880742	0.864084	0.86048	0.828488	0.842272	0.872263	0.878319	0.885657	0.865193	0.880348	0.845818	0.863834	0.877067	0.873775	0.863379	0.869434	0.828231
cg24039778	THBS2	0.960322	0.970633	0.981483	0.9735	0.968715	0.962907	0.984557	0.961008	0.977003	0.983642	0.966143	0.968902	0.977547	0.974181	0.97024	0.981553	0.978098	0.979866	0.973337	0.967405	0.966436	0.967301	0.968642	0.971926	0.961575	0.973254	0.978545	0.962458	0.985281	0.977791	0.982741	0.973538	0.973158	0.961515	0.96267	0.955523	0.962639	0.975766	0.965014	0.980969	0.989297	0.974101	0.965226	0.971977	0.98802	0.970214	0.975116	0.971944
cg03495053	THBS2	0.413731	0.690593	0.609209	0.639828	0.713902	0.662513	0.693592	0.686498	0.647931	0.688778	0.6837	0.731171	0.647919	0.659928	0.710774	0.673684	0.756869	0.70459	0.667985	0.678718	0.684912	0.614023	0.6398	0.662865	0.683928	0.681259	0.726379	0.653505	0.605175	0.670959	0.669564	0.729922	0.658086	0.601734	0.642095	0.652253	0.684491	0.667718	0.579934	0.688771	0.697192	0.70441	0.607223	0.672844	0.743578	0.60107	0.626851	0.686414
cg17083940	THBS2	0.960105	0.957532	0.960497	0.955126	0.951318	0.977204	0.969366	0.962769	0.951815	0.943863	0.960499	0.957017	0.956605	0.956193	0.959774	0.961196	0.960834	0.967024	0.959337	0.958414	0.964548	0.949363	0.950689	0.956354	0.951841	0.96824	0.961675	0.95261	0.978574	0.959382	0.957969	0.962912	0.982274	0.942148	0.958197	0.966706	0.967793	0.958285	0.960578	0.966967	0.952872	0.955318	0.951856	0.955045	0.967364	0.959671	0.95356	0.953732
cg07803733	THBS2	0.582707	0.580835	0.611015	0.632959	0.66652	0.59701	0.651036	0.592015	0.599962	0.638986	0.657299	0.606051	0.616656	0.674069	0.646285	0.60035	0.58199	0.62948	0.607981	0.607158	0.637728	0.641129	0.599346	0.639998	0.59628	0.622874	0.675321	0.635424	0.636474	0.578085	0.621624	0.658735	0.636999	0.554121	0.611187	0.613289	0.623682	0.61458	0.614294	0.655738	0.649815	0.648413	0.592659	0.574887	0.654827	0.629173	0.646378	0.587357
cg16806245	THBS2	0.691046	0.662064	0.691394	0.74127	0.750046	0.706412	0.750847	0.701035	0.731585	0.697402	0.720518	0.726721	0.748321	0.762761	0.732283	0.717432	0.740095	0.738472	0.726433	0.718313	0.757181	0.73643	0.711879	0.761592	0.712161	0.755768	0.789417	0.739159	0.724364	0.702177	0.728789	0.745689	0.707564	0.685037	0.7226	0.708607	0.756543	0.689179	0.70371	0.751685	0.755677	0.723377	0.721111	0.719062	0.757353	0.72285	0.751705	0.734993
cg02785555	THBS2	0.796432	0.833162	0.821707	0.837092	0.815952	0.798787	0.842729	0.814855	0.849241	0.835299	0.851231	0.844991	0.829954	0.850718	0.860377	0.825644	0.853062	0.830268	0.816284	0.797938	0.844284	0.803923	0.83205	0.825673	0.824481	0.818103	0.852667	0.832407	0.81814	0.819505	0.82886	0.81118	0.828132	0.763232	0.789041	0.815971	0.820364	0.833562	0.848724	0.813367	0.840387	0.827682	0.807764	0.785362	0.855118	0.816646	0.86306	0.841068
cg14670303	THBS2	0.0756694	0.0658094	0.0658075	0.0859121	0.0915927	0.0721413	0.0652782	0.070507	0.0745759	0.0651395	0.0897465	0.0627756	0.0723791	0.0826106	0.066966	0.0702745	0.0731188	0.108538	0.0656629	0.0765078	0.0802411	0.0704738	0.0834294	0.0828977	0.075575	0.0975253	0.0651226	0.0675942	0.0722832	0.0784688	0.0647533	0.0740639	0.0723587	0.058182	0.0768395	0.0760201	0.0647811	0.0659024	0.0563404	0.0527392	0.0713033	0.0648	0.0559592	0.0618403	0.0619164	0.0807943	0.0629279	0.0593306
cg27264172	THBS2	0.848481	0.860788	0.873788	0.889742	0.896797	0.874936	0.891582	0.853246	0.886291	0.888262	0.873417	0.875966	0.886708	0.871421	0.892708	0.877415	0.884586	0.894895	0.882284	0.861115	0.883609	0.88154	0.851902	0.862094	0.876005	0.863437	0.884179	0.853765	0.885725	0.882629	0.906352	0.876787	0.85467	0.881383	0.891884	0.884539	0.902898	0.886028	0.879734	0.863309	0.869581	0.857169	0.856988	0.894729	0.909627	0.895315	0.880144	0.843048
cg18026667	THBS2	0.893563	0.887741	0.889241	0.886705	0.838356	0.916427	0.94575	0.851312	0.840685	0.876573	0.864833	0.868856	0.876861	0.926782	0.850524	0.919943	0.88439	0.854543	0.880445	0.808681	0.871848	0.889079	0.885286	0.882308	0.894396	0.815106	0.851294	0.823851	0.88253	0.865119	0.914586	0.902296	0.843144	0.878187	0.844303	0.868225	0.85068	0.88424	0.865444	0.841983	0.875319	0.88287	0.85941	0.914924	0.93201	0.896389	0.888595	0.859249
cg15216858	THBS2	0.95737	0.943884	0.959054	0.943451	0.955225	0.961372	0.981405	0.956151	0.955912	0.956108	0.944051	0.963392	0.95527	0.951503	0.941333	0.937837	0.970512	0.951639	0.96441	0.93698	0.9363	0.948867	0.941951	0.950511	0.95392	0.952191	0.961941	0.934864	0.942707	0.952069	0.946342	0.954857	0.955281	0.939784	0.933379	0.940668	0.946867	0.931288	0.923631	0.955184	0.943395	0.952768	0.96187	0.942675	0.950458	0.960998	0.95423	0.931829
cg24713940	THBS2	0.825014	0.810505	0.823401	0.865251	0.857284	0.853161	0.890782	0.841261	0.85318	0.867246	0.846981	0.839821	0.872938	0.886226	0.854037	0.863162	0.82355	0.884335	0.892218	0.875577	0.866534	0.812342	0.839635	0.843704	0.810698	0.843063	0.814429	0.825853	0.888016	0.816588	0.856439	0.845899	0.839105	0.882233	0.864714	0.81507	0.830977	0.853951	0.867473	0.875768	0.868002	0.840823	0.825968	0.855435	0.850826	0.843905	0.874523	0.860427
cg22550299	THBS2	0.420345	0.385398	0.358826	0.409556	0.430493	0.387149	0.417143	0.367629	0.261063	0.41364	0.418927	0.316705	0.392818	0.377546	0.421033	0.397077	0.336668	0.446723	0.403939	0.399836	0.438428	0.320592	0.367701	0.306737	0.374299	0.524851	0.447506	0.433856	0.366831	0.359237	0.409552	0.267709	0.375118	0.291565	0.379189	0.271498	0.398776	0.343581	0.337525	0.398172	0.312844	0.4488	0.46433	0.39704	0.496504	0.337658	0.399002	0.36382
cg09091918	THBS2	0.822662	0.831621	0.825481	0.837106	0.849823	0.854784	0.828133	0.805026	0.831339	0.852212	0.845056	0.816361	0.858968	0.852258	0.849581	0.846587	0.863131	0.845532	0.850414	0.847915	0.829644	0.864191	0.814256	0.845025	0.83543	0.837304	0.856106	0.846736	0.841083	0.852529	0.867212	0.830443	0.832004	0.835677	0.821951	0.800431	0.847239	0.845793	0.853405	0.838667	0.84717	0.854998	0.835041	0.827222	0.85677	0.872903	0.844599	0.809376
cg26280713	THBS2	0.250406	0.219344	0.208243	0.221418	0.272438	0.185049	0.201771	0.232531	0.18439	0.204211	0.239141	0.203146	0.196603	0.215683	0.179452	0.185082	0.222957	0.219601	0.174597	0.255118	0.222065	0.227838	0.224993	0.223204	0.211037	0.233854	0.186522	0.207489	0.179078	0.204227	0.180745	0.170361	0.185247	0.163185	0.179816	0.27621	0.197436	0.181977	0.156906	0.203771	0.226833	0.220396	0.175747	0.211458	0.192705	0.220955	0.19101	0.226216
cg00500498	THBS2	0.116716	0.139789	0.111819	0.14502	0.189834	0.101713	0.140055	0.13381	0.120798	0.148366	0.135164	0.110103	0.113089	0.149055	0.112911	0.115611	0.158208	0.118209	0.0987561	0.143318	0.148895	0.14011	0.1174	0.16032	0.149444	0.148796	0.117798	0.111099	0.106621	0.12411	0.124852	0.149468	0.109115	0.0967445	0.0971042	0.12866	0.10651	0.118645	0.140002	0.110351	0.116814	0.111841	0.0928867	0.117329	0.130879	0.0950871	0.11709	0.105577
cg08470742	THBS2	0.129079	0.103573	0.115899	0.122173	0.130408	0.105077	0.143552	0.115354	0.133228	0.113449	0.147975	0.135255	0.138623	0.148044	0.141976	0.11943	0.140891	0.139143	0.0986642	0.130653	0.110309	0.14415	0.107848	0.114694	0.113746	0.131746	0.167899	0.15187	0.162209	0.108094	0.112622	0.106957	0.107905	0.12075	0.0860419	0.113869	0.105734	0.136272	0.0990981	0.149283	0.101837	0.119595	0.150902	0.0926411	0.116715	0.11524	0.13552	0.11743
cg05786609	THBS2	0.940025	0.944116	0.914007	0.932813	0.939939	0.943116	0.93975	0.907804	0.932292	0.93852	0.94153	0.915381	0.919129	0.931041	0.939855	0.938693	0.946943	0.941171	0.918782	0.962844	0.937066	0.93996	0.920526	0.932064	0.941992	0.957854	0.941726	0.927623	0.925828	0.931377	0.928899	0.947731	0.913906	0.900443	0.927018	0.909912	0.919543	0.91589	0.928757	0.918081	0.910586	0.946713	0.919114	0.898968	0.921271	0.920323	0.902254	0.903574
cg24286575	THBS2	0.849413	0.866468	0.865781	0.886783	0.87731	0.898151	0.867719	0.828855	0.879025	0.871699	0.861394	0.871761	0.896735	0.907569	0.896999	0.884992	0.869071	0.881904	0.86925	0.871993	0.896429	0.862153	0.873927	0.87486	0.89283	0.881122	0.884785	0.874017	0.874533	0.873015	0.895293	0.876061	0.884527	0.867469	0.874045	0.875185	0.849887	0.880547	0.87461	0.883858	0.877802	0.882201	0.822497	0.88286	0.885359	0.896439	0.863779	0.874694
cg10784542	THBS2	0.83909	0.872601	0.845086	0.856627	0.86064	0.877121	0.866068	0.863286	0.843289	0.844683	0.848896	0.869344	0.858787	0.843761	0.860732	0.84946	0.86786	0.863074	0.838207	0.840926	0.846976	0.859776	0.82342	0.830259	0.87274	0.865871	0.868034	0.836509	0.851749	0.853336	0.84537	0.844853	0.861315	0.813491	0.838253	0.853764	0.877961	0.836533	0.867992	0.863525	0.852098	0.863846	0.849858	0.851342	0.877805	0.861851	0.849468	0.831245
cg05969567	THBS2	0.746897	0.699906	0.602274	0.657452	0.727138	0.722623	0.739946	0.596127	0.696947	0.754235	0.693317	0.692241	0.698051	0.705926	0.633415	0.708374	0.758036	0.715726	0.64141	0.695508	0.681164	0.64182	0.65731	0.643665	0.723052	0.669148	0.73406	0.728417	0.647168	0.681525	0.734397	0.608537	0.631984	0.642173	0.68541	0.672609	0.700829	0.66119	0.673018	0.702572	0.651762	0.593617	0.785279	0.683666	0.728919	0.663729	0.675706	0.637209
cg05526757	THBS2	0.824209	0.824966	0.85809	0.859206	0.865597	0.854139	0.867936	0.846759	0.858499	0.855142	0.87635	0.877904	0.84423	0.891556	0.864483	0.876385	0.883992	0.850764	0.851896	0.823467	0.842235	0.86951	0.781643	0.834193	0.85546	0.864973	0.888718	0.845737	0.854344	0.847495	0.86136	0.855279	0.846154	0.828275	0.834181	0.801463	0.870717	0.856642	0.859514	0.863331	0.873577	0.838282	0.840382	0.848653	0.891924	0.848904	0.858654	0.85112
cg03535284	THBS2	0.129212	0.114247	0.0973971	0.13535	0.179552	0.102472	0.150438	0.121774	0.111798	0.120842	0.128148	0.136023	0.147441	0.162384	0.140718	0.0950097	0.125376	0.132569	0.113488	0.141276	0.122335	0.152974	0.118781	0.129162	0.114668	0.123533	0.107389	0.158483	0.102569	0.121763	0.122297	0.128876	0.111639	0.0986669	0.0991083	0.0963914	0.123186	0.113342	0.113219	0.104257	0.121015	0.117631	0.0827068	0.0964242	0.119829	0.109325	0.116625	0.109712
cg03091070	THBS2	0.699152	0.795276	0.752453	0.718899	0.723218	0.746803	0.852659	0.689156	0.757156	0.701978	0.725226	0.732048	0.745491	0.739445	0.761491	0.751417	0.732645	0.786886	0.786598	0.692138	0.722043	0.716828	0.726461	0.80262	0.710813	0.755515	0.792909	0.777336	0.710672	0.705978	0.690824	0.786349	0.82548	0.64972	0.81238	0.69274	0.750106	0.816354	0.69949	0.69483	0.752367	0.745378	0.683765	0.848632	0.750051	0.768596	0.736896	0.735353
cg21732383	THBS2	0.0638438	0.0811743	0.0809779	0.128619	0.108588	0.0885691	0.0946831	0.0648428	0.0674283	0.0966348	0.0924315	0.0771084	0.0960398	0.0945366	0.0805091	0.106483	0.0713965	0.0901682	0.0696333	0.0917385	0.0948658	0.101607	0.124516	0.0902882	0.0776901	0.100167	0.0930062	0.144418	0.0700131	0.0883314	0.0950157	0.0810333	0.0942502	0.0663209	0.0946629	0.0937109	0.0779207	0.0736532	0.0720547	0.0756583	0.0680455	0.0601325	0.0829104	0.0651398	0.0744722	0.0621401	0.0714914	0.0626409
cg12193099	THBS2	0.0458229	0.0392515	0.0414577	0.048501	0.0539304	0.0464678	0.0485428	0.0435097	0.0414928	0.0476832	0.0518908	0.0457417	0.0390533	0.0428821	0.0359916	0.0414383	0.0416175	0.0775643	0.0352477	0.052371	0.0490533	0.0398859	0.0444252	0.047223	0.0417643	0.0490961	0.0452225	0.0454393	0.0362912	0.0338761	0.0319592	0.0422227	0.039736	0.0321197	0.0363448	0.0408532	0.0336843	0.0377311	0.0483012	0.0332944	0.0392073	0.0392978	0.0352606	0.0328216	0.0399318	0.0322978	0.0488649	0.0361339
cg06119452	THBS2	0.227641	0.24146	0.34998	0.456608	0.287817	0.385427	0.360394	0.416698	0.35137	0.376084	0.24776	0.342866	0.217952	0.361138	0.323405	0.201587	0.206151	0.236848	0.241824	0.203095	0.330627	0.30616	0.38024	0.351362	0.388155	0.383742	0.263068	0.280009	0.218222	0.25406	0.247162	0.176281	0.341884	0.319116	0.326516	0.325683	0.305344	0.27318	0.226959	0.411512	0.321353	0.161626	0.192235	0.306221	0.253883	0.47839	0.365905	0.301456
cg04476508	THBS2	0.68951	0.713559	0.71755	0.74693	0.771043	0.784891	0.740008	0.684927	0.76535	0.744707	0.73103	0.752462	0.720311	0.792144	0.767037	0.750222	0.766805	0.745108	0.713883	0.682018	0.711287	0.716025	0.684581	0.712581	0.758323	0.738144	0.79655	0.76487	0.72853	0.754662	0.741325	0.802125	0.732821	0.675678	0.739493	0.680017	0.810855	0.746667	0.728032	0.753921	0.7465	0.747989	0.709899	0.714395	0.798631	0.728704	0.756634	0.674362
cg21652958	THBS2	0.139401	0.11075	0.113552	0.130164	0.16689	0.0988498	0.129933	0.113115	0.101957	0.115043	0.142354	0.101886	0.0960035	0.13462	0.110899	0.108754	0.121921	0.123856	0.102675	0.116833	0.128974	0.150577	0.0982548	0.101709	0.0963939	0.111378	0.116967	0.137575	0.0973823	0.0987888	0.107926	0.126391	0.127256	0.091414	0.102053	0.110427	0.102725	0.12607	0.0938228	0.115123	0.10684	0.104222	0.0908357	0.122797	0.108179	0.117713	0.0994043	0.102672
cg17608103	THBS2	0.0897223	0.146498	0.114742	0.160984	0.148628	0.132704	0.123011	0.141492	0.147171	0.165488	0.155998	0.140554	0.156857	0.151459	0.142762	0.143659	0.149087	0.125085	0.135579	0.135047	0.166103	0.16023	0.128962	0.180514	0.148547	0.168703	0.130407	0.1642	0.151	0.115849	0.15356	0.119965	0.147755	0.120537	0.13702	0.216843	0.105634	0.11475	0.194222	0.160889	0.0976281	0.135287	0.133223	0.142206	0.139581	0.150393	0.137122	0.152297
cg14225450	THBS2	0.739781	0.73115	0.768198	0.807906	0.789415	0.780474	0.801736	0.816759	0.813205	0.789909	0.811193	0.787489	0.778968	0.795275	0.807422	0.787546	0.800634	0.800826	0.799367	0.818688	0.803113	0.798064	0.78116	0.798133	0.791733	0.826501	0.805302	0.803338	0.778944	0.774523	0.819554	0.792829	0.76922	0.768058	0.755779	0.809178	0.835218	0.799355	0.795839	0.779942	0.813262	0.809337	0.76617	0.820791	0.813796	0.823697	0.809768	0.787643
cg19681793	THBS2	0.628423	0.669311	0.602683	0.674059	0.659299	0.613876	0.640652	0.650231	0.688131	0.626469	0.652343	0.687361	0.706902	0.619504	0.579834	0.563064	0.616571	0.669303	0.538358	0.590782	0.609889	0.593577	0.62486	0.612381	0.641377	0.637486	0.661355	0.624192	0.568644	0.64576	0.658389	0.676691	0.614621	0.608411	0.615903	0.568846	0.592619	0.592968	0.62326	0.632547	0.751877	0.669522	0.654583	0.569296	0.673193	0.597232	0.576561	0.62613
cg14488288	THBS2	0.719698	0.739285	0.734071	0.759824	0.771771	0.74123	0.770416	0.757705	0.7719	0.73985	0.784449	0.767528	0.743265	0.809001	0.77888	0.779521	0.798939	0.70416	0.738811	0.74869	0.806473	0.758352	0.755038	0.775717	0.759947	0.745443	0.814315	0.73792	0.733724	0.765039	0.758289	0.79221	0.747429	0.711413	0.739322	0.759904	0.787808	0.80199	0.761897	0.736185	0.74486	0.76989	0.792136	0.7606	0.796515	0.781146	0.804269	0.719831
cg25018403	THBS2	0.51457	0.456312	0.463044	0.573941	0.542023	0.534632	0.505815	0.475409	0.48698	0.536275	0.478539	0.500448	0.50577	0.551503	0.543609	0.534564	0.613151	0.4929	0.528358	0.513812	0.515992	0.517008	0.515748	0.55115	0.513385	0.499145	0.555573	0.513205	0.494853	0.459801	0.534716	0.601355	0.524951	0.475953	0.533917	0.436468	0.593725	0.515998	0.507961	0.517697	0.528976	0.544668	0.580236	0.511217	0.576463	0.507675	0.550222	0.517784
cg01279453	THBS2	0.883909	0.916266	0.909867	0.875473	0.905596	0.910417	0.902225	0.883031	0.902847	0.911709	0.893426	0.90625	0.915554	0.907877	0.9096	0.902168	0.915968	0.895413	0.900257	0.92272	0.895501	0.904127	0.868804	0.884331	0.909961	0.918705	0.903597	0.907897	0.902902	0.88003	0.915858	0.913253	0.902345	0.873422	0.872586	0.875239	0.920406	0.912695	0.931023	0.89254	0.915265	0.881358	0.900895	0.898169	0.912144	0.899238	0.899016	0.88795
cg06289444	THBS2	0.829452	0.834729	0.83875	0.868455	0.858579	0.846743	0.870823	0.844067	0.875809	0.863024	0.87961	0.864046	0.835687	0.841033	0.856235	0.848483	0.905114	0.860947	0.881781	0.839661	0.873093	0.864962	0.812237	0.846816	0.856389	0.870407	0.880939	0.854267	0.831249	0.864124	0.867879	0.845925	0.877251	0.81152	0.818917	0.873402	0.866128	0.881798	0.852875	0.840964	0.869121	0.861579	0.854183	0.855731	0.861606	0.890187	0.836562	0.852422
cg22933028	TMEM53	0.803375	0.821262	0.836542	0.805315	0.813035	0.829001	0.852553	0.774683	0.803053	0.820977	0.789815	0.801627	0.838945	0.834883	0.816122	0.852616	0.839424	0.876011	0.83974	0.728698	0.823979	0.829135	0.804283	0.856842	0.852098	0.839226	0.860405	0.836449	0.867953	0.821951	0.85863	0.869549	0.832403	0.774912	0.81561	0.761601	0.852432	0.785796	0.821154	0.84163	0.825452	0.813577	0.828351	0.831582	0.837066	0.820568	0.839098	0.814483
cg18315935	TMEM53	0.778409	0.876805	0.815466	0.859678	0.825198	0.764089	0.776981	0.892484	0.861827	0.870419	0.853212	0.807623	0.850919	0.840387	0.81137	0.854869	0.88941	0.890336	0.796068	0.830212	0.85253	0.86238	0.840378	0.796444	0.874202	0.86205	0.816862	0.846603	0.749447	0.827867	0.904016	0.811466	0.827699	0.880271	0.768981	0.884645	0.889468	0.828459	0.922812	0.766768	0.817787	0.802995	0.857785	0.79017	0.867197	0.790451	0.886158	0.852901
cg11675172	TMEM53	0.725242	0.708474	0.739057	0.790164	0.776392	0.74538	0.772482	0.738303	0.752901	0.760048	0.790388	0.784533	0.759071	0.812245	0.792795	0.769344	0.759514	0.767692	0.783265	0.737823	0.78632	0.754176	0.736317	0.749854	0.755792	0.743243	0.78763	0.780231	0.762006	0.740705	0.750608	0.763985	0.731385	0.720756	0.733308	0.770301	0.761987	0.783114	0.761009	0.782757	0.783571	0.763288	0.752842	0.749671	0.792851	0.780109	0.775848	0.795923
cg23614413	TMEM53	0.953786	0.950369	0.95887	0.940877	0.972103	0.95308	0.94967	0.953622	0.962712	0.955078	0.943	0.961473	0.95476	0.963414	0.956778	0.952734	0.939676	0.968947	0.962619	0.950079	0.959864	0.948872	0.941488	0.955077	0.954762	0.958941	0.956586	0.966182	0.960812	0.9667	0.961873	0.96545	0.959466	0.955384	0.964827	0.939031	0.964662	0.947281	0.960827	0.964371	0.948153	0.961404	0.947767	0.973694	0.954915	0.971871	0.956787	0.951594
cg02954359	TMEM53	0.048006	0.0398794	0.0482287	0.0440335	0.0519818	0.048235	0.0524455	0.0627626	0.049282	0.043995	0.0534915	0.0462462	0.0491893	0.0445066	0.0463597	0.0428976	0.0471303	0.0498989	0.0428534	0.0412365	0.040981	0.0504261	0.0531561	0.0546445	0.0482405	0.0549548	0.0459723	0.0511203	0.0380769	0.0453414	0.0438807	0.0560667	0.0458661	0.0313465	0.0310488	0.0378824	0.0319863	0.0440966	0.0437858	0.0366252	0.0494261	0.0388568	0.037231	0.0334404	0.0650298	0.0452188	0.0445524	0.0447564
cg15388975	TMEM53	0.754015	0.816382	0.762196	0.819762	0.791423	0.778762	0.773995	0.784651	0.791658	0.815799	0.794648	0.778766	0.786576	0.800332	0.771724	0.821333	0.827594	0.795262	0.758078	0.753603	0.828071	0.818524	0.771222	0.789861	0.795815	0.813741	0.822611	0.808403	0.738913	0.791456	0.827403	0.814898	0.802346	0.782539	0.743393	0.787678	0.842209	0.789825	0.823095	0.778592	0.795121	0.788962	0.767889	0.786599	0.834624	0.79227	0.819202	0.776246
cg08649608	TMEM53	0.85827	0.874529	0.873286	0.852363	0.863473	0.842095	0.891145	0.838928	0.851775	0.826735	0.895107	0.920795	0.894472	0.899927	0.880998	0.910346	0.910965	0.857999	0.876699	0.87782	0.922759	0.88743	0.886106	0.837532	0.885839	0.884781	0.868619	0.912989	0.881222	0.867002	0.890094	0.889016	0.890235	0.85344	0.862433	0.904098	0.869358	0.860433	0.889622	0.902423	0.858766	0.9047	0.88884	0.861336	0.884068	0.890664	0.857076	0.872806
cg14009440	TMEM53	0.537916	0.619463	0.618683	0.596792	0.67816	0.602452	0.626751	0.637441	0.68447	0.657708	0.704462	0.634268	0.644452	0.633911	0.596356	0.610523	0.662032	0.596591	0.580406	0.598846	0.710308	0.636103	0.616347	0.644393	0.658	0.693013	0.679164	0.646352	0.590541	0.623905	0.613595	0.551588	0.60785	0.600574	0.562739	0.589084	0.613274	0.627897	0.69777	0.636825	0.553048	0.571357	0.600501	0.59707	0.611865	0.632186	0.675032	0.584303
cg03385270	TMEM53	0.0462702	0.0529611	0.0627463	0.0595351	0.0592825	0.0594858	0.053015	0.052492	0.054323	0.0652974	0.0620987	0.0683123	0.0514863	0.060245	0.0715482	0.0714799	0.0619349	0.0546631	0.0537952	0.0561279	0.0475734	0.0581781	0.0503271	0.0657821	0.0676044	0.0883382	0.0778383	0.0635775	0.0532628	0.0523332	0.0363493	0.0568646	0.0531932	0.0486012	0.0429941	0.0427823	0.0612679	0.0545344	0.0525878	0.0593316	0.0370243	0.0583995	0.0596314	0.0487977	0.0674568	0.0660169	0.0706544	0.0468846
cg26816438	TMEM53	0.161679	0.176509	0.177092	0.190852	0.17047	0.146718	0.156856	0.142602	0.145881	0.150199	0.185882	0.121791	0.1657	0.165122	0.186353	0.166699	0.218128	0.186302	0.150367	0.16481	0.163467	0.164654	0.150348	0.203101	0.128248	0.160596	0.172946	0.213319	0.158749	0.164074	0.15918	0.204154	0.191734	0.126925	0.0977482	0.148837	0.148343	0.141076	0.109167	0.119163	0.154364	0.143734	0.12955	0.127837	0.131276	0.165354	0.170234	0.133949
cg02890926	TMEM53	0.0684932	0.0669242	0.0554848	0.0823354	0.0944474	0.0611109	0.0752216	0.0650009	0.0749284	0.0785525	0.0738165	0.067985	0.0719116	0.0664447	0.0671856	0.0635543	0.0771818	0.0665535	0.0680021	0.0769704	0.0740493	0.072645	0.0738848	0.0792335	0.0621839	0.0632336	0.0688536	0.0692332	0.059194	0.0656618	0.0706614	0.0649056	0.0762263	0.0482803	0.0585736	0.0645774	0.0586669	0.0626998	0.0715668	0.0537517	0.0692263	0.0813964	0.0495562	0.0658613	0.0604503	0.0680279	0.0742117	0.0622581
cg10808027	TMEM53	0.888083	0.893363	0.895437	0.911336	0.880802	0.881588	0.883932	0.914302	0.888827	0.944851	0.907258	0.87616	0.909472	0.89419	0.899223	0.909268	0.894213	0.91306	0.886237	0.87404	0.915246	0.925608	0.912647	0.888189	0.892791	0.904913	0.887094	0.908252	0.869319	0.89829	0.904297	0.88654	0.885392	0.901014	0.868352	0.914924	0.910894	0.896497	0.916595	0.901246	0.890354	0.886975	0.875496	0.87706	0.909457	0.87149	0.913396	0.892242
cg24728435	TMEM53	0.0262052	0.0436537	0.0325213	0.0381179	0.0458489	0.0436964	0.0307053	0.0418832	0.0524555	0.04975	0.0496171	0.0517213	0.0396794	0.0335679	0.0442638	0.0302424	0.0373563	0.0518272	0.0433522	0.0354869	0.0346856	0.0408163	0.0447376	0.0330447	0.0282976	0.0449838	0.0378457	0.0397336	0.0319319	0.0433145	0.0295182	0.0295444	0.033608	0.0490077	0.0328729	0.0326899	0.03974	0.0412569	0.0396409	0.0538774	0.0422599	0.0496173	0.0574106	0.0427229	0.0438196	0.0318689	0.0359848	0.0484924
cg14960316	TMEM53	0.597812	0.608685	0.646631	0.630176	0.680405	0.701074	0.666176	0.610308	0.687399	0.71823	0.647297	0.694447	0.663654	0.703169	0.679677	0.704682	0.737271	0.661054	0.648919	0.635057	0.678279	0.647622	0.625873	0.656849	0.665532	0.633261	0.689397	0.70416	0.645168	0.638297	0.683436	0.667579	0.649918	0.633574	0.631193	0.616204	0.682974	0.686534	0.696769	0.677225	0.687484	0.655806	0.621099	0.663174	0.695463	0.724858	0.664911	0.644269
cg21983178	TMEM53	0.881451	0.902677	0.910712	0.897942	0.905702	0.909357	0.883654	0.866802	0.894083	0.865906	0.885764	0.868334	0.893562	0.892961	0.912978	0.868197	0.874717	0.898563	0.878484	0.882544	0.890177	0.873502	0.856912	0.874585	0.897425	0.887864	0.905133	0.883638	0.895987	0.872031	0.893695	0.899054	0.908151	0.886368	0.89636	0.883385	0.894198	0.891302	0.878376	0.897826	0.869435	0.915518	0.866068	0.882889	0.887582	0.877102	0.901644	0.892454
cg04079251	TMEM53	0.809353	0.830189	0.834411	0.828387	0.845998	0.834602	0.844588	0.791797	0.824138	0.820765	0.847103	0.847748	0.820163	0.856849	0.83214	0.825455	0.85977	0.838512	0.809956	0.842871	0.862385	0.848453	0.815263	0.833223	0.842769	0.836954	0.849279	0.841619	0.826458	0.858964	0.818158	0.823861	0.849214	0.759837	0.81558	0.813656	0.855087	0.820741	0.859385	0.854336	0.813687	0.840686	0.831091	0.844187	0.840442	0.839915	0.859667	0.796151
cg17598287	TMEM53	0.0792129	0.0825904	0.0923222	0.08669	0.0962796	0.0780588	0.0769097	0.078787	0.0836604	0.079665	0.0805044	0.0839488	0.0783081	0.0869565	0.0950859	0.0830646	0.0956183	0.0866046	0.0682866	0.0870768	0.0836452	0.0867412	0.085771	0.0889688	0.0658282	0.0685795	0.103361	0.0825619	0.0795702	0.0792613	0.0848105	0.0827192	0.0889682	0.0584008	0.0755448	0.0763014	0.0770671	0.0809839	0.06895	0.0728541	0.0764746	0.0831804	0.0764878	0.0723318	0.0870151	0.0850044	0.0791592	0.0784626
cg05872923	TNFSF13	0.199328	0.243025	0.257206	0.212944	0.322322	0.133359	0.23433	0.255632	0.273614	0.203959	0.279681	0.246418	0.1847	0.225311	0.289392	0.181852	0.250693	0.212335	0.120677	0.347759	0.309637	0.239592	0.336616	0.204556	0.209825	0.221972	0.24162	0.241411	0.1465	0.243406	0.180917	0.227649	0.219669	0.211848	0.156718	0.253368	0.220496	0.252576	0.194181	0.217519	0.113973	0.212026	0.285429	0.118652	0.254368	0.241685	0.255459	0.178482
cg23161218	TNFSF13	0.206039	0.212421	0.231242	0.208582	0.240723	0.127168	0.227415	0.212064	0.232257	0.185283	0.28289	0.151608	0.169707	0.176616	0.162074	0.150793	0.140801	0.173635	0.0794241	0.279658	0.218818	0.199731	0.228963	0.202509	0.116438	0.201708	0.141686	0.227585	0.1107	0.193183	0.143181	0.149077	0.174382	0.198473	0.114955	0.235193	0.135412	0.202263	0.123768	0.104275	0.118299	0.184122	0.184498	0.0676218	0.11374	0.206331	0.173058	0.118072
cg13829089	TNFSF13	0.781076	0.802234	0.802752	0.767256	0.848079	0.831926	0.827219	0.818693	0.850529	0.83725	0.846581	0.835287	0.795368	0.850507	0.817054	0.781371	0.843441	0.807866	0.775528	0.771066	0.851162	0.820393	0.835513	0.852832	0.80945	0.856128	0.81451	0.828441	0.820083	0.859097	0.840789	0.82901	0.82298	0.785451	0.771761	0.811855	0.764692	0.822582	0.771915	0.848837	0.770414	0.777625	0.746763	0.789792	0.791058	0.824213	0.889119	0.826959
cg08090557	TNFSF13	0.638506	0.677616	0.653996	0.686593	0.69591	0.642315	0.673996	0.647693	0.647471	0.618111	0.765784	0.734479	0.67757	0.647028	0.773406	0.732639	0.649373	0.670327	0.626399	0.649457	0.682675	0.731373	0.645967	0.596045	0.67598	0.765139	0.76651	0.710752	0.661786	0.660209	0.745815	0.679667	0.618601	0.698388	0.658665	0.621656	0.724774	0.655613	0.664055	0.682291	0.597605	0.66947	0.519978	0.725989	0.735478	0.668429	0.686617	0.621496
cg25324068	TNFSF13	0.164021	0.250586	0.269882	0.254559	0.299024	0.182185	0.231647	0.240035	0.277002	0.220307	0.303079	0.233945	0.204354	0.24235	0.289806	0.194297	0.196196	0.250154	0.165061	0.260682	0.282455	0.241151	0.27151	0.213196	0.243728	0.249866	0.229286	0.269116	0.163201	0.236521	0.220946	0.166692	0.244406	0.221964	0.181727	0.262189	0.234195	0.260526	0.210934	0.203321	0.155877	0.208119	0.256768	0.149485	0.263048	0.242204	0.245798	0.178351
cg13358186	TNFSF13	0.19375	0.230457	0.264464	0.234978	0.28804	0.165136	0.226584	0.269219	0.27808	0.244092	0.311107	0.244887	0.202875	0.235338	0.258413	0.198647	0.222316	0.242056	0.160749	0.282507	0.255445	0.254748	0.279973	0.226108	0.231368	0.242293	0.208417	0.240959	0.165943	0.212133	0.210568	0.21007	0.222642	0.223403	0.19537	0.254391	0.229925	0.258219	0.25497	0.187589	0.167577	0.212605	0.258776	0.119964	0.284452	0.279118	0.216508	0.170448
cg09945464	TNFSF13	0.0481304	0.0634888	0.0410905	0.0732779	0.0544054	0.0512846	0.0441628	0.0592593	0.0565174	0.0610902	0.0727854	0.0651823	0.0551466	0.0442119	0.0703479	0.0524083	0.071164	0.0557561	0.0448549	0.0725673	0.0578202	0.054086	0.0564245	0.0590105	0.0660393	0.0725587	0.0583547	0.0602313	0.0473326	0.0455096	0.0547445	0.0663967	0.0478715	0.0450797	0.0473606	0.0586331	0.050437	0.058345	0.0620239	0.0549125	0.0436888	0.0768018	0.0679955	0.047905	0.041911	0.0772431	0.0497742	0.0350854
cg01801214	TNFSF13	0.0797903	0.118565	0.100527	0.115615	0.130528	0.113285	0.102129	0.112716	0.0987907	0.131793	0.131861	0.120388	0.0940341	0.0915863	0.186082	0.152726	0.148714	0.109861	0.113814	0.110369	0.0893683	0.119829	0.0954491	0.117434	0.12924	0.140732	0.180453	0.160269	0.0964537	0.1118	0.144329	0.144216	0.12332	0.124936	0.0959433	0.0938248	0.163563	0.100986	0.121762	0.0955004	0.109585	0.127318	0.135153	0.117859	0.146312	0.12465	0.112188	0.0915652
cg27055365	VTCN1	0.603408	0.554603	0.571224	0.623287	0.625855	0.717077	0.662276	0.59255	0.627265	0.675053	0.566049	0.662456	0.651918	0.688429	0.658499	0.680641	0.705147	0.623873	0.677423	0.580322	0.6169	0.641342	0.577108	0.672778	0.644638	0.677039	0.728515	0.667883	0.654093	0.647139	0.685424	0.698845	0.613581	0.566408	0.640214	0.526612	0.699991	0.623842	0.63715	0.683032	0.700359	0.671664	0.653941	0.659784	0.679463	0.658252	0.63588	0.641333
cg16408593	VTCN1	0.88047	0.810595	0.856939	0.877775	0.894142	0.873802	0.886464	0.865467	0.893701	0.892631	0.88756	0.860713	0.845876	0.891522	0.883656	0.892637	0.896436	0.869304	0.85929	0.86763	0.872754	0.872036	0.845056	0.84296	0.875143	0.892618	0.873871	0.883901	0.875821	0.881204	0.883945	0.899173	0.883402	0.861271	0.866182	0.852063	0.878497	0.855401	0.897829	0.86964	0.869361	0.869894	0.89586	0.859956	0.895808	0.861314	0.88836	0.86101
cg22424746	VTCN1	0.633976	0.633887	0.682405	0.698562	0.678731	0.717686	0.693588	0.678247	0.762869	0.723637	0.673167	0.716767	0.692951	0.748292	0.75405	0.708153	0.746114	0.74472	0.738504	0.649924	0.727738	0.676857	0.671516	0.708706	0.734648	0.754136	0.773843	0.719499	0.705181	0.66991	0.733951	0.707385	0.711264	0.676088	0.699175	0.631314	0.740347	0.747543	0.737524	0.750184	0.74359	0.717248	0.701964	0.679526	0.7564	0.714128	0.725729	0.706071
cg19309752	VTCN1	0.854516	0.703235	0.777393	0.846403	0.756532	0.844755	0.715976	0.89751	0.737111	0.798571	0.803677	0.785648	0.77018	0.886095	0.759401	0.814831	0.782813	0.78125	0.828194	0.759317	0.77505	0.772289	0.791837	0.789528	0.728029	0.758403	0.759162	0.680743	0.811748	0.782898	0.766572	0.729571	0.770508	0.655274	0.769166	0.714286	0.718425	0.754237	0.756423	0.741106	0.782286	0.696945	0.779348	0.753562	0.825832	0.804319	0.807124	0.753637
cg20821424	VTCN1	0.817556	0.794887	0.806138	0.839641	0.875726	0.873567	0.883106	0.800091	0.81967	0.831033	0.833922	0.858584	0.830006	0.845157	0.857175	0.84398	0.853935	0.854287	0.802115	0.795046	0.836605	0.82768	0.817149	0.836511	0.845866	0.878544	0.856242	0.820246	0.831568	0.841386	0.878844	0.859365	0.826115	0.785512	0.794633	0.785852	0.812953	0.833656	0.812535	0.821794	0.802048	0.836238	0.78416	0.814083	0.829312	0.820072	0.858191	0.816828
cg09035152	VTCN1	0.845237	0.803273	0.826868	0.862834	0.830534	0.901053	0.835348	0.83234	0.834909	0.880008	0.820644	0.868833	0.8581	0.878704	0.845166	0.860111	0.848909	0.867589	0.856627	0.850091	0.869622	0.811086	0.832468	0.843453	0.887614	0.860668	0.882338	0.838944	0.860392	0.820036	0.851143	0.859587	0.859667	0.810107	0.885787	0.830629	0.848249	0.830122	0.875521	0.84383	0.863971	0.848163	0.832508	0.852148	0.869874	0.84544	0.862166	0.843769
cg17494585	VTCN1	0.84384	0.842758	0.871966	0.851213	0.85791	0.846364	0.88804	0.798471	0.863566	0.855909	0.89178	0.839729	0.861324	0.88555	0.866586	0.880067	0.847481	0.893625	0.872608	0.833333	0.880852	0.880912	0.853115	0.855595	0.851173	0.843502	0.88804	0.871475	0.867464	0.865698	0.882148	0.887366	0.885955	0.841492	0.86545	0.858623	0.876187	0.870798	0.812676	0.892285	0.851762	0.888758	0.828025	0.920497	0.906288	0.842023	0.897196	0.853201
cg08936501	VTCN1	0.834605	0.832438	0.8758	0.817621	0.791547	0.832633	0.857757	0.826875	0.843189	0.846576	0.831675	0.79817	0.817889	0.863254	0.822929	0.905944	0.834662	0.838229	0.838839	0.818716	0.829145	0.849398	0.812315	0.829225	0.862517	0.844843	0.842571	0.850409	0.874917	0.893958	0.801414	0.838297	0.815592	0.834354	0.862617	0.831479	0.851335	0.764022	0.857826	0.870557	0.848373	0.824746	0.844722	0.800152	0.859005	0.871133	0.826647	0.821902
cg04718492	VTCN1	0.686815	0.68959	0.720318	0.72058	0.74084	0.768143	0.746941	0.68918	0.768461	0.775917	0.650617	0.751944	0.74779	0.745505	0.762528	0.765599	0.773176	0.69416	0.754089	0.701571	0.739409	0.768345	0.71289	0.769673	0.759996	0.753457	0.788877	0.761719	0.76722	0.747269	0.780612	0.801186	0.741213	0.712971	0.748123	0.672984	0.806441	0.741541	0.771437	0.782619	0.747828	0.783855	0.774224	0.793024	0.773556	0.746008	0.771491	0.802186
cg15597855	VTCN1	0.742357	0.721696	0.779881	0.791295	0.801642	0.775491	0.788301	0.737229	0.799329	0.783392	0.799333	0.777998	0.758462	0.796841	0.794471	0.747524	0.771626	0.796913	0.783864	0.795648	0.790728	0.78788	0.757081	0.752558	0.764181	0.765009	0.799486	0.768433	0.762114	0.7571	0.760586	0.771857	0.765243	0.728429	0.757492	0.767489	0.767006	0.761182	0.774287	0.777687	0.769193	0.7531	0.74824	0.777991	0.802733	0.776482	0.801368	0.773235
cg24006253	VTCN1	0.543178	0.650002	0.646617	0.658718	0.677485	0.688548	0.720004	0.641361	0.712786	0.704974	0.716277	0.722855	0.719063	0.736825	0.690134	0.688463	0.732364	0.666017	0.670939	0.687321	0.683991	0.680781	0.668701	0.693011	0.696781	0.728048	0.712417	0.70443	0.685297	0.677679	0.717981	0.693293	0.687498	0.621641	0.63197	0.686491	0.709972	0.690879	0.680063	0.719266	0.67654	0.721585	0.576542	0.662018	0.726753	0.707088	0.732435	0.643648
cg27446185	VTCN1	0.623757	0.650897	0.660762	0.704132	0.69847	0.718256	0.768635	0.609551	0.672051	0.741395	0.597889	0.729191	0.684776	0.738985	0.675621	0.72262	0.761094	0.692442	0.737311	0.635077	0.693507	0.648796	0.658409	0.732638	0.758472	0.742526	0.743386	0.701148	0.699065	0.703897	0.693158	0.753699	0.695006	0.6534	0.683129	0.587387	0.744342	0.667977	0.684713	0.731939	0.729702	0.687247	0.68311	0.726481	0.731591	0.673798	0.725959	0.695272
[truncated: 98 more columns]

## Sheet: all_region_beta_mean
Relevant information about methylation of CpGs in all regions of the 46 hypo-up genes
gene symbol	3998998123_R01C01	3998998123_R02C01	3998998123_R03C01	3998998123_R04C01	3998998123_R05C01	3998998123_R02C02	3998998123_R04C02	3998998174_R01C01	3998998174_R03C01	3998998174_R04C01	3998998174_R05C01	3998998174_R01C02	3998998174_R02C02	3998998174_R05C02	3998998174_R06C02	3998998186_R03C02	3998998186_R05C02	3998998186_R06C02	3998998192_R01C01	3998998192_R02C01	3998998192_R04C01	3998998192_R05C01	3998998192_R01C02	3998998192_R06C02	3998998207_R01C01	3998998207_R02C01	3998998207_R04C01	3998998207_R06C01	3998998207_R02C02	3998998207_R03C02	3998998207_R04C02	3998998207_R05C02	3998998207_R06C02	3998998195_R01C01	3998998195_R02C01	3998998195_R03C01	3998998195_R04C01	3998998195_R05C01	3998998195_R01C02	3998998195_R02C02	3998998195_R05C02	3998998195_R06C02	3998998240_R01C01	3998998240_R02C01	3998998240_R04C01	3998998240_R05C01	3998998240_R06C01	3998998240_R01C02	3998998240_R02C02
2020-09-04	0.413363	0.427462	0.428999	0.434457	0.445903	0.441728	0.439807	0.4207	0.443966	0.439555	0.430769	0.439443	0.432355	0.452836	0.447701	0.448009	0.46604	0.434347	0.437937	0.432393	0.442438	0.441248	0.431203	0.448847	0.449743	0.448991	0.449768	0.449737	0.434907	0.441182	0.444406	0.43956	0.439502	0.418381	0.428179	0.428756	0.446843	0.431311	0.435563	0.43793	0.444125	0.443762	0.41958	0.437074	0.452906	0.443242	0.445244	0.433845	0.434921
ALPP	0.678315	0.69291	0.697263	0.737414	0.727319	0.709705	0.718229	0.717305	0.687847	0.721272	0.689652	0.730805	0.693379	0.731794	0.693474	0.67863	0.717846	0.713664	0.684848	0.673336	0.719668	0.721374	0.714978	0.732448	0.692304	0.718451	0.698474	0.719267	0.730114	0.697291	0.734472	0.696265	0.720606	0.655599	0.697014	0.651966	0.721025	0.711681	0.72821	0.747599	0.698694	0.685612	0.662909	0.705699	0.700008	0.720052	0.700122	0.692524	0.718591
C10orf82	0.422017	0.556411	0.595492	0.573606	0.628326	0.618582	0.627026	0.614179	0.584418	0.624449	0.547097	0.551319	0.524259	0.614833	0.528417	0.517023	0.613745	0.540645	0.559636	0.536076	0.595284	0.520602	0.529159	0.587347	0.603553	0.529697	0.638339	0.566011	0.559815	0.596595	0.53351	0.499112	0.60502	0.634486	0.572546	0.589375	0.633903	0.567222	0.53965	0.608275	0.552283	0.626908	0.526116	0.599108	0.563062	0.633478	0.661124	0.586524	0.643404
C20orf85	0.40009	0.355823	0.319764	0.360464	0.384218	0.340444	0.344331	0.343998	0.335775	0.351848	0.351362	0.337126	0.341189	0.347662	0.367826	0.327825	0.361523	0.349686	0.333204	0.329385	0.353584	0.342582	0.318846	0.338647	0.356067	0.347987	0.341745	0.342903	0.329198	0.34889	0.339657	0.335086	0.33692	0.315741	0.319568	0.321126	0.331965	0.328509	0.349097	0.343018	0.371975	0.347331	0.329501	0.323916	0.324552	0.336054	0.34675	0.321482	0.325218
CCDC151	0.253865	0.228943	0.231057	0.263667	0.246345	0.24383	0.243709	0.243215	0.246876	0.243354	0.240133	0.24084	0.23454	0.243003	0.255572	0.22528	0.24601	0.226411	0.234363	0.237631	0.237105	0.234897	0.236801	0.240459	0.252277	0.251868	0.237769	0.248565	0.236118	0.226931	0.236272	0.240769	0.236393	0.226335	0.22723	0.230859	0.238826	0.236212	0.227476	0.235321	0.22367	0.239544	0.258257	0.244007	0.246649	0.233727	0.238109	0.245838	0.227841
CEACAM4	0.440393	0.440952	0.445208	0.474287	0.486672	0.456186	0.475758	0.441163	0.478241	0.483159	0.45624	0.474533	0.454857	0.497445	0.495336	0.479949	0.484281	0.463533	0.453845	0.455843	0.490349	0.482107	0.468034	0.482531	0.495696	0.475568	0.490442	0.479014	0.442496	0.462701	0.482922	0.462825	0.458586	0.426011	0.442741	0.428761	0.474541	0.462774	0.466128	0.463292	0.464599	0.471995	0.466908	0.46419	0.477841	0.450655	0.47922	0.451461	0.430894
CEACAM6	0.551928	0.568624	0.592221	0.560868	0.588006	0.570545	0.586977	0.590412	0.602006	0.600046	0.563636	0.570746	0.576943	0.607785	0.575688	0.567393	0.587559	0.572643	0.570142	0.551961	0.603412	0.596446	0.589171	0.588785	0.612274	0.606396	0.606294	0.601459	0.578955	0.570241	0.580449	0.575845	0.593886	0.534993	0.540308	0.554378	0.567818	0.570681	0.576687	0.5918	0.555407	0.591177	0.570792	0.55209	0.598105	0.585026	0.588875	0.558406	0.553501
CHRM4	0.652742	0.660475	0.663706	0.689076	0.689779	0.67516	0.682556	0.666709	0.683576	0.676549	0.675523	0.679818	0.672863	0.694253	0.691461	0.676216	0.684471	0.66914	0.683073	0.669241	0.683313	0.681015	0.656488	0.677829	0.691185	0.691064	0.699692	0.6959	0.67547	0.677472	0.678475	0.679511	0.677359	0.649447	0.663389	0.65564	0.688461	0.678141	0.671661	0.682943	0.686431	0.684055	0.659295	0.67204	0.686075	0.687867	0.685194	0.664686	0.672954
CNTNAP3	0.558298	0.473881	0.423779	0.491686	0.464425	0.401851	0.428711	0.355686	0.451657	0.269807	0.454614	0.400163	0.445603	0.525242	0.524642	0.469127	0.460152	0.462413	0.453695	0.378384	0.448415	0.413907	0.315275	0.51299	0.432985	0.566089	0.530213	0.325791	0.461041	0.331448	0.458961	0.421492	0.449389	0.318042	0.464259	0.40609	0.460136	0.385663	0.274455	0.474059	0.493352	0.477254	0.276887	0.487485	0.382512	0.449004	0.453073	0.429291	0.396456
DHRS7C	0.697997	0.727337	0.711023	0.727425	0.758045	0.741487	0.749045	0.731139	0.740856	0.751572	0.735872	0.745426	0.745547	0.749177	0.735322	0.737931	0.773564	0.73687	0.749578	0.738622	0.748845	0.7425	0.730168	0.742365	0.747032	0.768903	0.772325	0.743588	0.746139	0.740684	0.754203	0.74532	0.732415	0.705366	0.721063	0.720463	0.759563	0.751766	0.731682	0.763785	0.7538	0.75765	0.753362	0.733431	0.762504	0.75106	0.750412	0.738435	0.743617
DISC1	0.802747	0.767257	0.829188	0.79383	0.815654	0.826342	0.821371	0.761535	0.792485	0.78392	0.797578	0.802053	0.80443	0.833917	0.817635	0.8234	0.840158	0.81842	0.792262	0.772513	0.81737	0.807514	0.811041	0.824748	0.811815	0.817657	0.849625	0.794131	0.81531	0.808796	0.839464	0.823389	0.829618	0.744359	0.795777	0.759998	0.843756	0.78665	0.799985	0.805278	0.800101	0.812306	0.800605	0.789384	0.819049	0.789542	0.812932	0.778318	0.801114
DMRTC2	0.792226	0.755776	0.795015	0.829569	0.79332	0.816632	0.811584	0.797187	0.796652	0.829532	0.771901	0.841196	0.827476	0.834789	0.811619	0.835836	0.855202	0.82485	0.841104	0.787542	0.81933	0.812643	0.793883	0.808591	0.825902	0.834191	0.853534	0.815683	0.817736	0.81787	0.836159	0.838393	0.814316	0.792434	0.827344	0.775937	0.828301	0.822682	0.824711	0.837865	0.843704	0.818211	0.811318	0.821626	0.829574	0.833295	0.834288	0.806928	0.839403
EVPLL	0.492623	0.518941	0.51187	0.536878	0.540678	0.519272	0.490886	0.526202	0.528353	0.58821	0.549993	0.569907	0.513314	0.546848	0.524003	0.539407	0.522823	0.541958	0.501405	0.534413	0.570363	0.530553	0.536831	0.517673	0.513683	0.555596	0.561154	0.515377	0.518491	0.474957	0.543936	0.54064	0.531139	0.50391	0.508164	0.488854	0.545169	0.505033	0.539488	0.560364	0.49452	0.500383	0.458745	0.490823	0.543571	0.537095	0.506316	0.503164	0.508638
GBAP1	0.264548	0.277454	0.265235	0.272523	0.297581	0.256479	0.275281	0.272051	0.292813	0.266168	0.28812	0.271563	0.260308	0.277973	0.281055	0.26548	0.2721	0.285704	0.249436	0.275403	0.291657	0.281073	0.294416	0.282815	0.286925	0.271178	0.284157	0.270236	0.243806	0.26668	0.265854	0.26338	0.261191	0.250823	0.245744	0.268043	0.265159	0.27927	0.252503	0.27111	0.250764	0.260535	0.261847	0.246437	0.275615	0.261311	0.282159	0.257417	0.255422
GPR45	0.792425	0.805752	0.810612	0.824438	0.82272	0.827444	0.844171	0.806418	0.825161	0.836315	0.826163	0.831315	0.838181	0.84994	0.831436	0.83295	0.837237	0.818302	0.840845	0.811478	0.835831	0.828536	0.814108	0.832617	0.826646	0.833223	0.842521	0.833586	0.841706	0.836739	0.844798	0.836784	0.824325	0.797749	0.824069	0.808294	0.840603	0.827447	0.826962	0.853018	0.832303	0.837889	0.813005	0.819862	0.835403	0.828406	0.83896	0.817182	0.824533
GRINA	0.414742	0.422451	0.417742	0.423822	0.43874	0.420444	0.41714	0.413843	0.430248	0.428577	0.429086	0.428276	0.425299	0.433436	0.444648	0.413832	0.433433	0.404536	0.425655	0.423234	0.429564	0.430398	0.425361	0.428952	0.434362	0.426531	0.439862	0.432692	0.425299	0.415501	0.422021	0.427464	0.435199	0.405527	0.411164	0.418183	0.420406	0.433508	0.415555	0.422386	0.428694	0.418197	0.418203	0.410371	0.434396	0.439127	0.428348	0.422007	0.41304
GUCY2D	0.485206	0.507005	0.497597	0.515728	0.516665	0.507519	0.508123	0.503262	0.509117	0.515054	0.508944	0.508662	0.501553	0.515708	0.519646	0.504441	0.518464	0.511279	0.500878	0.498438	0.508098	0.511248	0.496655	0.514248	0.514592	0.518396	0.51827	0.513096	0.499964	0.50391	0.517184	0.512417	0.503962	0.487149	0.501101	0.492412	0.519121	0.496988	0.500715	0.505954	0.508305	0.510298	0.487781	0.499472	0.514987	0.51498	0.510054	0.496913	0.504217
HYAL3	0.142262	0.149717	0.147085	0.160874	0.155956	0.143703	0.145797	0.149133	0.153124	0.157436	0.154267	0.158014	0.148807	0.148264	0.160783	0.147883	0.15407	0.143945	0.15532	0.148222	0.149964	0.145564	0.1449	0.155095	0.155316	0.148274	0.155767	0.162565	0.143074	0.149254	0.154379	0.151534	0.148782	0.137507	0.147669	0.141328	0.146852	0.14649	0.145194	0.146355	0.147382	0.150411	0.155625	0.147608	0.15391	0.154265	0.154719	0.15035	0.14732
INSC	0.48447	0.48707	0.503721	0.506925	0.504626	0.512127	0.512003	0.492387	0.503234	0.504155	0.501749	0.500943	0.505763	0.524381	0.510989	0.502322	0.502475	0.509342	0.511301	0.502312	0.514778	0.51023	0.493428	0.510833	0.507521	0.511198	0.513234	0.507878	0.502099	0.502223	0.515923	0.516507	0.513721	0.48584	0.499126	0.491093	0.507714	0.499338	0.500284	0.511981	0.507776	0.507178	0.491571	0.500012	0.50504	0.502347	0.505683	0.489256	0.501464
ITGA2B	0.427748	0.457811	0.460606	0.469876	0.494019	0.473363	0.474412	0.461949	0.477807	0.487034	0.473619	0.482578	0.470031	0.484477	0.477205	0.456776	0.487488	0.478872	0.453902	0.449735	0.494902	0.468898	0.465603	0.482877	0.481829	0.483059	0.495997	0.483869	0.45385	0.458607	0.4793	0.45198	0.475781	0.430554	0.446549	0.45607	0.464876	0.46166	0.465953	0.48016	0.454168	0.45682	0.445096	0.446809	0.475014	0.461456	0.492657	0.454064	0.448023
LGSN	0.852162	0.845898	0.862712	0.852103	0.87298	0.844629	0.87392	0.841117	0.851398	0.864273	0.864941	0.83394	0.861221	0.875903	0.864049	0.858115	0.857636	0.873356	0.860905	0.850673	0.867682	0.856973	0.856625	0.843616	0.856188	0.880482	0.890542	0.850863	0.870194	0.874098	0.865662	0.87138	0.867651	0.829422	0.876696	0.838667	0.879294	0.853598	0.862413	0.865912	0.885263	0.860792	0.876903	0.862203	0.886946	0.871391	0.871714	0.867478	0.861239
LRRC4C	0.41039	0.443741	0.449452	0.474278	0.492084	0.466118	0.473478	0.465233	0.455448	0.472166	0.458522	0.45776	0.455578	0.472949	0.463113	0.469816	0.485165	0.478743	0.463408	0.474812	0.469541	0.464946	0.454577	0.474379	0.492412	0.465682	0.479595	0.461345	0.456296	0.461082	0.479289	0.462188	0.458112	0.448141	0.444181	0.441086	0.468897	0.47296	0.458318	0.453444	0.447799	0.459496	0.445815	0.464051	0.467764	0.4585	0.459632	0.452344	0.459372
MMP3	0.759383	0.727629	0.730947	0.734562	0.762212	0.749947	0.775618	0.759194	0.733873	0.767092	0.737193	0.755814	0.769183	0.754264	0.773606	ß	0.805489	0.764112	0.752643	0.7367	0.752435	0.749893	0.731903	0.756077	0.769108	0.770545	0.802034	0.767717	0.782172	0.739046	0.761141	0.758456	0.762752	0.696478	0.724461	0.693217	0.762881	0.743707	0.771382	0.778684	0.779048	0.769785	0.751349	0.746345	0.781077	0.764837	0.762524	0.749805	0.768371
NEU4	0.775274	0.788768	0.792307	0.80331	0.810589	0.808587	0.80635	0.789444	0.812959	0.810812	0.788172	0.806092	0.797046	0.814647	0.812103	0.805431	0.815175	0.806784	0.803647	0.788249	0.811104	0.795873	0.784556	0.803977	0.820097	0.819913	0.823082	0.80181	0.791564	0.800671	0.809953	0.813188	0.799761	0.779824	0.800681	0.785094	0.806019	0.805477	0.802222	0.808823	0.800388	0.807446	0.792116	0.797594	0.817674	0.809613	0.816065	0.790959	0.799931
OLIG1	0.104631	0.108341	0.111452	0.124833	0.133545	0.115245	0.12613	0.114612	0.115271	0.11468	0.119965	0.117271	0.121445	0.115958	0.119434	0.11084	0.113532	0.137593	0.111388	0.12308	0.122576	0.121124	0.1142	0.118896	0.117435	0.116878	0.118719	0.118222	0.106706	0.116418	0.1133	0.112199	0.108893	0.101795	0.111826	0.112981	0.111438	0.10035	0.110077	0.110694	0.108433	0.11978	0.105021	0.104953	0.112836	0.121138	0.112781	0.109891	0.107976
PADI4	0.447883	0.466412	0.459423	0.477335	0.483072	0.462143	0.482855	0.452759	0.480834	0.48534	0.477706	0.46376	0.467748	0.479962	0.469207	0.471972	0.483588	0.470797	0.462711	0.465941	0.480797	0.484887	0.462323	0.481805	0.477961	0.485619	0.480171	0.484381	0.449133	0.468243	0.468631	0.464048	0.468805	0.429568	0.446931	0.452363	0.468294	0.463333	0.456325	0.485342	0.463516	0.473448	0.462703	0.447485	0.475254	0.461453	0.486922	0.444874	0.445657
PCDHB12	0.444657	0.302203	0.269557	0.34739	0.323372	0.334982	0.375344	0.369408	0.309492	0.323847	0.408213	0.295144	0.315737	0.355382	0.420924	0.282084	0.340068	0.357748	0.291913	0.363706	0.312953	0.294293	0.306755	0.355873	0.337019	0.335385	0.359061	0.400549	0.345903	0.269194	0.431024	0.317518	0.30976	0.291065	0.285777	0.310194	0.356751	0.346546	0.361351	0.308623	0.356707	0.358354	0.259226	0.359605	0.282804	0.38909	0.348431	0.341431	0.326543
PCDHB5	0.444776	0.395901	0.367177	0.417716	0.404052	0.400835	0.423892	0.425358	0.401323	0.3957	0.425162	0.362476	0.378344	0.409616	0.492364	0.39684	0.414331	0.408625	0.335402	0.419026	0.411545	0.373289	0.390792	0.432336	0.413394	0.407804	0.471451	0.41576	0.395476	0.391354	0.451463	0.43525	0.388631	0.346037	0.348753	0.384212	0.436328	0.404525	0.397074	0.419688	0.391185	0.414394	0.3741	0.410202	0.413946	0.402421	0.411649	0.383786	0.414675
PLOD1	0.474971	0.49125	0.487215	0.491234	0.498586	0.487265	0.49527	0.481058	0.489355	0.491896	0.493205	0.48068	0.488287	0.498178	0.495465	0.490419	0.500788	0.494595	0.487403	0.488241	0.483781	0.489639	0.484188	0.49643	0.488664	0.495772	0.495768	0.486483	0.480743	0.489599	0.492751	0.49157	0.487265	0.473301	0.478974	0.476002	0.486944	0.485859	0.487577	0.49006	0.485908	0.487815	0.477531	0.484876	0.494198	0.496391	0.495902	0.477169	0.482606
PRKAR2B	0.462915	0.475413	0.478727	0.489025	0.477626	0.483845	0.488449	0.477621	0.478153	0.492758	0.487971	0.48891	0.479545	0.495137	0.488731	0.492737	0.493765	0.480281	0.487971	0.476226	0.489777	0.48815	0.482856	0.492285	0.489696	0.476786	0.491347	0.484363	0.488601	0.486088	0.493668	0.491587	0.493582	0.467864	0.482549	0.474749	0.495618	0.494649	0.483942	0.492682	0.492742	0.481247	0.475369	0.482336	0.502307	0.480861	0.495839	0.490215	0.486253
PVRL2	0.241003	0.257429	0.253359	0.259935	0.282329	0.269741	0.25149	0.251574	0.262712	0.259364	0.265494	0.256808	0.255911	0.253513	0.256311	0.248261	0.260753	0.254954	0.243338	0.258648	0.256817	0.259601	0.251941	0.263241	0.267391	0.259026	0.263451	0.267708	0.245293	0.263948	0.238653	0.246198	0.239617	0.238024	0.25889	0.256766	0.24716	0.257569	0.277632	0.251812	0.252723	0.255205	0.259319	0.267243	0.244564	0.262771	0.269945	0.257864	0.243132
SEC14L4	0.463347	0.505425	0.45611	0.547792	0.494558	0.487134	0.540213	0.506167	0.485076	0.498574	0.498603	0.509777	0.478932	0.546369	0.488208	0.464816	0.490352	0.501902	0.505454	0.485686	0.497523	0.473362	0.471034	0.498973	0.524366	0.506169	0.499005	0.491307	0.492779	0.475471	0.499932	0.465478	0.482899	0.467305	0.479038	0.442033	0.512094	0.478411	0.467066	0.488544	0.515784	0.506658	0.439842	0.478219	0.475945	0.518119	0.49321	0.462463	0.473792
SIPA1L2	0.841226	0.839675	0.846836	0.872375	0.863714	0.853254	0.868348	0.848803	0.847324	0.857877	0.854313	0.8518	0.856597	0.870223	0.859384	0.87969	0.861794	0.851034	0.87607	0.858601	0.857566	0.861876	0.843448	0.856938	0.859727	0.863503	0.870938	0.833632	0.868822	0.860981	0.869387	0.861527	0.86292	0.827116	0.850403	0.829856	0.862868	0.85405	0.8496	0.859437	0.861945	0.860271	0.83872	0.862174	0.866613	0.85996	0.857083	0.848145	0.856864
SLC26A4	0.270035	0.276226	0.277827	0.294104	0.307061	0.296629	0.299184	0.29482	0.291703	0.291189	0.294727	0.280676	0.287134	0.305353	0.288691	0.29639	0.306486	0.295496	0.293423	0.295625	0.290875	0.298871	0.280736	0.301789	0.294227	0.308738	0.307726	0.299502	0.292497	0.292973	0.302179	0.303482	0.291826	0.279708	0.286395	0.265325	0.30698	0.279376	0.277294	0.285309	0.296124	0.29534	0.281205	0.291443	0.287015	0.288625	0.288302	0.28963	0.285892
SLC26A9	0.658458	0.677906	0.674633	0.689317	0.705573	0.700362	0.703531	0.672547	0.716487	0.705846	0.686317	0.696417	0.684217	0.710651	0.703266	0.708199	0.717273	0.716501	0.689037	0.687713	0.710276	0.701235	0.688814	0.700572	0.71095	0.707311	0.712537	0.702643	0.729898	0.688341	0.708495	0.698462	0.688405	0.653772	0.68519	0.66272	0.707833	0.695377	0.694123	0.709046	0.702912	0.697954	0.679328	0.690974	0.707244	0.699009	0.71451	0.679576	0.681904
SLC30A3	0.232704	0.269334	0.255999	0.278481	0.286643	0.272697	0.273904	0.274566	0.276288	0.282923	0.275632	0.27158	0.270579	0.279708	0.282419	0.276865	0.295192	0.268831	0.275098	0.271997	0.270892	0.282038	0.265473	0.277067	0.284287	0.276898	0.283993	0.279807	0.273911	0.269057	0.276	0.279936	0.272075	0.250179	0.269127	0.261257	0.270312	0.267226	0.270828	0.26639	0.277213	0.275982	0.274057	0.270147	0.291906	0.276016	0.275885	0.257946	0.27862
SPARC	0.320751	0.336006	0.341204	0.363466	0.376863	0.345078	0.356334	0.349009	0.363084	0.365506	0.374443	0.36258	0.341559	0.347941	0.361752	0.345019	0.363111	0.350857	0.333177	0.36943	0.375157	0.360397	0.358058	0.357054	0.35585	0.37132	0.366302	0.367951	0.326971	0.340363	0.358109	0.336225	0.342534	0.314158	0.321507	0.338969	0.338077	0.344231	0.350878	0.346229	0.337655	0.350474	0.352612	0.32968	0.354826	0.344848	0.368466	0.331912	0.326492
TAS1R2	0.766838	0.777391	0.759017	0.793758	0.790372	0.789934	0.787005	0.767463	0.769308	0.787532	0.800873	0.786942	0.799349	0.810939	0.802221	0.788269	0.810157	0.790837	0.790871	0.771661	0.822459	0.80132	0.784442	0.770867	0.805535	0.831602	0.807394	0.791194	0.755442	0.775117	0.764639	0.820227	0.782521	0.759667	0.798524	0.775559	0.806938	0.785692	0.806599	0.816049	0.794207	0.812105	0.816005	0.782936	0.785615	0.812889	0.787455	0.768289	0.780539
TBCC	0.0629259	0.0811032	0.0719176	0.0743921	0.0812598	0.0739094	0.0726994	0.0726639	0.0725679	0.074561	0.0963057	0.0899213	0.0712245	0.0723625	0.103259	0.0755674	0.087851	0.0708094	0.076867	0.0806399	0.069623	0.090888	0.0711873	0.0785312	0.0877636	0.092407	0.0982116	0.0771064	0.0629609	0.0692643	0.0920923	0.0947138	0.071979	0.0709515	0.067862	0.0643617	0.0951924	0.065362	0.0640387	0.0616771	0.0699265	0.0777646	0.0726427	0.0646359	0.101612	0.089415	0.0668832	0.0620825	0.089514
TCTE3	0.201565	0.202507	0.208048	0.208195	0.205662	0.200774	0.19825	0.209773	0.208969	0.205983	0.206799	0.206476	0.207285	0.209953	0.214272	0.209136	0.203827	0.205133	0.206961	0.203645	0.205363	0.211948	0.205807	0.20837	0.203664	0.210225	0.209276	0.200915	0.206584	0.200227	0.209982	0.209348	0.202556	0.209301	0.200337	0.210881	0.205728	0.216107	0.200757	0.204415	0.201794	0.201048	0.215751	0.203818	0.214322	0.211888	0.208663	0.208926	0.212479
TDRD9	0.747453	0.776313	0.768131	0.787266	0.792094	0.790431	0.792492	0.774283	0.796976	0.801158	0.796665	0.773889	0.803496	0.815083	0.815183	0.802597	0.81659	0.781142	0.802363	0.762819	0.790572	0.788455	0.771296	0.794453	0.78748	0.788189	0.812151	0.788223	0.79656	0.790015	0.798215	0.789323	0.775354	0.740668	0.77786	0.755264	0.799178	0.789011	0.791398	0.781289	0.801672	0.812519	0.792892	0.796505	0.820866	0.804612	0.793307	0.753879	0.799529
TENC1	0.408398	0.451741	0.450997	0.45789	0.471347	0.447423	0.457428	0.44824	0.45958	0.458773	0.461461	0.456921	0.455222	0.4595	0.465146	0.451272	0.464312	0.455942	0.443976	0.450338	0.468738	0.452995	0.441193	0.458769	0.459564	0.462164	0.471221	0.460191	0.443528	0.437844	0.462047	0.453781	0.45656	0.436617	0.44402	0.439079	0.453954	0.45559	0.440832	0.448264	0.44738	0.447604	0.435434	0.44718	0.465081	0.455557	0.463311	0.436892	0.445941
THBS2	0.608936	0.611792	0.609615	0.634829	0.640339	0.621659	0.635846	0.6095	0.623497	0.632714	0.62988	0.626003	0.625937	0.640606	0.626887	0.626649	0.641437	0.630595	0.615288	0.615712	0.627563	0.62215	0.613818	0.619636	0.630186	0.635744	0.638572	0.62634	0.618377	0.617381	0.632553	0.628786	0.612734	0.59577	0.605758	0.610777	0.628612	0.618498	0.61608	0.632259	0.630703	0.627767	0.610807	0.617629	0.639983	0.626083	0.62997	0.609749	0.614783
TMEM53	0.530446	0.550866	0.55057	0.554962	0.561824	0.545811	0.551005	0.543932	0.556669	0.560234	0.562557	0.553869	0.557195	0.564065	0.556527	0.561018	0.572467	0.562346	0.543949	0.539606	0.569078	0.559133	0.545004	0.55339	0.557378	0.561098	0.566447	0.567907	0.541683	0.550421	0.5606	0.555132	0.554921	0.535955	0.529503	0.545158	0.561977	0.54956	0.565477	0.552918	0.54539	0.550615	0.543976	0.544025	0.562975	0.556057	0.566095	0.546363	0.544135
TNFSF13	0.28883	0.324799	0.327645	0.319226	0.359879	0.280832	0.320935	0.326914	0.339283	0.312736	0.374221	0.329024	0.297969	0.314119	0.355822	0.305592	0.315337	0.315249	0.260813	0.346758	0.343422	0.332613	0.343802	0.308961	0.310259	0.3438	0.330105	0.342345	0.2765	0.320232	0.317661	0.309097	0.309234	0.313693	0.277812	0.323889	0.315437	0.326389	0.300451	0.299281	0.259627	0.308511	0.30692	0.267158	0.328796	0.332984	0.328565	0.277557	0.29232
VTCN1	0.742476	0.723988	0.756359	0.774338	0.769118	0.796448	0.787203	0.747406	0.777909	0.792424	0.756049	0.781074	0.769861	0.808763	0.780851	0.792548	0.796146	0.776868	0.784983	0.747833	0.776358	0.768117	0.749804	0.77722	0.784088	0.791566	0.804062	0.772403	0.782907	0.774014	0.786315	0.791635	0.771254	0.728912	0.766995	0.728767	0.787812	0.761767	0.774832	0.790328	0.782084	0.774954	0.758554	0.774935	0.804718	0.776671	0.794379	0.767674	0.775348
[truncated: 97 more columns]
