# Supplementary material for: Integrated Analysis of Methylomic and Transcriptomic Data to Identify Potential Diagnostic Biomarkers for Major Depressive Disorder
Source: Genes (Basel). 2021 Jan 27;12(2):178. doi: 10.3390/genes12020178 (PMC7912210; doi:10.3390/genes12020178)
Supplement: Supplementary file 1 [file genes-12-00178-s001.zip › Table S1-S10/Table S8.xlsx]

## Sheet: hypo_up_dominant_region
Relevant information about methylation of CpGs in dominan regions of the 46 hypo-up genes
gene symbol	region	CGI type	CpG Islands Name	CHR	Enhancer
2020-09-04	Body	shelf	chr17:56609025-56609583	II	NA
ALPP	Body	island	chr2:233244323-233244651	II	NA
C10orf82	TSS200	island	chr10:118429430-118429853	I	NA
C20orf85	TSS1500	shore	chr20:56725857-56726113	II	TRUE
CCDC151	Body	shore	chr19:11533198-11533619	I	NA
CEACAM4	TSS1500	opensea		II	NA
CEACAM4	TSS1500	opensea		II	NA
CEACAM6	TSS1500	opensea		II	NA
CHRM4	TSS1500	shore	chr11:46406904-46407441	II	NA
CNTNAP3	Body	island	chr9:39132859-39133145	II	NA
DHRS7C	Body	island	chr17:9674854-9675265	II	NA
DISC1	Body	opensea		II	TRUE
DISC1	Body	opensea		II	TRUE
DISC1	Body	opensea		II	TRUE
DMRTC2	3'UTR	opensea		II	NA
EVPLL	Body	island	chr17:18286229-18286677	II	NA
GBAP1	TSS1500	shore	chr1:155197116-155197534	II	NA
GBAP1	TSS200	island	chr1:155197116-155197534	I	NA
GBAP1	Body	shelf	chr1:155197116-155197534	II	TRUE
GPR45	3'UTR	shore	chr2:105858587-105859084	II	NA
GPR45	1stExon	island	chr2:105858587-105859084	I	NA
GPR45	1stExon	island	chr2:105858587-105859084	II	NA
GPR45	TSS1500	shore	chr2:105858587-105859084	II	NA
GPR45	1stExon	shore	chr2:105858587-105859084	II	NA
GRINA	TSS1500	shore	chr8:145063919-145065386	II	NA
GUCY2D	Body	island	chr17:7905927-7907445	II	TRUE
GUCY2D	Body	island	chr17:7919021-7919867	I	TRUE
GUCY2D	Body	island	chr17:7909709-7910041	I	NA
GUCY2D	Body	island	chr17:7905927-7907445	II	TRUE
GUCY2D	TSS1500	shore	chr17:7905927-7907445	II	NA
GUCY2D	3'UTR	shore	chr17:7919021-7919867	I	TRUE
GUCY2D	Body	island	chr17:7905927-7907445	I	TRUE
HYAL3	3'UTR	shore	chr3:50329399-50330116	II	NA
INSC	Body	shore	chr11:15136058-15136545	II	NA
ITGA2B	Body	island	chr17:42462135-42463579	II	TRUE
ITGA2B	Body	shore	chr17:42462135-42463579	II	NA
ITGA2B	Body	shore	chr17:42462135-42463579	II	NA
ITGA2B	TSS1500	opensea		II	NA
LGSN	Body	opensea		II	NA
LRRC4C	Body	opensea		II	NA
LRRC4C	5'UTR	opensea		II	NA
LRRC4C	TSS1500	opensea		II	NA
MMP3	3'UTR	opensea		II	NA
MMP3	TSS1500	opensea		II	NA
NEU4	Body	island	chr2:242754323-242754629	II	NA
NEU4	TSS200	opensea		II	TRUE
NEU4	Body	shore	chr2:242755693-242756363	II	NA
OLIG1	TSS1500	shore	chr21:34442206-34444543	I	NA
PADI4	TSS1500	opensea		II	NA
PCDHB12	5'UTR	shore	chr5:140589744-140590657	II	NA
PCDHB5	1stExon	shore	chr5:140516311-140517300	II	NA
PLOD1	Body	opensea		II	NA
PLOD1	1stExon	island	chr1:11994694-11994969	I	NA
PLOD1	TSS1500	shore	chr1:11994694-11994969	I	NA
PLOD1	TSS1500	shore	chr1:11994694-11994969	II	NA
PLOD1	TSS1500	shore	chr1:11994694-11994969	II	NA
PLOD1	TSS200	island	chr1:11994694-11994969	I	NA
PLOD1	Body	opensea		I	NA
PLOD1	Body	opensea		II	TRUE
PLOD1	Body	opensea		I	NA
PLOD1	Body	shore	chr1:11994694-11994969	II	NA
PLOD1	3'UTR	opensea		II	NA
PRKAR2B	Body	opensea		II	TRUE
PVRL2	Body	opensea		I	NA
PVRL2	5'UTR	island	chr19:45349328-45350044	II	NA
PVRL2	TSS200	island	chr19:45349328-45350044	I	NA
SEC14L4	TSS200	shore	chr22:30901242-30901744	I	NA
SEC14L4	TSS200	shore	chr22:30901242-30901744	II	NA
SIPA1L2	1stExon	opensea		II	NA
SIPA1L2	Body	opensea		II	TRUE
SIPA1L2	TSS1500	opensea		II	NA
SLC26A4	TSS1500	shore	chr7:107301205-107302416	II	NA
SLC26A9	Body	opensea		II	NA
SLC26A9	TSS1500	opensea		II	NA
SLC30A3	3'UTR	opensea		II	NA
SPARC	Body	opensea		II	NA
TAS1R2	Body	island	chr1:19180945-19181469	II	NA
TBCC	TSS1500	shore	chr6:42714707-42715042	I	NA
TCTE3	Body	shore	chr6:170151351-170152131	II	NA
TCTE3	TSS1500	island	chr6:170151351-170152131	I	NA
TCTE3	TSS1500	island	chr6:170151351-170152131	I	NA
TDRD9	TSS1500	island	chr14:104394529-104395234	II	NA
TENC1	3'UTR	opensea		II	NA
THBS2	Body	shore	chr6:169622297-169622520	II	TRUE
THBS2	Body	shore	chr6:169631759-169632823	I	NA
THBS2	Body	shore	chr6:169631759-169632823	II	NA
TMEM53	Body	shelf	chr1:45139770-45140584	II	NA
TMEM53	Body	shore	chr1:45120237-45120723	II	NA
TMEM53	Body	shore	chr1:45139770-45140584	I	NA
TMEM53	Body	island	chr1:45120237-45120723	II	NA
TNFSF13	3'UTR	island	chr17:7464666-7465823	II	NA
VTCN1	3'UTR	opensea		II	TRUE

## Sheet: dominant_beta
Relevant information about methylation of CpGs in dominan regions of the 46 hypo-up genes
ID	gene symbol	3998998123_R01C01	3998998123_R02C01	3998998123_R03C01	3998998123_R04C01	3998998123_R05C01	3998998123_R02C02	3998998123_R04C02	3998998174_R01C01	3998998174_R03C01	3998998174_R04C01	3998998174_R05C01	3998998174_R01C02	3998998174_R02C02	3998998174_R05C02	3998998174_R06C02	3998998186_R03C02	3998998186_R05C02	3998998186_R06C02	3998998192_R01C01	3998998192_R02C01	3998998192_R04C01	3998998192_R05C01	3998998192_R01C02	3998998192_R06C02	3998998207_R01C01	3998998207_R02C01	3998998207_R04C01	3998998207_R06C01	3998998207_R02C02	3998998207_R03C02	3998998207_R04C02	3998998207_R05C02	3998998207_R06C02	3998998195_R01C01	3998998195_R02C01	3998998195_R03C01	3998998195_R04C01	3998998195_R05C01	3998998195_R01C02	3998998195_R02C02	3998998195_R05C02	3998998195_R06C02	3998998240_R01C01	3998998240_R02C01	3998998240_R04C01	3998998240_R05C01	3998998240_R06C01	3998998240_R01C02
cg10575089	2020-09-04	0.574726	0.580227	0.588291	0.630155	0.613225	0.673193	0.619177	0.588834	0.662127	0.68414	0.595034	0.670729	0.625061	0.720784	0.722011	0.694765	0.711316	0.605855	0.706564	0.592639	0.614642	0.656513	0.585265	0.680136	0.66639	0.666519	0.686583	0.665309	0.694609	0.634562	0.692428	0.673443	0.614674	0.607726	0.68227	0.533328	0.691335	0.642272	0.650332	0.655858	0.711663	0.670653	0.637473	0.713525	0.690114	0.64059	0.632295	0.673902
cg23667432	ALPP	0.560365	0.58013	0.594462	0.621519	0.604251	0.636159	0.647514	0.578342	0.622699	0.624436	0.58516	0.614628	0.572289	0.652197	0.599395	0.637253	0.622229	0.592187	0.620022	0.558451	0.654099	0.589751	0.610874	0.646622	0.653605	0.605025	0.64429	0.643772	0.642822	0.577228	0.669792	0.669859	0.603021	0.558515	0.596905	0.5544	0.662971	0.614421	0.612725	0.647287	0.608199	0.63534	0.590173	0.631925	0.629127	0.63042	0.633413	0.614055
cg15398400	C10orf82	0.422017	0.556411	0.595492	0.573606	0.628326	0.618582	0.627026	0.614179	0.584418	0.624449	0.547097	0.551319	0.524259	0.614833	0.528417	0.517023	0.613745	0.540645	0.559636	0.536076	0.595284	0.520602	0.529159	0.587347	0.603553	0.529697	0.638339	0.566011	0.559815	0.596595	0.53351	0.499112	0.60502	0.634486	0.572546	0.589375	0.633903	0.567222	0.53965	0.608275	0.552283	0.626908	0.526116	0.599108	0.563062	0.633478	0.661124	0.586524
cg20003983	C20orf85	0.758401	0.472964	0.386684	0.567186	0.59949	0.466623	0.478349	0.46748	0.456193	0.456222	0.511629	0.442244	0.432613	0.464585	0.500609	0.414812	0.451135	0.429284	0.472554	0.489372	0.497282	0.452369	0.42884	0.470607	0.56391	0.449901	0.503075	0.52402	0.474458	0.508708	0.469502	0.381933	0.452448	0.463741	0.395892	0.526141	0.446429	0.422286	0.613198	0.469664	0.510974	0.551942	0.267445	0.402171	0.466719	0.558729	0.54676	0.413152
cg10750464	CCDC151	0.820444	0.438081	0.477659	0.757243	0.469349	0.588987	0.527175	0.575312	0.554671	0.468939	0.456843	0.526825	0.491336	0.535756	0.698582	0.313783	0.469567	0.311067	0.490753	0.478016	0.520957	0.409858	0.461746	0.434567	0.524806	0.54942	0.389125	0.550326	0.551738	0.299603	0.470866	0.45755	0.471824	0.414617	0.401364	0.520971	0.457698	0.512659	0.335258	0.413381	0.35226	0.582601	0.786539	0.514039	0.453538	0.40873	0.472495	0.569027
cg05891548	CEACAM4	0.750361	0.728343	0.726706	0.77122	0.785591	0.760562	0.790986	0.736458	0.760779	0.786329	0.729773	0.792741	0.742028	0.821915	0.804691	0.789161	0.81804	0.777247	0.807146	0.76833	0.793251	0.786055	0.774312	0.768346	0.807997	0.778268	0.822016	0.772672	0.819718	0.78272	0.832249	0.759036	0.755922	0.721233	0.770837	0.697683	0.80137	0.752228	0.755943	0.813825	0.813545	0.799266	0.783015	0.789539	0.824411	0.745489	0.775957	0.807075
cg21529807	CEACAM4	0.384765	0.370615	0.351573	0.363543	0.424588	0.396437	0.376677	0.348085	0.402035	0.421848	0.377377	0.442313	0.366588	0.433582	0.436118	0.459062	0.393552	0.416455	0.387366	0.387637	0.417572	0.375521	0.386382	0.434115	0.397172	0.4469	0.394162	0.428848	0.347095	0.39769	0.396753	0.372545	0.384053	0.336736	0.358836	0.32739	0.417231	0.383746	0.383495	0.393599	0.386364	0.435368	0.405615	0.361801	0.397563	0.341309	0.402048	0.356652
cg03337035	CEACAM6	0.552635	0.584791	0.592099	0.591717	0.604179	0.647667	0.611624	0.590049	0.619142	0.666846	0.579665	0.678516	0.631195	0.662895	0.602532	0.605452	0.660193	0.571126	0.660936	0.567421	0.616685	0.602389	0.582579	0.643741	0.671835	0.657486	0.671311	0.662372	0.605536	0.596182	0.652289	0.621564	0.602407	0.54058	0.607687	0.550891	0.623619	0.603025	0.65346	0.656151	0.64181	0.622622	0.608487	0.621358	0.649332	0.617015	0.631605	0.607481
cg01257383	CHRM4	0.526937	0.518435	0.520279	0.577396	0.582177	0.569616	0.570347	0.5551	0.599159	0.624759	0.526397	0.598578	0.567617	0.640428	0.598029	0.600055	0.644859	0.558253	0.620415	0.521054	0.551757	0.630247	0.536073	0.608393	0.593078	0.629605	0.642944	0.622104	0.592313	0.592249	0.635987	0.595175	0.583636	0.502973	0.534683	0.501825	0.609118	0.559298	0.610441	0.582288	0.627044	0.60688	0.557179	0.588177	0.620774	0.615289	0.634064	0.588905
cg11528835	CNTNAP3	0.386535	0.345794	0.342828	0.31916	0.34047	0.26606	0.320413	0.212383	0.286191	0.240866	0.357146	0.250894	0.248541	0.398614	0.373736	0.309527	0.280728	0.332275	0.406438	0.223443	0.381322	0.316377	0.151277	0.440169	0.332194	0.428096	0.418088	0.150552	0.317888	0.179775	0.337867	0.258229	0.33806	0.192989	0.387333	0.309586	0.333884	0.259405	0.129764	0.372763	0.494247	0.329022	0.151845	0.350447	0.306222	0.33573	0.304713	0.250167
cg04005378	DHRS7C	0.677329	0.574115	0.597046	0.541312	0.648653	0.610588	0.623684	0.607588	0.617545	0.654624	0.623108	0.661707	0.661763	0.650532	0.603671	0.656741	0.611051	0.637469	0.632253	0.645724	0.616295	0.676844	0.575069	0.611504	0.620675	0.636416	0.69194	0.630344	0.623022	0.596025	0.684577	0.611492	0.621962	0.564246	0.607702	0.615773	0.658916	0.613568	0.690874	0.658189	0.684781	0.692005	0.460062	0.698083	0.68942	0.691205	0.64147	0.584225
cg25979244	DISC1	0.7617	0.759388	0.786513	0.783803	0.781332	0.814392	0.792122	0.783797	0.819937	0.780223	0.731237	0.807181	0.776365	0.836451	0.814399	0.822637	0.824623	0.771167	0.819713	0.736549	0.818898	0.783912	0.797835	0.814769	0.807946	0.812146	0.835677	0.820523	0.813313	0.814051	0.817683	0.834936	0.799956	0.732221	0.789451	0.752278	0.838386	0.755695	0.757707	0.819858	0.841392	0.802159	0.797616	0.84375	0.829591	0.794419	0.796382	0.763682
cg07187233	DISC1	0.796681	0.778787	0.820738	0.841965	0.838135	0.806782	0.812823	0.786985	0.818903	0.844798	0.809737	0.788302	0.826356	0.812485	0.79291	0.799272	0.755723	0.811498	0.788871	0.783192	0.807159	0.798357	0.786793	0.803611	0.839071	0.829379	0.824606	0.802812	0.796282	0.79854	0.808489	0.835835	0.830468	0.786937	0.801151	0.814672	0.801337	0.799244	0.793465	0.851595	0.813594	0.864667	0.772167	0.808463	0.817881	0.77872	0.82095	0.772712
cg09186051	DISC1	0.623859	0.68725	0.682796	0.62846	0.675454	0.724958	0.705888	0.665236	0.734448	0.747695	0.626488	0.732032	0.743243	0.796378	0.736571	0.706918	0.78055	0.631482	0.754469	0.61259	0.710724	0.711198	0.677042	0.757641	0.717131	0.757745	0.747376	0.703516	0.742389	0.71036	0.750479	0.73728	0.777209	0.632588	0.677392	0.607258	0.740353	0.694076	0.740458	0.761717	0.752817	0.718335	0.714609	0.744126	0.756917	0.756681	0.744294	0.71209
cg24872117	DMRTC2	0.771346	0.708928	0.743872	0.785626	0.739272	0.78157	0.781309	0.768515	0.742968	0.825558	0.7086	0.8401	0.80061	0.839718	0.776769	0.810171	0.841043	0.785149	0.843777	0.711127	0.78367	0.791308	0.774945	0.778017	0.790402	0.804184	0.840222	0.770863	0.811842	0.794884	0.805949	0.821391	0.811631	0.766125	0.817922	0.700897	0.805908	0.790677	0.81424	0.801802	0.82449	0.800599	0.777478	0.80179	0.813069	0.801472	0.83764	0.781167
cg16455972	EVPLL	0.428708	0.408967	0.411904	0.451469	0.447562	0.4088	0.399716	0.440321	0.421276	0.560659	0.490697	0.531811	0.400742	0.466197	0.433663	0.428629	0.422402	0.447636	0.393921	0.451723	0.496166	0.433855	0.439206	0.454603	0.447947	0.483414	0.502932	0.443857	0.450285	0.345319	0.475024	0.467066	0.437641	0.420875	0.419955	0.377179	0.464827	0.389527	0.441969	0.485511	0.42207	0.402823	0.316976	0.393962	0.458297	0.47654	0.386087	0.401699
cg03058371	GBAP1	0.789777	0.8064	0.81534	0.809971	0.826761	0.802444	0.790474	0.80567	0.812307	0.81284	0.829948	0.830037	0.818156	0.828755	0.824801	0.804499	0.79789	0.819204	0.838249	0.803306	0.835407	0.803039	0.812795	0.812155	0.828892	0.826211	0.853075	0.827863	0.814173	0.797424	0.814537	0.803377	0.794684	0.7786	0.78693	0.783946	0.823849	0.826668	0.797557	0.827166	0.823779	0.81217	0.791982	0.809089	0.849407	0.809953	0.801385	0.798593
cg17284865	GBAP1	0.0634504	0.0733081	0.0313912	0.0667664	0.0729958	0.0748675	0.0509344	0.0454703	0.0889532	0.048137	0.0495197	0.0952787	0.0563948	0.0534095	0.0594217	0.0668455	0.0614441	0.0506221	0.0646234	0.0448357	0.0681954	0.0713745	0.0489895	0.0660108	0.0799195	0.061316	0.0715369	0.066514	0.0705217	0.0537566	0.0343002	0.0565713	0.0510368	0.0548241	0.0555556	0.0536731	0.0520103	0.0625898	0.0592979	0.0784368	0.0605166	0.061895	0.0454959	0.0658924	0.0720941	0.0536913	0.0679293	0.0687201
cg14528056	GBAP1	0.627242	0.608864	0.57695	0.658107	0.659892	0.599652	0.653049	0.620749	0.663148	0.561048	0.663713	0.599872	0.617051	0.649597	0.604259	0.653171	0.638813	0.601124	0.561644	0.659914	0.600481	0.626965	0.633993	0.620098	0.67625	0.614848	0.635277	0.59322	0.549537	0.636776	0.661827	0.605595	0.581567	0.58097	0.590178	0.668534	0.654081	0.676345	0.564308	0.637601	0.583627	0.608773	0.599595	0.608861	0.563024	0.577965	0.68135	0.605929
cg03997393	GPR45	0.80009	0.823092	0.789502	0.799349	0.799709	0.814776	0.842514	0.801878	0.836503	0.842675	0.80767	0.844569	0.844264	0.849337	0.813987	0.82591	0.828081	0.794782	0.84573	0.762083	0.839647	0.839761	0.806976	0.85074	0.822689	0.862273	0.865359	0.827363	0.872476	0.835179	0.843634	0.849773	0.833046	0.807945	0.833497	0.793293	0.863171	0.797468	0.852742	0.87898	0.865104	0.844738	0.823215	0.848848	0.85994	0.835183	0.858103	0.836011
cg11565042	GPR45	0.934489	0.92162	0.932869	0.907874	0.907822	0.937139	0.945487	0.942548	0.928106	0.940255	0.932382	0.927386	0.933339	0.940261	0.94075	0.903571	0.943729	0.926595	0.93833	0.919303	0.936836	0.929264	0.927804	0.919736	0.921205	0.946938	0.935549	0.935063	0.936252	0.925129	0.924951	0.942299	0.942095	0.927549	0.925512	0.9254	0.937439	0.923426	0.926948	0.939259	0.923716	0.944906	0.910886	0.914291	0.913507	0.923967	0.942834	0.926415
cg11852218	GPR45	0.755694	0.727405	0.792402	0.801767	0.77302	0.771709	0.815986	0.783189	0.805385	0.830174	0.765488	0.837775	0.827685	0.85117	0.847139	0.805943	0.870276	0.75716	0.819602	0.777671	0.780605	0.822252	0.778	0.819482	0.848861	0.814763	0.875631	0.821407	0.807384	0.829934	0.814456	0.817168	0.831096	0.752722	0.821372	0.752749	0.821843	0.844626	0.783884	0.825165	0.8289	0.846344	0.767562	0.777117	0.848759	0.81001	0.830051	0.818438
cg00449608	GPR45	0.848582	0.781318	0.84545	0.796962	0.789579	0.795913	0.842944	0.841744	0.771132	0.894269	0.848123	0.857834	0.856477	0.857901	0.819414	0.847719	0.884409	0.900105	0.900578	0.828853	0.79701	0.799357	0.8461	0.850718	0.76231	0.783712	0.766637	0.868353	0.857185	0.827473	0.857907	0.857443	0.784474	0.807703	0.840043	0.816385	0.844369	0.876725	0.774725	0.824024	0.888313	0.807032	0.810154	0.823798	0.850642	0.810316	0.786381	0.822826
cg22253945	GPR45	0.568885	0.608725	0.594574	0.585061	0.639446	0.661256	0.684559	0.576293	0.660236	0.657945	0.624823	0.651016	0.673034	0.692047	0.683085	0.674705	0.640192	0.564971	0.666898	0.590385	0.615637	0.61858	0.596456	0.663297	0.640566	0.673736	0.670096	0.664099	0.65442	0.669204	0.692937	0.662554	0.630199	0.611759	0.639917	0.596295	0.692826	0.653113	0.65144	0.679663	0.686471	0.693306	0.622015	0.665198	0.680322	0.640847	0.692287	0.679048
cg07980830	GRINA	0.560123	0.493677	0.48242	0.456776	0.435125	0.449606	0.41168	0.406582	0.416789	0.535036	0.427854	0.509029	0.478873	0.519463	0.530428	0.409909	0.542036	0.371761	0.631848	0.493054	0.415408	0.460175	0.572926	0.532306	0.561346	0.42335	0.554238	0.529302	0.623638	0.412376	0.445705	0.514925	0.611557	0.448094	0.497474	0.457177	0.401856	0.537235	0.417214	0.446287	0.50675	0.422965	0.420927	0.401475	0.461843	0.566848	0.449034	0.618264
cg03747002	GUCY2D	0.783915	0.758255	0.793402	0.820915	0.814853	0.773723	0.8066	0.790003	0.791476	0.816399	0.814403	0.822197	0.809411	0.823095	0.816533	0.818615	0.83763	0.819652	0.814182	0.783076	0.806749	0.80777	0.738649	0.79389	0.842266	0.812212	0.8508	0.831618	0.785787	0.803597	0.844954	0.813533	0.769502	0.76662	0.788853	0.763018	0.813889	0.801301	0.80258	0.821367	0.832489	0.829318	0.767869	0.782873	0.808413	0.825671	0.785104	0.752262
cg14893889	GUCY2D	0.0216293	0.0534219	0.0179805	0.0200999	0.0199956	0.0225564	0.0208975	0.0641596	0.0294473	0.027593	0.0282418	0.060515	0.0204964	0.0261688	0.113468	0.0319912	0.0418824	0.0207118	0.027471	0.0252714	0.015825	0.0543297	0.0156403	0.0286262	0.0478395	0.0915938	0.0434868	0.0302751	0.0190726	0.0169214	0.0513301	0.0534311	0.019928	0.0428009	0.028375	0.0247303	0.0486712	0.025501	0.0226217	0.0356025	0.0264409	0.019714	0.0508288	0.0337737	0.0692989	0.0582255	0.0276051	0.0227983
cg11434973	GUCY2D	0.943467	0.94397	0.941958	0.943342	0.923554	0.940181	0.937439	0.926947	0.929463	0.933802	0.91752	0.924944	0.948609	0.941916	0.937195	0.941654	0.926228	0.951507	0.941928	0.920513	0.940084	0.935443	0.932762	0.941369	0.952607	0.954508	0.951638	0.927448	0.947558	0.93537	0.935041	0.955784	0.946575	0.936475	0.932895	0.93117	0.923867	0.941897	0.932163	0.942523	0.942865	0.951001	0.92929	0.952771	0.939271	0.919642	0.94532	0.941507
cg12504247	GUCY2D	0.740639	0.78648	0.77175	0.780426	0.80231	0.767215	0.772688	0.768717	0.768138	0.794585	0.794258	0.7704	0.787052	0.810022	0.793777	0.774273	0.800335	0.774891	0.783492	0.774408	0.776681	0.777484	0.751869	0.779759	0.762692	0.793733	0.794237	0.771583	0.753492	0.782205	0.785658	0.811134	0.775162	0.752055	0.81344	0.75403	0.77499	0.784766	0.747782	0.78896	0.769007	0.814682	0.744972	0.727995	0.806433	0.815681	0.77687	0.754795
cg25578028	GUCY2D	0.0918791	0.137489	0.104846	0.13325	0.134752	0.165502	0.104053	0.140226	0.102786	0.148005	0.134288	0.107635	0.117047	0.0889566	0.173998	0.0867011	0.126808	0.121243	0.0960442	0.102375	0.10579	0.121696	0.112529	0.118066	0.151494	0.174907	0.139267	0.140343	0.101972	0.105549	0.175667	0.138714	0.105002	0.126409	0.110993	0.0873614	0.246034	0.1031	0.132681	0.161217	0.126499	0.129211	0.137137	0.110393	0.184809	0.128246	0.128558	0.0865037
cg21330034	GUCY2D	0.186558	0.225038	0.17885	0.208734	0.204368	0.192017	0.213811	0.154572	0.169367	0.165021	0.170983	0.183459	0.150066	0.200659	0.184679	0.163612	0.212217	0.214223	0.170673	0.182317	0.19494	0.217804	0.157448	0.20947	0.172391	0.1553	0.151422	0.195772	0.150828	0.189176	0.173153	0.225076	0.196985	0.133345	0.142231	0.136497	0.148808	0.152169	0.115884	0.132446	0.161567	0.172907	0.143877	0.158173	0.169932	0.16882	0.173828	0.157819
cg04157161	GUCY2D	0.869111	0.935083	0.889864	0.947391	0.884518	0.89381	0.91305	0.917222	0.893186	0.917474	0.897463	0.938854	0.866966	0.956799	0.951752	0.882381	0.901808	0.892073	0.867743	0.889626	0.915926	0.908582	0.882129	0.914748	0.90795	0.936165	0.950753	0.900915	0.931221	0.922681	0.926084	0.912599	0.930581	0.874238	0.92087	0.892537	0.915993	0.825205	0.891688	0.910616	0.93119	0.900864	0.667465	0.925771	0.913829	0.927992	0.913217	0.90398
cg01038207	HYAL3	0.196972	0.231228	0.222241	0.299115	0.264745	0.234128	0.25075	0.25211	0.226224	0.237893	0.228406	0.22764	0.219558	0.227651	0.275545	0.231058	0.240138	0.224584	0.245469	0.191528	0.194011	0.22622	0.216801	0.279208	0.260951	0.215939	0.259101	0.282727	0.22856	0.223778	0.284338	0.233205	0.281843	0.188645	0.182975	0.189188	0.21354	0.242826	0.18491	0.238602	0.227374	0.25865	0.183169	0.224659	0.214037	0.212556	0.288325	0.225924
cg09755939	INSC	0.564483	0.549949	0.596928	0.60632	0.612252	0.586979	0.577766	0.584268	0.606055	0.60071	0.610702	0.61545	0.618139	0.635911	0.621043	0.571204	0.640581	0.571582	0.601483	0.577049	0.630237	0.626083	0.598496	0.607319	0.615351	0.591821	0.648177	0.616705	0.572287	0.5745	0.614151	0.611019	0.610779	0.565034	0.589649	0.595491	0.607162	0.625351	0.611324	0.607797	0.622719	0.606888	0.599255	0.55868	0.593514	0.618558	0.620874	0.578062
cg17217295	ITGA2B	0.0407804	0.0613494	0.0687301	0.061264	0.0617939	0.154074	0.0527925	0.0756603	0.0687115	0.0832679	0.0526434	0.0713484	0.0546947	0.0600239	0.162223	0.0534015	0.0578416	0.0585039	0.0709572	0.0622846	0.0516884	0.0910878	0.0661796	0.0688268	0.0654268	0.0623883	0.0850704	0.064819	0.0461906	0.0516497	0.07791	0.107292	0.0598518	0.0685574	0.0712638	0.0532471	0.0743376	0.0541585	0.0462639	0.0536292	0.0855505	0.0650533	0.107866	0.0538521	0.0820201	0.0591212	0.0533529	0.0571541
cg07005905	ITGA2B	0.73039	0.735096	0.735877	0.780408	0.765535	0.738008	0.743341	0.707743	0.792524	0.76021	0.762736	0.746417	0.73481	0.79936	0.785495	0.762615	0.760474	0.794523	0.7774	0.693745	0.770997	0.76018	0.722103	0.750645	0.764962	0.778003	0.7795	0.761916	0.756307	0.716694	0.761919	0.752382	0.760912	0.703234	0.714121	0.717022	0.764063	0.754595	0.789753	0.760569	0.761548	0.766121	0.732898	0.728317	0.783537	0.752478	0.77584	0.719579
cg22381590	ITGA2B	0.767695	0.77949	0.800058	0.836353	0.80632	0.841755	0.833281	0.752619	0.823643	0.812514	0.786219	0.848619	0.764893	0.80666	0.829308	0.845855	0.845934	0.837885	0.852745	0.76986	0.811292	0.825926	0.821919	0.845374	0.828024	0.814912	0.850286	0.82977	0.800503	0.848747	0.858858	0.836637	0.847449	0.753638	0.81734	0.812957	0.846915	0.802337	0.748596	0.853583	0.806824	0.824519	0.824682	0.840742	0.839016	0.832891	0.857095	0.812636
cg25809905	ITGA2B	0.502711	0.447676	0.516523	0.500403	0.531935	0.473088	0.573666	0.548497	0.455884	0.62553	0.559892	0.591807	0.570816	0.525802	0.514301	0.435255	0.581011	0.539831	0.478973	0.423867	0.699083	0.477829	0.501653	0.576014	0.575998	0.470212	0.49009	0.549538	0.519639	0.47642	0.551069	0.407845	0.540018	0.484151	0.527323	0.478254	0.451994	0.47682	0.486907	0.505016	0.534957	0.577696	0.3886	0.376631	0.473365	0.479472	0.578214	0.568173
cg01584139	LGSN	0.849497	0.839097	0.836418	0.819131	0.841322	0.808553	0.860036	0.828614	0.822673	0.856037	0.855879	0.815916	0.832066	0.846115	0.864018	0.84396	0.805014	0.857098	0.866545	0.818915	0.840845	0.843214	0.829835	0.821398	0.847224	0.865178	0.887461	0.830526	0.859708	0.823228	0.869143	0.871847	0.831524	0.798255	0.84291	0.829863	0.854329	0.830635	0.832755	0.833426	0.880945	0.84539	0.844381	0.834888	0.84801	0.851202	0.85645	0.853905
cg00264754	LRRC4C	0.759826	0.727536	0.764621	0.795145	0.766709	0.792047	0.763774	0.765946	0.761852	0.81365	0.749113	0.798268	0.790764	0.8127	0.805261	0.807024	0.784419	0.7492	0.82404	0.776464	0.776071	0.768362	0.773347	0.823185	0.788606	0.777209	0.810849	0.78345	0.821375	0.783489	0.80514	0.812761	0.805622	0.751483	0.800608	0.72247	0.833249	0.76651	0.858002	0.811913	0.801129	0.821882	0.779064	0.833445	0.817201	0.777597	0.779559	0.776858
cg27476623	LRRC4C	0.746164	0.644233	0.775829	0.790181	0.761799	0.849501	0.810378	0.783227	0.739734	0.810552	0.71852	0.806602	0.683403	0.839146	0.763189	0.849792	0.787737	0.728904	0.85846	0.810928	0.745076	0.757495	0.798322	0.798395	0.754626	0.791756	0.788732	0.727812	0.773906	0.854788	0.844328	0.770302	0.762904	0.791431	0.819152	0.736473	0.788462	0.837789	0.726602	0.760066	0.760819	0.809772	0.844755	0.820695	0.74121	0.743757	0.739008	0.796759
cg27130665	LRRC4C	0.329243	0.547767	0.557757	0.586231	0.563003	0.566286	0.621298	0.542969	0.587628	0.604814	0.504326	0.565571	0.562341	0.595531	0.576953	0.52242	0.680845	0.513016	0.599478	0.520151	0.589227	0.557267	0.542239	0.57879	0.637703	0.568804	0.578253	0.559024	0.584227	0.549737	0.586243	0.596943	0.584119	0.539265	0.540824	0.494941	0.621399	0.56734	0.574441	0.593007	0.49329	0.541204	0.513423	0.498223	0.63032	0.625412	0.616361	0.546248
cg09615874	MMP3	0.609785	0.581114	0.515666	0.572568	0.585659	0.597581	0.611805	0.610373	0.617879	0.605181	0.58114	0.613167	0.617484	0.571591	0.628781	0.578425	0.706462	0.574553	0.600397	0.572203	0.574648	0.585828	0.584854	0.606172	0.617907	0.584341	0.668268	0.686843	0.626035	0.602852	0.598334	0.618383	0.561309	0.519152	0.541005	0.521415	0.581465	0.587714	0.614554	0.63196	0.631282	0.658888	0.638603	0.55745	0.627512	0.625858	0.601631	0.564511
cg06618666	MMP3	0.639508	0.529424	0.563258	0.522029	0.650689	0.609055	0.627409	0.61473	0.519368	0.668658	0.574038	0.598142	0.608147	0.572102	0.653423	0.662603	0.729214	0.650844	0.569203	0.599241	0.618424	0.606977	0.581104	0.604301	0.639104	0.637074	0.734997	0.613896	0.690944	0.569668	0.605761	0.619138	0.613946	0.517796	0.570527	0.491648	0.617635	0.641124	0.656098	0.615082	0.646544	0.623188	0.546204	0.600928	0.729827	0.596258	0.587544	0.612466
cg26034168	NEU4	0.703809	0.651822	0.684053	0.685115	0.722522	0.748882	0.711564	0.707872	0.713201	0.723197	0.729771	0.736375	0.707149	0.733856	0.703894	0.704195	0.742789	0.729706	0.712856	0.688182	0.731584	0.730178	0.664413	0.743751	0.780301	0.719094	0.74848	0.720177	0.713191	0.70178	0.736738	0.714169	0.705137	0.704192	0.712293	0.659033	0.744955	0.743231	0.709273	0.718149	0.734739	0.731837	0.729012	0.70132	0.747096	0.730169	0.785531	0.709331
cg16660312	NEU4	0.738058	0.742126	0.799517	0.791983	0.810924	0.798131	0.796382	0.803081	0.814737	0.794113	0.809573	0.802763	0.794558	0.831543	0.822213	0.814824	0.818247	0.81815	0.812864	0.812168	0.822881	0.781683	0.749389	0.790081	0.827298	0.817968	0.858645	0.794849	0.792364	0.815518	0.811439	0.809362	0.803904	0.770069	0.78169	0.772195	0.824527	0.824461	0.782558	0.796054	0.80168	0.806938	0.789799	0.807264	0.800776	0.824958	0.814657	0.795644
cg17280514	NEU4	0.464715	0.499431	0.513272	0.544131	0.551748	0.562347	0.55063	0.508266	0.541086	0.58376	0.47342	0.586779	0.552127	0.598153	0.601876	0.582615	0.602128	0.527331	0.572582	0.48194	0.550895	0.537232	0.578876	0.601267	0.646661	0.601472	0.645713	0.583575	0.498432	0.513361	0.589593	0.563111	0.543302	0.508929	0.533369	0.479252	0.552727	0.616382	0.547975	0.56344	0.535413	0.535492	0.572147	0.565431	0.570569	0.553215	0.547371	0.598004
cg15893431	OLIG1	0.0889488	0.0963764	0.125229	0.0810282	0.128651	0.091639	0.11108	0.103448	0.101269	0.0953573	0.100365	0.110294	0.134962	0.0805383	0.158309	0.0703677	0.114101	0.088364	0.0695404	0.083469	0.0979563	0.130516	0.0788606	0.116935	0.128947	0.122519	0.173089	0.145885	0.119182	0.126324	0.0286824	0.117965	0.0834209	0.0521374	0.0741075	0.121756	0.102431	0.0796502	0.105923	0.112553	0.146837	0.121442	0.115992	0.111083	0.112695	0.109916	0.0978944	0.0912436
cg23228178	PADI4	0.531718	0.557827	0.472039	0.610913	0.588349	0.591614	0.609049	0.468152	0.583657	0.5957	0.51981	0.630008	0.584407	0.572911	0.550418	0.608443	0.646787	0.503102	0.619103	0.507837	0.556816	0.616935	0.520692	0.633039	0.632029	0.623954	0.656989	0.605335	0.583814	0.578519	0.599742	0.621805	0.550692	0.502665	0.542753	0.446504	0.625818	0.552898	0.554458	0.588519	0.632597	0.627226	0.535895	0.617394	0.59216	0.509521	0.595664	0.563484
cg19727817	PCDHB12	0.369828	0.331729	0.346428	0.318971	0.305826	0.363482	0.398867	0.417842	0.350472	0.344073	0.427095	0.289553	0.300268	0.332543	0.346918	0.287519	0.295208	0.380832	0.330331	0.300882	0.353343	0.32913	0.350926	0.450546	0.343012	0.334518	0.397415	0.427482	0.333354	0.251131	0.419843	0.324528	0.360555	0.303346	0.277938	0.360118	0.396229	0.409088	0.376955	0.400893	0.315781	0.420698	0.201802	0.362754	0.312274	0.410826	0.395338	0.375466
cg03349953	PCDHB5	0.279384	0.224777	0.177329	0.246736	0.20243	0.190631	0.237156	0.255879	0.204634	0.177847	0.283489	0.206097	0.124858	0.194195	0.325078	0.172538	0.151961	0.219947	0.177868	0.210176	0.197551	0.230271	0.232164	0.236615	0.267668	0.245189	0.20096	0.283993	0.249053	0.186955	0.23961	0.252626	0.1961	0.150282	0.175298	0.26101	0.161785	0.270673	0.160752	0.191882	0.390563	0.138765	0.266047	0.227123	0.244091	0.318627	0.213735	0.185084
cg24490600	PLOD1	0.85483	0.832592	0.870013	0.877348	0.845368	0.876666	0.884733	0.870021	0.862641	0.871691	0.885135	0.848545	0.870155	0.858841	0.912547	0.863533	0.861625	0.87856	0.883073	0.88002	0.858424	0.863156	0.868851	0.882474	0.876014	0.875564	0.898278	0.881949	0.871798	0.878469	0.885483	0.878556	0.873141	0.829066	0.86978	0.83372	0.886063	0.886129	0.857925	0.90769	0.88458	0.864799	0.876153	0.85254	0.88119	0.874626	0.874209	0.856965
cg23231974	PLOD1	0.0372031	0.044382	0.0247426	0.0420019	0.0343634	0.0298304	0.0356584	0.0432414	0.0403172	0.045476	0.0413913	0.0524219	0.0332404	0.0355771	0.0508967	0.0325441	0.0450319	0.0509587	0.0352539	0.0335925	0.0489417	0.0467551	0.0473337	0.0415026	0.0408834	0.0354726	0.0396626	0.0431552	0.0311664	0.0351802	0.0300196	0.0404725	0.0362037	0.0476012	0.0358765	0.0417734	0.0370258	0.0382166	0.046697	0.0295282	0.0410473	0.0321642	0.0432191	0.0438015	0.0271696	0.0361822	0.0366172	0.04358
cg05132283	PLOD1	0.0459339	0.0685151	0.0569186	0.0476627	0.0625297	0.0476352	0.0502216	0.0574984	0.0562969	0.08824	0.0674474	0.04749	0.0430223	0.0736704	0.061242	0.0610419	0.0465528	0.0556041	0.0501917	0.0653675	0.0521735	0.0612361	0.0495827	0.0792259	0.0379909	0.058026	0.055561	0.0585009	0.0460018	0.0497741	0.0681426	0.0768987	0.0581899	0.0444893	0.0406106	0.0567896	0.038434	0.0564546	0.0344423	0.0498235	0.051872	0.0561823	0.0477398	0.0418767	0.0618639	0.0519383	0.0640623	0.0464257
cg02101693	PLOD1	0.0663732	0.0699512	0.0683164	0.072892	0.0868489	0.068777	0.0729477	0.0657946	0.0802184	0.0721518	0.0804319	0.0777728	0.0677248	0.0703405	0.102388	0.075786	0.0864797	0.0694438	0.0729792	0.0737006	0.0796432	0.0867324	0.0594759	0.0875979	0.0639022	0.0788832	0.0597308	0.0795101	0.0698951	0.0643527	0.0811378	0.0816781	0.0674822	0.0611258	0.0626226	0.072781	0.0692282	0.0651367	0.0535449	0.063184	0.074615	0.0721493	0.068649	0.0760335	0.0841139	0.100623	0.0717583	0.0618806
cg11469137	PLOD1	0.0668564	0.0642486	0.058161	0.0595287	0.0916941	0.049512	0.0741893	0.0681269	0.0717286	0.0678309	0.0767376	0.0446284	0.0583768	0.0454146	0.071777	0.0550035	0.046932	0.0596103	0.0473944	0.0425785	0.0678566	0.0814434	0.0561232	0.070118	0.0594758	0.0457856	0.0552829	0.0523357	0.043447	0.0499517	0.0553131	0.0674369	0.0650779	0.0544922	0.0393756	0.0511551	0.0521341	0.0566357	0.0538153	0.0477862	0.0471982	0.0517854	0.0444957	0.0398992	0.050756	0.0428761	0.0457624	0.0406747
cg05155371	PLOD1	0.0462541	0.0419225	0.030964	0.0451003	0.0426678	0.0432074	0.0279044	0.0300331	0.0484958	0.0411141	0.0484852	0.0502286	0.0468027	0.0264049	0.0236141	0.0461548	0.0492761	0.0341379	0.0437579	0.0399955	0.0373543	0.0325362	0.0398848	0.0489165	0.0437175	0.0418663	0.0479092	0.0614553	0.0359239	0.0448896	0.0376824	0.0373048	0.0503351	0.0430288	0.0378339	0.0559717	0.0421808	0.0398804	0.0414303	0.025052	0.0472293	0.0474931	0.0489168	0.0594869	0.0402161	0.0505147	0.0429	0.0459404
cg15472170	PLOD1	0.90509	0.905393	0.93338	0.91947	0.925309	0.949067	0.921904	0.908655	0.926815	0.92656	0.832754	0.926109	0.921904	0.932748	0.909005	0.944776	0.951742	0.89772	0.92714	0.835752	0.933437	0.936743	0.892783	0.931094	0.922896	0.924822	0.926694	0.909692	0.930032	0.931754	0.943287	0.916354	0.912827	0.883044	0.901404	0.840078	0.921783	0.86062	0.939315	0.934802	0.915053	0.94055	0.894115	0.931618	0.941216	0.932854	0.948807	0.908129
cg21147709	PLOD1	0.64753	0.741814	0.738127	0.697055	0.742852	0.724066	0.770294	0.708812	0.749306	0.732054	0.756165	0.753174	0.703905	0.765884	0.77402	0.75066	0.768033	0.766423	0.743467	0.731964	0.740896	0.761118	0.717333	0.733333	0.746003	0.737111	0.787801	0.720994	0.723917	0.757827	0.7394	0.746267	0.748571	0.694244	0.721251	0.752526	0.740794	0.755949	0.752506	0.753363	0.758578	0.747598	0.716668	0.707695	0.768268	0.800492	0.777773	0.71377
cg17243540	PLOD1	0.987318	0.981414	0.980079	0.985688	0.986329	0.983775	0.989435	0.987028	0.983712	0.984392	0.976051	0.985911	0.987093	0.980555	0.981513	0.984361	0.986444	0.984825	0.985741	0.979925	0.982361	0.983033	0.975591	0.975152	0.980607	0.985448	0.981939	0.980911	0.985102	0.986846	0.983664	0.983273	0.993437	0.988258	0.977861	0.987694	0.982381	0.983432	0.983132	0.985383	0.983025	0.979663	0.976498	0.982989	0.982634	0.983087	0.982002	0.994117
cg08864318	PLOD1	0.873672	0.879731	0.891874	0.922676	0.93754	0.884721	0.905022	0.883176	0.919734	0.902802	0.907401	0.886268	0.922719	0.895658	0.915132	0.905245	0.927102	0.899668	0.931724	0.91195	0.903415	0.87714	0.87025	0.889501	0.90716	0.915964	0.90683	0.905785	0.910722	0.884859	0.880177	0.901855	0.87055	0.884357	0.904214	0.90067	0.900041	0.898815	0.894584	0.931165	0.901086	0.910788	0.895658	0.92375	0.883513	0.898766	0.909317	0.862583
cg19022839	PLOD1	0.82403	0.841963	0.865132	0.815943	0.833794	0.865821	0.906365	0.842746	0.849172	0.863199	0.841614	0.79596	0.811514	0.891006	0.85278	0.840073	0.853671	0.867176	0.868477	0.853216	0.805062	0.833002	0.883109	0.852724	0.83771	0.860959	0.898465	0.790818	0.83557	0.831171	0.846288	0.888024	0.852655	0.83005	0.871653	0.7924	0.836326	0.831017	0.800305	0.865756	0.832729	0.8731	0.839944	0.914511	0.845828	0.894871	0.890433	0.855161
cg17126250	PRKAR2B	0.666631	0.684552	0.688028	0.686757	0.716922	0.769565	0.72832	0.711317	0.72929	0.790464	0.681555	0.779921	0.719952	0.768701	0.758399	0.752237	0.796828	0.677853	0.753053	0.679381	0.70059	0.759149	0.694444	0.73447	0.767428	0.782054	0.780963	0.748563	0.748677	0.727036	0.756913	0.768604	0.699489	0.650494	0.729268	0.670487	0.768861	0.731988	0.795557	0.785589	0.752035	0.754242	0.735263	0.76782	0.783014	0.739747	0.776297	0.743279
cg06720949	PVRL2	0.896168	0.902593	0.897164	0.901965	0.884736	0.933894	0.893945	0.913782	0.888167	0.924239	0.89553	0.904158	0.896018	0.918422	0.906454	0.913819	0.893265	0.868756	0.92436	0.860902	0.89943	0.915329	0.884674	0.924607	0.901096	0.926056	0.926433	0.920005	0.921456	0.923411	0.905618	0.916099	0.904155	0.898598	0.932107	0.88684	0.938167	0.897201	0.918613	0.910614	0.895235	0.912591	0.885092	0.92826	0.896055	0.895472	0.908761	0.88659
cg02879267	PVRL2	0.0935154	0.104932	0.123748	0.111797	0.136048	0.120734	0.104451	0.0692571	0.0964456	0.109095	0.115558	0.088164	0.0934866	0.10917	0.118238	0.0869751	0.0934237	0.0867919	0.0873733	0.087108	0.0964406	0.125081	0.0933262	0.0984083	0.108847	0.106287	0.111942	0.0908783	0.0789299	0.0750252	0.077551	0.0722607	0.0767674	0.0684405	0.0735072	0.0930571	0.0875072	0.0892138	0.0808399	0.0834937	0.0871666	0.0864567	0.107003	0.0998692	0.208091	0.138218	0.0821815	0.0933154
cg10178308	PVRL2	0.0860169	0.120915	0.191899	0.0807365	0.214886	0.172053	0.123824	0.0791473	0.159467	0.149621	0.246052	0.0776398	0.200926	0.101518	0.0960145	0.148287	0.13218	0.120374	0.161169	0.168364	0.099187	0.0750481	0.182566	0.201896	0.158192	0.0685077	0.121911	0.165013	0.14262	0.187652	0.0670122	0.12491	0.102688	0.125526	0.239943	0.196581	0.161163	0.0771307	0.220881	0.143562	0.235944	0.164706	0.184562	0.187812	0.0450297	0.107583	0.18864	0.202423
cg07217063	SEC14L4	0.708198	0.665511	0.577858	0.659711	0.603377	0.602894	0.694527	0.664034	0.604415	0.626154	0.624742	0.627131	0.593102	0.68569	0.640733	0.616045	0.620698	0.63691	0.617905	0.623694	0.649349	0.608479	0.620452	0.632105	0.586909	0.665266	0.642393	0.623177	0.611256	0.589718	0.619091	0.606658	0.6142	0.636763	0.625054	0.59536	0.63209	0.609294	0.584058	0.624955	0.640595	0.697884	0.622627	0.596824	0.617096	0.673637	0.600995	0.611876
cg15829116	SEC14L4	0.648524	0.519606	0.432821	0.507934	0.5083	0.466966	0.517119	0.483228	0.429526	0.503864	0.532404	0.422614	0.426827	0.523627	0.550423	0.483755	0.446012	0.51521	0.42786	0.467284	0.539947	0.403224	0.489189	0.490278	0.440671	0.485534	0.529475	0.491609	0.486814	0.476751	0.420876	0.463028	0.483884	0.487597	0.487061	0.457077	0.540948	0.488313	0.495776	0.509034	0.505674	0.574982	0.52964	0.448569	0.446775	0.533574	0.49246	0.393481
cg07221695	SIPA1L2	0.852778	0.806561	0.871088	0.859886	0.839879	0.890799	0.870562	0.86939	0.855674	0.870241	0.846631	0.85611	0.837068	0.877633	0.878264	0.850222	0.883853	0.817575	0.864879	0.829942	0.816845	0.891221	0.832755	0.85891	0.846532	0.838088	0.862181	0.8653	0.864445	0.832192	0.867851	0.882548	0.868162	0.798513	0.838818	0.829961	0.855238	0.840998	0.873393	0.891221	0.845653	0.849322	0.84593	0.925502	0.917046	0.851885	0.86215	0.815639
cg07386008	SIPA1L2	0.726117	0.78382	0.758669	0.811838	0.806429	0.771867	0.836949	0.785138	0.756718	0.778108	0.774602	0.763709	0.785697	0.815623	0.806582	0.803782	0.851116	0.750816	0.829248	0.7953	0.774533	0.823821	0.752592	0.789295	0.782193	0.829809	0.82304	0.800068	0.784041	0.805814	0.826744	0.786826	0.801391	0.737459	0.757066	0.722935	0.812038	0.750522	0.776659	0.813431	0.798547	0.788098	0.692066	0.72867	0.789056	0.801424	0.815754	0.77625
cg11337053	SIPA1L2	0.851442	0.834023	0.869422	0.878205	0.863803	0.867852	0.875028	0.85631	0.877192	0.862976	0.887244	0.875594	0.878749	0.896045	0.889887	0.915355	0.873245	0.881029	0.887216	0.87822	0.893641	0.876474	0.861897	0.888911	0.914056	0.895026	0.896578	0.877189	0.879685	0.869276	0.901005	0.886415	0.879007	0.863601	0.869215	0.86167	0.872853	0.870158	0.874943	0.881896	0.914884	0.865957	0.871739	0.894156	0.876546	0.910094	0.86422	0.870595
cg07686035	SLC26A4	0.763652	0.642596	0.665711	0.735441	0.734454	0.786428	0.781412	0.714298	0.654939	0.7726	0.738628	0.78343	0.767893	0.76858	0.76525	0.771992	0.820496	0.710878	0.813064	0.708837	0.705957	0.748585	0.684479	0.77903	0.811201	0.768468	0.841538	0.743547	0.798934	0.747508	0.79343	0.852918	0.765375	0.699434	0.678911	0.647738	0.82349	0.714857	0.729364	0.778495	0.790121	0.76504	0.719762	0.828105	0.716165	0.768708	0.738941	0.777788
cg06437052	SLC26A9	0.69487	0.679503	0.688209	0.699435	0.710824	0.76982	0.748719	0.692691	0.766967	0.794181	0.679508	0.770481	0.713834	0.766057	0.717911	0.703297	0.749732	0.625983	0.740362	0.659634	0.750395	0.754213	0.681424	0.735693	0.740312	0.724778	0.751522	0.745379	0.724439	0.693335	0.711631	0.741203	0.71664	0.643329	0.719413	0.669322	0.72511	0.718208	0.732629	0.783624	0.762563	0.747351	0.677998	0.722771	0.745455	0.73884	0.739664	0.72815
cg02912371	SLC26A9	0.640651	0.626113	0.635276	0.631428	0.674176	0.735108	0.683054	0.638325	0.673603	0.710221	0.611201	0.738116	0.683254	0.734645	0.728057	0.702398	0.806547	0.73287	0.761663	0.653165	0.71499	0.712231	0.665798	0.73689	0.720331	0.721531	0.72976	0.687569	0.770298	0.715188	0.71273	0.740278	0.726694	0.621779	0.733834	0.594039	0.718666	0.667679	0.766265	0.741124	0.7488	0.688818	0.490515	0.759831	0.748041	0.697713	0.723835	0.724994
cg24594459	SLC30A3	0.539478	0.592205	0.597196	0.652474	0.658195	0.706564	0.641646	0.646459	0.638699	0.693128	0.614405	0.707206	0.611457	0.685373	0.676636	0.728648	0.704711	0.665463	0.681746	0.646561	0.648405	0.676382	0.623929	0.668719	0.685201	0.674475	0.680254	0.6705	0.672323	0.699798	0.69561	0.663316	0.703635	0.585203	0.668241	0.548547	0.672233	0.627431	0.620279	0.661123	0.678483	0.697275	0.662797	0.723253	0.75634	0.671818	0.664642	0.644177
cg23174201	SPARC	0.638794	0.63804	0.695494	0.686221	0.772016	0.717575	0.737466	0.693505	0.753104	0.765607	0.712528	0.761531	0.675056	0.76303	0.725229	0.75524	0.76249	0.720362	0.753617	0.678834	0.698721	0.690005	0.670138	0.748238	0.718587	0.732831	0.787264	0.741013	0.723716	0.731645	0.754745	0.748568	0.676234	0.655221	0.694645	0.637388	0.732968	0.706485	0.764187	0.760976	0.761524	0.746337	0.713583	0.743345	0.750653	0.729929	0.760272	0.749485
cg00375983	TAS1R2	0.396984	0.676589	0.518653	0.713297	0.569658	0.630399	0.490664	0.569275	0.582565	0.697728	0.756772	0.730501	0.653748	0.700984	0.620475	0.590092	0.563408	0.598506	0.655212	0.642275	0.791518	0.711927	0.619763	0.499781	0.674917	0.729962	0.571631	0.597497	0.55339	0.468516	0.486159	0.785211	0.590905	0.501737	0.65585	0.702698	0.691945	0.619649	0.741097	0.699375	0.697871	0.723881	0.751362	0.534711	0.592222	0.740184	0.630466	0.545501
cg22794731	TBCC	0.0928148	0.124785	0.0934929	0.0900023	0.0889752	0.0888304	0.0824674	0.143627	0.0766288	0.113251	0.202859	0.204627	0.0845531	0.0970925	0.198999	0.123605	0.172133	0.099158	0.155124	0.137384	0.0602322	0.172849	0.0782535	0.0707696	0.149222	0.17504	0.16739	0.118607	0.0933705	0.112319	0.177388	0.194324	0.100066	0.135426	0.154854	0.0731043	0.179454	0.0797447	0.0682493	0.0992085	0.0837793	0.0785198	0.156313	0.0863022	0.187193	0.140004	0.0682017	0.0696988
cg06361161	TCTE3	0.0367695	0.0354026	0.0371957	0.042803	0.0457803	0.0504199	0.0356952	0.0379049	0.0339191	0.049805	0.0519235	0.0766837	0.0466373	0.0445269	0.0818481	0.0528799	0.0389622	0.0470478	0.0352464	0.0537186	0.036904	0.0510491	0.043715	0.0348967	0.111685	0.0548355	0.0424341	0.0587235	0.0260478	0.0614761	0.0639207	0.0485925	0.0376653	0.0397351	0.0530456	0.0393293	0.044772	0.0367328	0.0800447	0.0275883	0.0594212	0.0428183	0.0432371	0.0311698	0.0716298	0.0854345	0.0430561	0.0420657
cg26912278	TCTE3	0.0227649	0.0221214	0.0244867	0.0289671	0.0352398	0.0164589	0.0191506	0.0264675	0.0297814	0.0284555	0.0240984	0.0320218	0.0395905	0.0123611	0.024812	0.0216291	0.0140536	0.0368227	0.0301018	0.0330318	0.0285404	0.0118704	0.0315926	0.0262512	0.0289932	0.0233922	0.0230103	0.0371514	0.0117926	0.0195062	0.0157739	0.0263421	0.00622396	0.0285732	0.0227973	0.0377348	0.0241392	0.0214194	0.0261039	0.0209983	0.0302846	0.0164343	0.0398565	0.0284247	0.0219244	0.0262499	0.0132236	0.0441135
cg02958167	TCTE3	0.152406	0.14953	0.140615	0.127315	0.138995	0.131546	0.129593	0.144726	0.176446	0.152125	0.154936	0.158163	0.178585	0.156013	0.149268	0.182622	0.15307	0.137925	0.145357	0.145489	0.146877	0.160861	0.167292	0.153401	0.152687	0.175546	0.16059	0.159431	0.157047	0.149928	0.170728	0.162299	0.133934	0.184758	0.176156	0.183751	0.155805	0.187998	0.13388	0.174147	0.161434	0.151906	0.165075	0.162561	0.181124	0.161546	0.157246	0.176771
cg12154261	TDRD9	0.770505	0.662608	0.67288	0.693384	0.744186	0.719847	0.677054	0.602767	0.702255	0.71717	0.751712	0.597681	0.796763	0.712882	0.731811	0.711369	0.72031	0.672937	0.633976	0.661268	0.714387	0.669914	0.689067	0.678753	0.680045	0.6597	0.712102	0.671195	0.723939	0.688122	0.663156	0.628454	0.600876	0.651733	0.625927	0.612853	0.664848	0.642841	0.626407	0.663673	0.669283	0.785394	0.755373	0.678719	0.789025	0.717067	0.667046	0.629437
cg04020713	TENC1	0.466972	0.551525	0.53297	0.567609	0.60153	0.566717	0.613729	0.533846	0.508305	0.581771	0.576723	0.550957	0.57117	0.572806	0.578677	0.603793	0.640828	0.566479	0.569317	0.540992	0.554003	0.557914	0.491555	0.573698	0.588294	0.582906	0.609251	0.591899	0.60021	0.543659	0.576196	0.601014	0.552106	0.521931	0.522339	0.550504	0.571947	0.573905	0.548342	0.582834	0.55602	0.589267	0.536754	0.630996	0.615977	0.549339	0.555125	0.532025
cg20367923	THBS2	0.557923	0.524866	0.545832	0.536309	0.570068	0.547273	0.578511	0.523248	0.592828	0.573302	0.538751	0.592026	0.56468	0.60996	0.570235	0.591015	0.606086	0.570284	0.591398	0.524546	0.558386	0.58384	0.489349	0.52893	0.574481	0.56719	0.626321	0.593043	0.559472	0.493846	0.571548	0.591034	0.510532	0.534197	0.52384	0.509763	0.599239	0.558814	0.558062	0.584576	0.606632	0.620177	0.568098	0.583585	0.602619	0.571287	0.570789	0.552866
cg16805094	THBS2	0.889172	0.738753	0.726089	0.891549	0.875741	0.792861	0.736004	0.782006	0.84	0.913426	0.885628	0.864592	0.905626	0.864987	0.766241	0.882961	0.924072	0.804261	0.761347	0.776473	0.752571	0.885239	0.850655	0.737067	0.89322	0.89144	0.808359	0.80862	0.885306	0.893151	0.888548	0.894101	0.631514	0.756044	0.610735	0.86839	0.776371	0.815003	0.82692	0.886573	0.894821	0.889874	0.663096	0.688616	0.874632	0.808628	0.868085	0.784571
cg01320433	THBS2	0.339136	0.193863	0.20249	0.316039	0.390969	0.300375	0.218344	0.210109	0.310114	0.347518	0.333446	0.285607	0.315789	0.312711	0.234046	0.318469	0.368791	0.320182	0.20868	0.244139	0.24373	0.297391	0.352572	0.262713	0.391024	0.360788	0.267824	0.281975	0.402043	0.297459	0.307439	0.340426	0.16503	0.221139	0.139411	0.359496	0.306111	0.197214	0.296348	0.460851	0.354193	0.35132	0.248359	0.212224	0.332718	0.306334	0.331084	0.23099
cg22933028	TMEM53	0.803375	0.821262	0.836542	0.805315	0.813035	0.829001	0.852553	0.774683	0.803053	0.820977	0.789815	0.801627	0.838945	0.834883	0.816122	0.852616	0.839424	0.876011	0.83974	0.728698	0.823979	0.829135	0.804283	0.856842	0.852098	0.839226	0.860405	0.836449	0.867953	0.821951	0.85863	0.869549	0.832403	0.774912	0.81561	0.761601	0.852432	0.785796	0.821154	0.84163	0.825452	0.813577	0.828351	0.831582	0.837066	0.820568	0.839098	0.814483
cg11675172	TMEM53	0.725242	0.708474	0.739057	0.790164	0.776392	0.74538	0.772482	0.738303	0.752901	0.760048	0.790388	0.784533	0.759071	0.812245	0.792795	0.769344	0.759514	0.767692	0.783265	0.737823	0.78632	0.754176	0.736317	0.749854	0.755792	0.743243	0.78763	0.780231	0.762006	0.740705	0.750608	0.763985	0.731385	0.720756	0.733308	0.770301	0.761987	0.783114	0.761009	0.782757	0.783571	0.763288	0.752842	0.749671	0.792851	0.780109	0.775848	0.795923
cg26816438	TMEM53	0.161679	0.176509	0.177092	0.190852	0.17047	0.146718	0.156856	0.142602	0.145881	0.150199	0.185882	0.121791	0.1657	0.165122	0.186353	0.166699	0.218128	0.186302	0.150367	0.16481	0.163467	0.164654	0.150348	0.203101	0.128248	0.160596	0.172946	0.213319	0.158749	0.164074	0.15918	0.204154	0.191734	0.126925	0.0977482	0.148837	0.148343	0.141076	0.109167	0.119163	0.154364	0.143734	0.12955	0.127837	0.131276	0.165354	0.170234	0.133949
cg14960316	TMEM53	0.597812	0.608685	0.646631	0.630176	0.680405	0.701074	0.666176	0.610308	0.687399	0.71823	0.647297	0.694447	0.663654	0.703169	0.679677	0.704682	0.737271	0.661054	0.648919	0.635057	0.678279	0.647622	0.625873	0.656849	0.665532	0.633261	0.689397	0.70416	0.645168	0.638297	0.683436	0.667579	0.649918	0.633574	0.631193	0.616204	0.682974	0.686534	0.696769	0.677225	0.687484	0.655806	0.621099	0.663174	0.695463	0.724858	0.664911	0.644269
cg01801214	TNFSF13	0.0797903	0.118565	0.100527	0.115615	0.130528	0.113285	0.102129	0.112716	0.0987907	0.131793	0.131861	0.120388	0.0940341	0.0915863	0.186082	0.152726	0.148714	0.109861	0.113814	0.110369	0.0893683	0.119829	0.0954491	0.117434	0.12924	0.140732	0.180453	0.160269	0.0964537	0.1118	0.144329	0.144216	0.12332	0.124936	0.0959433	0.0938248	0.163563	0.100986	0.121762	0.0955004	0.109585	0.127318	0.135153	0.117859	0.146312	0.12465	0.112188	0.0915652
cg27055365	VTCN1	0.603408	0.554603	0.571224	0.623287	0.625855	0.717077	0.662276	0.59255	0.627265	0.675053	0.566049	0.662456	0.651918	0.688429	0.658499	0.680641	0.705147	0.623873	0.677423	0.580322	0.6169	0.641342	0.577108	0.672778	0.644638	0.677039	0.728515	0.667883	0.654093	0.647139	0.685424	0.698845	0.613581	0.566408	0.640214	0.526612	0.699991	0.623842	0.63715	0.683032	0.700359	0.671664	0.653941	0.659784	0.679463	0.658252	0.63588	0.641333
[truncated: 98 more columns]

## Sheet: dominant_beta_mean
Relevant information about methylation of CpGs in dominan regions of the 46 hypo-up genes
gene symbol	3998998123_R01C01	3998998123_R02C01	3998998123_R03C01	3998998123_R04C01	3998998123_R05C01	3998998123_R02C02	3998998123_R04C02	3998998174_R01C01	3998998174_R03C01	3998998174_R04C01	3998998174_R05C01	3998998174_R01C02	3998998174_R02C02	3998998174_R05C02	3998998174_R06C02	3998998186_R03C02	3998998186_R05C02	3998998186_R06C02	3998998192_R01C01	3998998192_R02C01	3998998192_R04C01	3998998192_R05C01	3998998192_R01C02	3998998192_R06C02	3998998207_R01C01	3998998207_R02C01	3998998207_R04C01	3998998207_R06C01	3998998207_R02C02	3998998207_R03C02	3998998207_R04C02	3998998207_R05C02	3998998207_R06C02	3998998195_R01C01	3998998195_R02C01	3998998195_R03C01	3998998195_R04C01	3998998195_R05C01	3998998195_R01C02	3998998195_R02C02	3998998195_R05C02	3998998195_R06C02	3998998240_R01C01	3998998240_R02C01	3998998240_R04C01	3998998240_R05C01	3998998240_R06C01	3998998240_R01C02	3998998240_R02C02
2020-09-04	0.574726	0.580227	0.588291	0.630155	0.613225	0.673193	0.619177	0.588834	0.662127	0.68414	0.595034	0.670729	0.625061	0.720784	0.722011	0.694765	0.711316	0.605855	0.706564	0.592639	0.614642	0.656513	0.585265	0.680136	0.66639	0.666519	0.686583	0.665309	0.694609	0.634562	0.692428	0.673443	0.614674	0.607726	0.68227	0.533328	0.691335	0.642272	0.650332	0.655858	0.711663	0.670653	0.637473	0.713525	0.690114	0.64059	0.632295	0.673902	0.659101
ALPP	0.560365	0.58013	0.594462	0.621519	0.604251	0.636159	0.647514	0.578342	0.622699	0.624436	0.58516	0.614628	0.572289	0.652197	0.599395	0.637253	0.622229	0.592187	0.620022	0.558451	0.654099	0.589751	0.610874	0.646622	0.653605	0.605025	0.64429	0.643772	0.642822	0.577228	0.669792	0.669859	0.603021	0.558515	0.596905	0.5544	0.662971	0.614421	0.612725	0.647287	0.608199	0.63534	0.590173	0.631925	0.629127	0.63042	0.633413	0.614055	0.626513
C10orf82	0.422017	0.556411	0.595492	0.573606	0.628326	0.618582	0.627026	0.614179	0.584418	0.624449	0.547097	0.551319	0.524259	0.614833	0.528417	0.517023	0.613745	0.540645	0.559636	0.536076	0.595284	0.520602	0.529159	0.587347	0.603553	0.529697	0.638339	0.566011	0.559815	0.596595	0.53351	0.499112	0.60502	0.634486	0.572546	0.589375	0.633903	0.567222	0.53965	0.608275	0.552283	0.626908	0.526116	0.599108	0.563062	0.633478	0.661124	0.586524	0.643404
C20orf85	0.758401	0.472964	0.386684	0.567186	0.59949	0.466623	0.478349	0.46748	0.456193	0.456222	0.511629	0.442244	0.432613	0.464585	0.500609	0.414812	0.451135	0.429284	0.472554	0.489372	0.497282	0.452369	0.42884	0.470607	0.56391	0.449901	0.503075	0.52402	0.474458	0.508708	0.469502	0.381933	0.452448	0.463741	0.395892	0.526141	0.446429	0.422286	0.613198	0.469664	0.510974	0.551942	0.267445	0.402171	0.466719	0.558729	0.54676	0.413152	0.403919
CCDC151	0.820444	0.438081	0.477659	0.757243	0.469349	0.588987	0.527175	0.575312	0.554671	0.468939	0.456843	0.526825	0.491336	0.535756	0.698582	0.313783	0.469567	0.311067	0.490753	0.478016	0.520957	0.409858	0.461746	0.434567	0.524806	0.54942	0.389125	0.550326	0.551738	0.299603	0.470866	0.45755	0.471824	0.414617	0.401364	0.520971	0.457698	0.512659	0.335258	0.413381	0.35226	0.582601	0.786539	0.514039	0.453538	0.40873	0.472495	0.569027	0.418678
CEACAM4	0.567563	0.549479	0.53914	0.567381	0.60509	0.578499	0.583832	0.542272	0.581407	0.604089	0.553575	0.617527	0.554308	0.627749	0.620404	0.624111	0.605796	0.596851	0.597256	0.577983	0.605412	0.580788	0.580347	0.601231	0.602585	0.612584	0.608089	0.60076	0.583406	0.590205	0.614501	0.56579	0.569988	0.528985	0.564836	0.512536	0.609301	0.567987	0.569719	0.603712	0.599954	0.617317	0.594315	0.57567	0.610987	0.543399	0.589002	0.581864	0.560509
CEACAM6	0.552635	0.584791	0.592099	0.591717	0.604179	0.647667	0.611624	0.590049	0.619142	0.666846	0.579665	0.678516	0.631195	0.662895	0.602532	0.605452	0.660193	0.571126	0.660936	0.567421	0.616685	0.602389	0.582579	0.643741	0.671835	0.657486	0.671311	0.662372	0.605536	0.596182	0.652289	0.621564	0.602407	0.54058	0.607687	0.550891	0.623619	0.603025	0.65346	0.656151	0.64181	0.622622	0.608487	0.621358	0.649332	0.617015	0.631605	0.607481	0.607238
CHRM4	0.526937	0.518435	0.520279	0.577396	0.582177	0.569616	0.570347	0.5551	0.599159	0.624759	0.526397	0.598578	0.567617	0.640428	0.598029	0.600055	0.644859	0.558253	0.620415	0.521054	0.551757	0.630247	0.536073	0.608393	0.593078	0.629605	0.642944	0.622104	0.592313	0.592249	0.635987	0.595175	0.583636	0.502973	0.534683	0.501825	0.609118	0.559298	0.610441	0.582288	0.627044	0.60688	0.557179	0.588177	0.620774	0.615289	0.634064	0.588905	0.581906
CNTNAP3	0.386535	0.345794	0.342828	0.31916	0.34047	0.26606	0.320413	0.212383	0.286191	0.240866	0.357146	0.250894	0.248541	0.398614	0.373736	0.309527	0.280728	0.332275	0.406438	0.223443	0.381322	0.316377	0.151277	0.440169	0.332194	0.428096	0.418088	0.150552	0.317888	0.179775	0.337867	0.258229	0.33806	0.192989	0.387333	0.309586	0.333884	0.259405	0.129764	0.372763	0.494247	0.329022	0.151845	0.350447	0.306222	0.33573	0.304713	0.250167	0.24754
DHRS7C	0.677329	0.574115	0.597046	0.541312	0.648653	0.610588	0.623684	0.607588	0.617545	0.654624	0.623108	0.661707	0.661763	0.650532	0.603671	0.656741	0.611051	0.637469	0.632253	0.645724	0.616295	0.676844	0.575069	0.611504	0.620675	0.636416	0.69194	0.630344	0.623022	0.596025	0.684577	0.611492	0.621962	0.564246	0.607702	0.615773	0.658916	0.613568	0.690874	0.658189	0.684781	0.692005	0.460062	0.698083	0.68942	0.691205	0.64147	0.584225	0.640129
DISC1	0.727413	0.741808	0.763349	0.751409	0.764974	0.782044	0.770278	0.74534	0.791096	0.790905	0.722487	0.775838	0.781988	0.815105	0.781293	0.776275	0.786965	0.738049	0.787684	0.710777	0.778927	0.764489	0.75389	0.792007	0.788049	0.799757	0.802553	0.775617	0.783995	0.774317	0.792217	0.802684	0.802544	0.717249	0.755998	0.724736	0.793359	0.749672	0.763877	0.811057	0.802601	0.795054	0.761464	0.79878	0.801463	0.776607	0.787209	0.749495	0.757904
DMRTC2	0.771346	0.708928	0.743872	0.785626	0.739272	0.78157	0.781309	0.768515	0.742968	0.825558	0.7086	0.8401	0.80061	0.839718	0.776769	0.810171	0.841043	0.785149	0.843777	0.711127	0.78367	0.791308	0.774945	0.778017	0.790402	0.804184	0.840222	0.770863	0.811842	0.794884	0.805949	0.821391	0.811631	0.766125	0.817922	0.700897	0.805908	0.790677	0.81424	0.801802	0.82449	0.800599	0.777478	0.80179	0.813069	0.801472	0.83764	0.781167	0.81089
EVPLL	0.428708	0.408967	0.411904	0.451469	0.447562	0.4088	0.399716	0.440321	0.421276	0.560659	0.490697	0.531811	0.400742	0.466197	0.433663	0.428629	0.422402	0.447636	0.393921	0.451723	0.496166	0.433855	0.439206	0.454603	0.447947	0.483414	0.502932	0.443857	0.450285	0.345319	0.475024	0.467066	0.437641	0.420875	0.419955	0.377179	0.464827	0.389527	0.441969	0.485511	0.42207	0.402823	0.316976	0.393962	0.458297	0.47654	0.386087	0.401699	0.39891
GBAP1	0.49349	0.496191	0.47456	0.511615	0.519883	0.492321	0.498153	0.49063	0.521469	0.474008	0.514394	0.508396	0.497201	0.510587	0.496161	0.508172	0.499382	0.490317	0.488172	0.502685	0.501361	0.50046	0.498593	0.499421	0.528354	0.500792	0.519963	0.495866	0.478077	0.495986	0.503555	0.488515	0.475763	0.471465	0.477555	0.502051	0.50998	0.521868	0.473721	0.514401	0.489307	0.494279	0.479024	0.494614	0.494842	0.480537	0.516888	0.491081	0.492494
GPR45	0.781548	0.772432	0.790959	0.778202	0.781915	0.796159	0.826298	0.78913	0.800272	0.833064	0.795698	0.823716	0.82696	0.838143	0.820875	0.81157	0.833337	0.788723	0.834227	0.775659	0.793947	0.801843	0.791067	0.820795	0.799126	0.816284	0.822655	0.823257	0.825543	0.817384	0.826777	0.825848	0.804182	0.781536	0.812068	0.776824	0.831929	0.819071	0.797948	0.829418	0.838501	0.827265	0.786766	0.80585	0.830634	0.804064	0.821931	0.816548	0.8071
GRINA	0.560123	0.493677	0.48242	0.456776	0.435125	0.449606	0.41168	0.406582	0.416789	0.535036	0.427854	0.509029	0.478873	0.519463	0.530428	0.409909	0.542036	0.371761	0.631848	0.493054	0.415408	0.460175	0.572926	0.532306	0.561346	0.42335	0.554238	0.529302	0.623638	0.412376	0.445705	0.514925	0.611557	0.448094	0.497474	0.457177	0.401856	0.537235	0.417214	0.446287	0.50675	0.422965	0.420927	0.401475	0.461843	0.566848	0.449034	0.618264	0.419334
GUCY2D	0.5196	0.548534	0.528379	0.550594	0.540621	0.536429	0.538363	0.537407	0.526266	0.543268	0.536737	0.544001	0.528521	0.54966	0.567343	0.528461	0.549558	0.542043	0.52879	0.52537	0.536571	0.546158	0.513004	0.540847	0.548177	0.559774	0.554515	0.542565	0.527133	0.5365	0.555984	0.55861	0.534819	0.518849	0.533951	0.512764	0.553179	0.519134	0.520771	0.541819	0.541437	0.545385	0.491634	0.527393	0.555998	0.549182	0.535786	0.517095	0.536681
HYAL3	0.196972	0.231228	0.222241	0.299115	0.264745	0.234128	0.25075	0.25211	0.226224	0.237893	0.228406	0.22764	0.219558	0.227651	0.275545	0.231058	0.240138	0.224584	0.245469	0.191528	0.194011	0.22622	0.216801	0.279208	0.260951	0.215939	0.259101	0.282727	0.22856	0.223778	0.284338	0.233205	0.281843	0.188645	0.182975	0.189188	0.21354	0.242826	0.18491	0.238602	0.227374	0.25865	0.183169	0.224659	0.214037	0.212556	0.288325	0.225924	0.218526
INSC	0.564483	0.549949	0.596928	0.60632	0.612252	0.586979	0.577766	0.584268	0.606055	0.60071	0.610702	0.61545	0.618139	0.635911	0.621043	0.571204	0.640581	0.571582	0.601483	0.577049	0.630237	0.626083	0.598496	0.607319	0.615351	0.591821	0.648177	0.616705	0.572287	0.5745	0.614151	0.611019	0.610779	0.565034	0.589649	0.595491	0.607162	0.625351	0.611324	0.607797	0.622719	0.606888	0.599255	0.55868	0.593514	0.618558	0.620874	0.578062	0.5892
ITGA2B	0.510394	0.505903	0.530297	0.544607	0.541396	0.551731	0.55077	0.52113	0.535191	0.570381	0.540373	0.564548	0.531303	0.547961	0.572832	0.524282	0.561315	0.557686	0.545019	0.487439	0.583265	0.538756	0.527964	0.560215	0.558603	0.531379	0.551237	0.551511	0.53066	0.523378	0.562439	0.526039	0.552058	0.502395	0.532512	0.51537	0.534327	0.521977	0.51788	0.543199	0.54722	0.558347	0.513511	0.499886	0.544484	0.530991	0.566125	0.539386	0.51449
LGSN	0.849497	0.839097	0.836418	0.819131	0.841322	0.808553	0.860036	0.828614	0.822673	0.856037	0.855879	0.815916	0.832066	0.846115	0.864018	0.84396	0.805014	0.857098	0.866545	0.818915	0.840845	0.843214	0.829835	0.821398	0.847224	0.865178	0.887461	0.830526	0.859708	0.823228	0.869143	0.871847	0.831524	0.798255	0.84291	0.829863	0.854329	0.830635	0.832755	0.833426	0.880945	0.84539	0.844381	0.834888	0.84801	0.851202	0.85645	0.853905	0.84822
LRRC4C	0.611744	0.639845	0.699402	0.723852	0.697171	0.735945	0.731817	0.697381	0.696405	0.743005	0.65732	0.72348	0.678836	0.749125	0.715134	0.726412	0.751	0.663707	0.760659	0.702514	0.703458	0.694375	0.704636	0.733457	0.726978	0.71259	0.725945	0.690095	0.726503	0.729338	0.745237	0.726669	0.717548	0.69406	0.720195	0.651295	0.747703	0.72388	0.719681	0.721662	0.685079	0.724286	0.712414	0.717455	0.729577	0.715589	0.711643	0.706622	0.723845
MMP3	0.624646	0.555269	0.539462	0.547299	0.618174	0.603318	0.619607	0.612551	0.568624	0.636919	0.577589	0.605654	0.612815	0.571846	0.641102	0.620514	0.717838	0.612699	0.5848	0.585722	0.596536	0.596403	0.582979	0.605237	0.628506	0.610708	0.701633	0.65037	0.65849	0.58626	0.602047	0.61876	0.587628	0.518474	0.555766	0.506532	0.59955	0.614419	0.635326	0.623521	0.638913	0.641038	0.592403	0.579189	0.67867	0.611058	0.594587	0.588488	0.655767
NEU4	0.635528	0.631126	0.665614	0.673743	0.695064	0.70312	0.686192	0.673073	0.689675	0.700357	0.670921	0.708639	0.684611	0.721184	0.709328	0.700545	0.721055	0.691729	0.699434	0.660763	0.701787	0.683031	0.664226	0.7117	0.75142	0.712845	0.750946	0.699534	0.667996	0.676886	0.71259	0.695547	0.684114	0.661063	0.675784	0.636827	0.707403	0.728024	0.679935	0.692548	0.690611	0.691422	0.696986	0.691338	0.706147	0.702781	0.715853	0.700993	0.660878
OLIG1	0.0889488	0.0963764	0.125229	0.0810282	0.128651	0.091639	0.11108	0.103448	0.101269	0.0953573	0.100365	0.110294	0.134962	0.0805383	0.158309	0.0703677	0.114101	0.088364	0.0695404	0.083469	0.0979563	0.130516	0.0788606	0.116935	0.128947	0.122519	0.173089	0.145885	0.119182	0.126324	0.0286824	0.117965	0.0834209	0.0521374	0.0741075	0.121756	0.102431	0.0796502	0.105923	0.112553	0.146837	0.121442	0.115992	0.111083	0.112695	0.109916	0.0978944	0.0912436	0.0946267
PADI4	0.531718	0.557827	0.472039	0.610913	0.588349	0.591614	0.609049	0.468152	0.583657	0.5957	0.51981	0.630008	0.584407	0.572911	0.550418	0.608443	0.646787	0.503102	0.619103	0.507837	0.556816	0.616935	0.520692	0.633039	0.632029	0.623954	0.656989	0.605335	0.583814	0.578519	0.599742	0.621805	0.550692	0.502665	0.542753	0.446504	0.625818	0.552898	0.554458	0.588519	0.632597	0.627226	0.535895	0.617394	0.59216	0.509521	0.595664	0.563484	0.570944
PCDHB12	0.369828	0.331729	0.346428	0.318971	0.305826	0.363482	0.398867	0.417842	0.350472	0.344073	0.427095	0.289553	0.300268	0.332543	0.346918	0.287519	0.295208	0.380832	0.330331	0.300882	0.353343	0.32913	0.350926	0.450546	0.343012	0.334518	0.397415	0.427482	0.333354	0.251131	0.419843	0.324528	0.360555	0.303346	0.277938	0.360118	0.396229	0.409088	0.376955	0.400893	0.315781	0.420698	0.201802	0.362754	0.312274	0.410826	0.395338	0.375466	0.373391
PCDHB5	0.279384	0.224777	0.177329	0.246736	0.20243	0.190631	0.237156	0.255879	0.204634	0.177847	0.283489	0.206097	0.124858	0.194195	0.325078	0.172538	0.151961	0.219947	0.177868	0.210176	0.197551	0.230271	0.232164	0.236615	0.267668	0.245189	0.20096	0.283993	0.249053	0.186955	0.23961	0.252626	0.1961	0.150282	0.175298	0.26101	0.161785	0.270673	0.160752	0.191882	0.390563	0.138765	0.266047	0.227123	0.244091	0.318627	0.213735	0.185084	0.185409
PLOD1	0.486826	0.497448	0.50161	0.49867	0.508118	0.502098	0.512607	0.49683	0.50804	0.508683	0.501238	0.497137	0.496951	0.506918	0.514083	0.50538	0.511172	0.50583	0.508109	0.495278	0.50087	0.505718	0.496392	0.508331	0.501487	0.505446	0.514378	0.498646	0.498507	0.50137	0.504599	0.510738	0.502588	0.487251	0.496589	0.489596	0.500581	0.497481	0.496154	0.508503	0.503365	0.506934	0.495641	0.506745	0.50607	0.515167	0.513058	0.493566	0.499585
PRKAR2B	0.666631	0.684552	0.688028	0.686757	0.716922	0.769565	0.72832	0.711317	0.72929	0.790464	0.681555	0.779921	0.719952	0.768701	0.758399	0.752237	0.796828	0.677853	0.753053	0.679381	0.70059	0.759149	0.694444	0.73447	0.767428	0.782054	0.780963	0.748563	0.748677	0.727036	0.756913	0.768604	0.699489	0.650494	0.729268	0.670487	0.768861	0.731988	0.795557	0.785589	0.752035	0.754242	0.735263	0.76782	0.783014	0.739747	0.776297	0.743279	0.730803
PVRL2	0.358567	0.376147	0.404271	0.364833	0.41189	0.408894	0.374073	0.354062	0.38136	0.394318	0.419047	0.356654	0.39681	0.37637	0.373569	0.383027	0.372956	0.358641	0.390967	0.372125	0.365019	0.37182	0.386855	0.408304	0.389378	0.36695	0.386762	0.391965	0.381002	0.395363	0.35006	0.37109	0.361203	0.364188	0.415186	0.392159	0.395613	0.354515	0.406778	0.379223	0.406115	0.387918	0.392219	0.405314	0.383059	0.380424	0.393194	0.39411	0.358423
SEC14L4	0.678361	0.592558	0.50534	0.583823	0.555838	0.53493	0.605823	0.573631	0.516971	0.565009	0.578573	0.524872	0.509965	0.604659	0.595578	0.5499	0.533355	0.57606	0.522883	0.545489	0.594648	0.505852	0.554821	0.561191	0.51379	0.5754	0.585934	0.557393	0.549035	0.533235	0.519983	0.534843	0.549042	0.56218	0.556058	0.526219	0.586519	0.548804	0.539917	0.566995	0.573135	0.636433	0.576134	0.522696	0.531936	0.603606	0.546727	0.502679	0.527061
SIPA1L2	0.810112	0.808135	0.83306	0.849976	0.836704	0.843506	0.860846	0.836946	0.829861	0.837108	0.836159	0.831804	0.833838	0.8631	0.858245	0.856453	0.869405	0.816473	0.860448	0.834488	0.82834	0.863839	0.815748	0.845705	0.847594	0.854308	0.8606	0.847519	0.842724	0.835761	0.8652	0.85193	0.84952	0.799858	0.8217	0.804856	0.84671	0.820559	0.841665	0.862183	0.853028	0.834459	0.803245	0.849443	0.860883	0.854468	0.847375	0.820828	0.836085
SLC26A4	0.763652	0.642596	0.665711	0.735441	0.734454	0.786428	0.781412	0.714298	0.654939	0.7726	0.738628	0.78343	0.767893	0.76858	0.76525	0.771992	0.820496	0.710878	0.813064	0.708837	0.705957	0.748585	0.684479	0.77903	0.811201	0.768468	0.841538	0.743547	0.798934	0.747508	0.79343	0.852918	0.765375	0.699434	0.678911	0.647738	0.82349	0.714857	0.729364	0.778495	0.790121	0.76504	0.719762	0.828105	0.716165	0.768708	0.738941	0.777788	0.75754
SLC26A9	0.66776	0.652808	0.661743	0.665432	0.6925	0.752464	0.715886	0.665508	0.720285	0.752201	0.645355	0.754298	0.698544	0.750351	0.722984	0.702847	0.77814	0.679427	0.751012	0.6564	0.732693	0.733222	0.673611	0.736292	0.730322	0.723155	0.740641	0.716474	0.747368	0.704262	0.71218	0.740741	0.721667	0.632554	0.726623	0.63168	0.721888	0.692944	0.749447	0.762374	0.755682	0.718085	0.584256	0.741301	0.746748	0.718277	0.731749	0.726572	0.720218
SLC30A3	0.539478	0.592205	0.597196	0.652474	0.658195	0.706564	0.641646	0.646459	0.638699	0.693128	0.614405	0.707206	0.611457	0.685373	0.676636	0.728648	0.704711	0.665463	0.681746	0.646561	0.648405	0.676382	0.623929	0.668719	0.685201	0.674475	0.680254	0.6705	0.672323	0.699798	0.69561	0.663316	0.703635	0.585203	0.668241	0.548547	0.672233	0.627431	0.620279	0.661123	0.678483	0.697275	0.662797	0.723253	0.75634	0.671818	0.664642	0.644177	0.669784
SPARC	0.638794	0.63804	0.695494	0.686221	0.772016	0.717575	0.737466	0.693505	0.753104	0.765607	0.712528	0.761531	0.675056	0.76303	0.725229	0.75524	0.76249	0.720362	0.753617	0.678834	0.698721	0.690005	0.670138	0.748238	0.718587	0.732831	0.787264	0.741013	0.723716	0.731645	0.754745	0.748568	0.676234	0.655221	0.694645	0.637388	0.732968	0.706485	0.764187	0.760976	0.761524	0.746337	0.713583	0.743345	0.750653	0.729929	0.760272	0.749485	0.723569
TAS1R2	0.396984	0.676589	0.518653	0.713297	0.569658	0.630399	0.490664	0.569275	0.582565	0.697728	0.756772	0.730501	0.653748	0.700984	0.620475	0.590092	0.563408	0.598506	0.655212	0.642275	0.791518	0.711927	0.619763	0.499781	0.674917	0.729962	0.571631	0.597497	0.55339	0.468516	0.486159	0.785211	0.590905	0.501737	0.65585	0.702698	0.691945	0.619649	0.741097	0.699375	0.697871	0.723881	0.751362	0.534711	0.592222	0.740184	0.630466	0.545501	0.53867
TBCC	0.0928148	0.124785	0.0934929	0.0900023	0.0889752	0.0888304	0.0824674	0.143627	0.0766288	0.113251	0.202859	0.204627	0.0845531	0.0970925	0.198999	0.123605	0.172133	0.099158	0.155124	0.137384	0.0602322	0.172849	0.0782535	0.0707696	0.149222	0.17504	0.16739	0.118607	0.0933705	0.112319	0.177388	0.194324	0.100066	0.135426	0.154854	0.0731043	0.179454	0.0797447	0.0682493	0.0992085	0.0837793	0.0785198	0.156313	0.0863022	0.187193	0.140004	0.0682017	0.0696988	0.18909
TCTE3	0.0706469	0.0690179	0.0674325	0.0663617	0.0733384	0.0661416	0.0614795	0.0696996	0.0800489	0.0767952	0.0769859	0.0889562	0.088271	0.0709669	0.0853095	0.0857104	0.0686952	0.0739319	0.0702352	0.0774131	0.0707738	0.0745936	0.0808665	0.0715162	0.0977882	0.0845911	0.075345	0.0851019	0.0649625	0.07697	0.0834743	0.0790779	0.0592743	0.0843555	0.0839996	0.0869384	0.0749053	0.0820502	0.0800097	0.0742446	0.0837132	0.0703862	0.0827229	0.0740519	0.0915592	0.0910768	0.0711752	0.0876502	0.095405
TDRD9	0.770505	0.662608	0.67288	0.693384	0.744186	0.719847	0.677054	0.602767	0.702255	0.71717	0.751712	0.597681	0.796763	0.712882	0.731811	0.711369	0.72031	0.672937	0.633976	0.661268	0.714387	0.669914	0.689067	0.678753	0.680045	0.6597	0.712102	0.671195	0.723939	0.688122	0.663156	0.628454	0.600876	0.651733	0.625927	0.612853	0.664848	0.642841	0.626407	0.663673	0.669283	0.785394	0.755373	0.678719	0.789025	0.717067	0.667046	0.629437	0.721405
TENC1	0.466972	0.551525	0.53297	0.567609	0.60153	0.566717	0.613729	0.533846	0.508305	0.581771	0.576723	0.550957	0.57117	0.572806	0.578677	0.603793	0.640828	0.566479	0.569317	0.540992	0.554003	0.557914	0.491555	0.573698	0.588294	0.582906	0.609251	0.591899	0.60021	0.543659	0.576196	0.601014	0.552106	0.521931	0.522339	0.550504	0.571947	0.573905	0.548342	0.582834	0.55602	0.589267	0.536754	0.630996	0.615977	0.549339	0.555125	0.532025	0.615157
THBS2	0.59541	0.485827	0.49147	0.581299	0.612259	0.546836	0.510953	0.505121	0.580981	0.611415	0.585942	0.580742	0.595365	0.595886	0.523508	0.597481	0.632983	0.564909	0.520475	0.515053	0.518229	0.588823	0.564192	0.50957	0.619575	0.606473	0.567501	0.561213	0.615607	0.561485	0.589178	0.60852	0.435692	0.503794	0.424662	0.579216	0.560574	0.523677	0.560443	0.644	0.618549	0.620457	0.493184	0.494808	0.603323	0.562083	0.589986	0.522809	0.528558
TMEM53	0.572027	0.578733	0.599831	0.604127	0.610076	0.605543	0.612017	0.566474	0.597309	0.612364	0.603345	0.6006	0.606843	0.628855	0.618737	0.623335	0.638584	0.622765	0.605573	0.566597	0.613011	0.598897	0.579205	0.616662	0.600418	0.594082	0.627594	0.63354	0.608469	0.591257	0.612964	0.626317	0.60136	0.564042	0.569465	0.574236	0.611434	0.59913	0.597025	0.605194	0.612718	0.594101	0.582961	0.593066	0.614164	0.622722	0.612523	0.597156	0.600399
TNFSF13	0.0797903	0.118565	0.100527	0.115615	0.130528	0.113285	0.102129	0.112716	0.0987907	0.131793	0.131861	0.120388	0.0940341	0.0915863	0.186082	0.152726	0.148714	0.109861	0.113814	0.110369	0.0893683	0.119829	0.0954491	0.117434	0.12924	0.140732	0.180453	0.160269	0.0964537	0.1118	0.144329	0.144216	0.12332	0.124936	0.0959433	0.0938248	0.163563	0.100986	0.121762	0.0955004	0.109585	0.127318	0.135153	0.117859	0.146312	0.12465	0.112188	0.0915652	0.122969
VTCN1	0.603408	0.554603	0.571224	0.623287	0.625855	0.717077	0.662276	0.59255	0.627265	0.675053	0.566049	0.662456	0.651918	0.688429	0.658499	0.680641	0.705147	0.623873	0.677423	0.580322	0.6169	0.641342	0.577108	0.672778	0.644638	0.677039	0.728515	0.667883	0.654093	0.647139	0.685424	0.698845	0.613581	0.566408	0.640214	0.526612	0.699991	0.623842	0.63715	0.683032	0.700359	0.671664	0.653941	0.659784	0.679463	0.658252	0.63588	0.641333	0.61954
[truncated: 97 more columns]
